# Supplementary material for: Phylogenetic lineages and antimicrobial resistance determinants of clinical Klebsiella oxytoca spanning local to global scales
Source: Microbiol Spectr. 2023 Sep 7;11(5):e00549-23. doi: 10.1128/spectrum.00549-23 (PMC10581156; doi:10.1128/spectrum.00549-23)
Supplement: Supplemental Tables S1-S8 [file spectrum.00549-23-s0002.xlsx]

## Sheet: Table_S1
Supplementary Table S1. Minimum inhibitory concentration of 20 antimicrobial agents against 20 New Hampshire K. oxytoca isolates.
					aminoglycosides				penicillin								monobactams		cephalosporins																fluoroquinolone				Carbapenem
Isolate	Collection_year	month	ST	Date Collected	Gentamicin (MIC)	Gentamicin.Interp	Amikacin (MIC)	Amikacin.Interp	Ampicillin (MIC)	Ampicillin.Interp	Ampicillin-.Sulbactam (MIC)	Amp.Sul.Interp	piperacillin/tazobactam (MIC)	piperacillin/tazobactam.interp	Amox.clav (MIC)	Amox.clav.Interp	Aztreonam (MIC)	Aztreonam.Interp	Cefazolin (MIC)	Cefazolin.Interp	Cefepime (MIC)	Cefepime.Interp	Ceftazidime (MIC)	Ceftazidime.Interp	Ceftriaxone (MIC)	Ceftriaxone.Interp	Cefuroxime (MIC)	Cefoxitin (MIC)	Cefoxitin.Interp	Cefotaxime (MIC)	Cefotaxime.Interp	Cefotetan (MIC)	Cefotetan.Interp	Cefuroxime.Interp	Ciprofloxacin (MIC)	Ciprofloxacin.Interp	Levofloxacin (MIC)	Levofloxacin.Interp	Ertapenem (MIC)	Ertapenem.interp	Meropenem (MIC)	Meropenem.Interp	SXT - Sulphamethoxazole/Trimethoprim (MIC)	SXT.interp
KXB44	2021	11	101	202111	</=1	S	</=4	S	>16	R	>16/8	R	>64	R	>16/8	R	>16	R	>16	R	4	S	NT	NT	>32	R	>16	NA	NA	8	R	</=16	S	R	</=1	S	</=1	S	</=0.5	S	</=1	S	</=2/38	S
KXB10	2018	3	22	201803	</=4	S	</=16	S	>16	R	</=8/4	S	</=16	S	NA	NA	</=4	S	>16	R	</=4	S	</=1	S	</=8	S	</=4	</=8	S	</=2	S	NA	NA	S	</=1	S	</=2	S	</=1	S	</=1	S	</=2/38	S
KXB3	2017	4	285	201704	</=4	S	</=16	S	>16	R	16/8	I	</=16	S	NA	NA	</=4	S	>16	R	</=4	S	</=1	S	</=8	S	</=4	</=8	S	</=2	S	NA	NA	S	</=1	S	</=2	S	</=1	S	</=1	S	</=2/38	S
KXB4	2017	4	48	201704	</=4	S	</=16	S	>16	R	</=8/4	S	</=16	S	NA	NA	</=4	S	>16	R	</=4	S	</=1	S	</=8	S	</=4	</=8	S	</=2	S	NA	NA	S	</=1	S	</=2	S	</=1	S	</=1	S	</=2/38	S
KXB43	2021	10	18	202110	</=1	S	</=4	S	>16	R	16/8	I	</=8	S	</=4/2	S	</=4	S	>16	R	</=2	S	</=2	S	</=1	S	8	NA	NA	</=2	S	</=16	S	S	</=1	S	</=1	S	</=0.5	S	</=1	S	</=2/38	S
KXB15	2018	8	2	201808	</=4	S	</=16	S	>16	R	</=8/4	S	</=16	S	NA	NA	</=4	S	>16	R	</=4	S	</=1	S	</=8	S	</=4	</=8	S	</=2	S	NA	NA	S	</=1	S	</=2	S	</=1	S	</=1	S	</=2/38	S
KXB8	2017	11	2	201711	</=4	S	</=16	S	>16	R	</=8/4	S	</=16	S	NA	NA	</=4	S	>16	R	</=4	S	</=1	S	</=8	S	</=4	</=8	S	</=2	S	NA	NA	S	</=1	S	</=2	S	</=1	S	</=1	S	</=2/38	S
KXB13	2018	6	176	201806	</=4	S	</=16	S	>16	R	16/8	I	</=16	S	NA	NA	</=4	S	>16	R	</=4	S	</=1	S	</=8	S	</=4	</=8	S	</=2	S	NA	NA	S	</=1	S	</=2	S	</=1	S	</=1	S	</=2/38	S
KXB34	2020	12	430	202012	</=1	S	</=4	S	>16	R	8/4	S	</=8	S	</=4/2	S	>16	R	>16	R	</=2	S	</=2	S	</=1	S	8	NA	NA	</=2	S	</=16	S	S	</=1	S	</=1	S	</=0.5	S	</=1	S	</=2/38	S
KXB29	2020	10	155	202010	</=1	S	</=4	S	>16	R	8/4	S	</=8	S	</=4/2	S	</=4	S	>16	R	</=2	S	</=2	S	</=1	S	8	NA	NA	</=2	S	</=16	S	S	</=1	S	</=1	S	</=0.5	S	</=1	S	</=2/38	S
KXB16	2019	3	323	201903	</=4	S	</=16	S	>16	R	</=8/4	S	</=16	S	NA	NA	</=4	S	16	I	</=4	S	</=1	S	</=8	S	</=4	</=8	S	</=2	S	NA	NA	S	</=1	S	</=2	S	</=1	S	</=1	S	</=2/38	S
KXB20	2019	8	429	201908	</=1	S	</=4	S	>16	R	8/4	S	</=8	S	</=4/2	S	</=4	S	>16	R	</=2	S	</=2	S	</=1	S	</=4	NA	NA	</=2	S	</=16	S	S	</=1	S	</=1	S	</=0.5	S	</=1	S	</=2/38	S
KXB49	2019	6	30	201906	</=4	S	</=16	S	>16	R	>16/8	R	>64	R	NA	NA	>16	R	>16	R	</=4	R	</=1	R	>32	R	>16	</=8	S	8	R	NA	NA	R	</=1	S	</=2	S	</=1	S	</=1	S	</=2/38	S
KPB112	2019	11	364	201911	</=1	S	</=4	S	>16	R	8/4	S	</=8	S	</=4/2	S	</=4	S	>16	R	</=2	S	</=2	S	</=1	S	</=4	NA	NA	</=2	S	</=16	S	S	</=1	S	</=1	S	</=0.5	S	</=1	S	</=2/38	S
KXB25	2020	8	364	202008	</=1	S	</=4	S	>16	R	8/4	S	</=8	S	</=4/2	S	</=4	S	>16	R	</=2	S	</=2	S	</=1	S	</=4	NA	NA	</=2	S	</=16	S	S	</=1	S	</=1	S	</=0.5	S	</=1	S	</=2/38	S
KXB9	2017	11	199	201711	</=4	S	</=16	S	>16	R	16/8	I	</=16	S	NA	NA	</=4	S	>16	R	</=4	S	</=1	S	</=8	S	</=4	</=8	S	</=2	S	NA	NA	S	</=1	S	</=2	S	</=1	S	</=1	S	</=2/38	S
KXB31	2020	11	199	202011	</=1	S	</=4	S	>16	R	16/8	I	</=8	S	</=4/2	S	</=4	S	>16	R	</=2	S	</=2	S	</=1	S	8	NA	NA	</=2	S	</=16	S	S	</=1	S	</=1	S	</=0.5	S	</=1	S	</=2/38	S
KXB2	2017	2	19	201702	</=4	S	</=16	S	>16	R	</=8/4	S	</=16	S	NA	NA	</=4	S	</=8	S	</=4	S	</=1	S	</=8	S	</=4	</=8	S	</=2	S	NA	NA	S	</=1	S	</=2	S	</=1	S	</=1	S	</=2/38	S
KXB11	2018	4	19	201804	</=4	S	</=16	S	>16	R	</=8/4	S	</=16	S	NA	NA	</=4	S	16	I	</=4	S	</=1	S	</=8	S	</=4	</=8	S	</=2	S	NA	NA	S	</=1	S	</=2	S	</=1	S	</=1	S	</=2/38	S
KXB45	2021	11	19	202111	</=1	S	</=4	S	>16	R	16/8	I	</=8	S	</=4/2	S	</=4	S	>16	R	</=2	S	</=2	S	</=1	S	</=4	NA	NA	</=2	S	</=16	S	S	</=1	S	</=1	S	</=0.5	S	</=1	S	</=2/38	S

## Sheet: Table_S2
Supplementary Table S2. Accession numbers and genome sequence quality of the 20 New Hampshire K. oxytoca genomes and 304 genomes from NCBI.
id	Total length (>= 0 bp)	# contigs	Largest contig	Total length	GC (%)	N50	N75	L50	L75	Completeness	Contamination	Accession
KXB10	5814931	43	747062	5794854	55.14	272503	143440	7	14	99.95	0.55	SRR22518283
KXB4	5782379	36	540492	5772024	55.09	393984	231667	6	11	99.92	0.45	SRR22518271
KXB3	5807201	42	1056190	5792056	55.14	354309	203039	5	10	99.95	0.38	SRR22518272
KXB44	5804948	71	366256	5787318	55.16	179827	105174	13	24	99.7	0.34	SRR22518284
KXB34	5863209	44	1015779	5848729	55.1	522073	240040	4	9	99.99	0.39	SRR22518266
KXB29	6129913	29	1071169	6116927	54.78	565207	224632	4	8	99.99	0.86	SRR22518265
KXB43	5781133	35	1401844	5765976	55.12	381143	223984	4	9	99.99	0.38	SRR22518270
KXB15	5926401	55	597987	5908601	54.99	202432	107469	10	20	99.99	0.36	SRR22518269
KXB8	5877999	43	751180	5860160	55.12	222250	171137	8	15	99.99	0.31	SRR22518268
KXB13	5776237	98	302641	5756035	55.26	135461	71034	14	28	98.56	0.41	SRR22518267
KXB49	5824421	42	997483	5807293	55.13	362315	232266	6	10	99.99	0.79	SRR22518280
KXB20	5774060	43	701214	5752229	55.17	282409	159037	7	13	99.99	0.34	SRR22518281
KXB16	5760874	38	1080333	5744183	55.2	369080	201168	5	11	99.99	0.4	SRR22518282
KXB2	5760852	41	578017	5739138	55.24	389852	196649	7	11	99.99	0.45	SRR22518275
KXB11	5990819	65	583786	5967491	55.12	261604	152908	7	14	99.99	0.69	SRR22518274
KXB45	6180469	49	628277	6163286	54.97	394176	212270	6	12	99.99	0.77	SRR22518273
KPB112	5940489	37	678923	5924891	55.17	335616	206201	7	13	99.99	0.34	SRR22518279
KXB25	5923684	31	725266	5902053	55.16	396129	292126	6	10	99.99	0.97	SRR22518278
KXB31	5931394	38	692933	5913055	55.04	391241	182254	6	12	99.99	0.39	SRR22518276
KXB9	6033170	62	501586	6012000	54.93	345828	163951	8	13	99.51	0.4	SRR22518277
SRR16976950	5666087	39	579916	5647602	55.31	389839	181723	6	12	99.96	0.34	SRR16976950
GCA_018444115.1	5823226	65	1107440	5817732	55.07	207612	162772	7	15	99.9	0.38	GCA_018444115.1
ERR8651826	5711427	74	650333	5681305	55.17	221160	127016	9	17	99.95	0.38	ERR8651826
GCA_016734995.1	5404074	73	515483	5397589	55.25	171216	97635	11	22	97.62	0.47	GCA_016734995.1
GCA_020120515.1	5800935	65	500042	5798773	55.23	227591	136631	9	17	99.95	0.43	GCA_020120515.1
SRR16976949	5706987	66	454737	5682248	55.16	175817	107939	10	20	99.67	0.38	SRR16976949
SRR18829215	6113749	78	993589	6093695	54.91	278988	118853	7	15	99.95	0.81	SRR18829215
SRR18214944	6064368	55	1248808	6045237	55.03	356771	204200	4	10	99.93	0.7	SRR18214944
SRR5901136	5849215	32	537001	5836304	55.1	374328	298753	7	11	99.95	0.48	SRR5901136
SRR16977001	6082543	83	617037	6044507	54.95	204958	116425	9	18	99.95	0.55	SRR16977001
SRR16976958	5750606	37	826340	5731607	55.06	266506	202461	6	12	99.95	0.45	SRR16976958
GCA_020118135.1	5770993	100	457539	5765625	55.23	113298	62253	15	33	99.67	0.57	GCA_020118135.1
GCA_015721495.1	5873871	7	2888840	5873871	55.07	2747811	2747811	2	2	96.46	0.38	GCA_015721495.1
SRR16976947	5972490	64	1044744	5951557	55.07	286986	202103	6	12	99.9	0.97	SRR16976947
SRR17303600	6169142	131	294572	6113557	54.89	116592	62416	18	36	99.95	0.81	SRR17303600
SRR16976966	5772156	59	728016	5753263	55.19	231562	120044	8	16	99.99	0.11	SRR16976966
ERR4013553	5809717	73	451533	5784024	55.29	193441	110085	11	21	99.99	0.66	ERR4013553
ERR4014499	6018198	84	457301	5987450	55.03	175518	106754	12	23	99.99	0.49	ERR4014499
SRR11816203	5996085	67	548717	5967759	55.11	209739	110920	10	19	99.7	0.66	SRR11816203
GCA_020116675.1	6018371	90	463717	6006918	55.01	216811	118447	10	18	99.7	0.42	GCA_020116675.1
SRR16976994	5819063	55	659338	5797609	55.19	320783	179810	7	13	99.9	0.59	SRR16976994
GCA_018441525.1	6034072	56	555788	6030832	55.07	221395	166196	9	16	99.67	0.2	GCA_018441525.1
GCA_010365605.1	6003345	59	979660	6003345	54.98	298150	181005	7	14	99.95	0.2	GCA_010365605.1
SRR13563886	6394887	66	747040	6373095	54.6	292618	171352	7	14	99.95	0.63	SRR13563886
SRR13563887	6400177	73	673720	6378220	54.6	265645	142188	8	16	99.95	0.67	SRR13563887
ERR4013560	5576710	107	356452	5553960	55.17	105757	73078	17	32	99.37	0.38	ERR4013560
SRR16976967	5858769	32	822399	5836980	55.34	389697	246765	6	10	99.99	0.5	SRR16976967
GCA_020116575.1	5719421	102	411033	5714004	55.27	159339	78996	12	25	99.42	0.97	GCA_020116575.1
GCA_020118195.1	6022965	188	162353	6017566	54.95	69253	34243	29	60	99.56	1.63	GCA_020118195.1
GCA_020116885.1	6020898	60	464894	6016282	55.01	202124	126415	10	19	99.99	1.32	GCA_020116885.1
SRR19442190	5733845	87	331735	5708555	55.27	164990	101594	14	25	99.94	0.38	SRR19442190
SRR16976990	5884875	62	486799	5860786	55.03	326643	197152	8	14	99.94	0.38	SRR16976990
GCA_016636165.1	5679288	72	477207	5663461	55.25	171883	108276	11	21	99.9	0.41	GCA_016636165.1
ERR4014692	5906372	54	412537	5876766	54.97	230811	159470	9	17	99.94	0.43	ERR4014692
ERR5432303	6003913	61	421638	5983817	54.95	244798	122217	10	19	97.93	0.28	ERR5432303
GCA_009832375.1	6063011	85	566750	6030536	54.98	184262	106263	11	22	99.94	0.19	GCA_009832375.1
ERR2983537	5834231	55	544355	5810377	55.1	313835	130107	8	15	99.94	0.34	ERR2983537
GCA_016636055.1	5800875	82	514093	5782222	55.17	208308	116264	10	18	99.91	0.94	GCA_016636055.1
GCA_020117055.1	5853063	54	653430	5849808	55.09	301990	151088	7	13	99.94	0.34	GCA_020117055.1
GCA_015559095.1	5790588	53	515571	5790588	55.22	201333	117751	11	21	99.99	0.31	GCA_015559095.1
SRR11816204	5825337	65	388636	5802920	55.21	197906	117816	11	22	99.99	0.31	SRR11816204
SRR12352180	5744055	36	828060	5726155	55.2	302558	199349	6	12	99.99	0.94	SRR12352180
ERR3535479	6465037	83	633893	6434932	54.66	235467	142777	8	16	99.99	0.7	ERR3535479
ERR3535473	6455001	140	348657	6419275	54.66	113020	62509	18	36	99.99	0.7	ERR3535473
SRR17303613	6454866	126	396696	6419550	54.66	118672	72807	17	33	99.99	0.7	SRR17303613
ERR9832649	6365955	138	846824	6336332	54.58	165906	93032	11	23	99.7	1.14	ERR9832649
SRR11816202	6110352	61	1047726	6093283	54.73	291474	202141	6	12	99.94	0.87	SRR11816202
SRR16977008	5822214	97	558160	5803418	55.01	153561	77415	11	26	99.92	0.31	SRR16977008
SRR17179105	5945601	94	557718	5924030	54.96	195230	95484	10	21	99.99	0.35	SRR17179105
SRR16847988	5974975	74	654470	5959375	55.05	230621	133063	10	18	99.94	0.5	SRR16847988
SRR12509119	5966048	67	940442	5952224	55.05	197676	111909	10	19	99.99	0.63	SRR12509119
GCA_020118785.1	5863575	94	587499	5852516	55.16	211249	110725	9	18	99.94	0.02	GCA_020118785.1
SRR18687155	6035367	71	601380	6012243	54.78	283486	157285	8	15	99.94	0.19	SRR18687155
GCA_015721705.1	5932824	57	795270	5932824	55.14	228741	153215	8	16	99.94	0.16	GCA_015721705.1
SRR11816199	5996704	72	1141491	5965848	55.09	283365	193011	4	11	99.94	0.02	SRR11816199
SRR11816178	5993619	88	1141377	5961277	55.1	268646	154341	6	13	99.94	0.02	SRR11816178
GCA_020117035.1	5980486	122	370480	5973823	55	128288	71261	14	30	99.66	0.5	GCA_020117035.1
GCA_020116835.1	5822719	79	446024	5815892	55.17	251817	117592	9	18	99.66	0.31	GCA_020116835.1
GCA_020116275.1	5796176	69	572214	5790384	55.09	197587	141113	8	16	97.36	0.59	GCA_020116275.1
GCA_020119125.1	5907792	81	461169	5902773	55.14	173144	98144	11	22	99.66	0.59	GCA_020119125.1
GCA_020119115.1	5853490	157	218711	5848446	55.29	78275	37968	26	52	99.66	0.59	GCA_020119115.1
SRR9734610	6223297	86	574451	6194206	54.68	231114	129133	9	17	99.94	1.14	SRR9734610
SRR9734608	6172825	89	574451	6146832	54.72	196892	103717	9	21	99.94	1.1	SRR9734608
SRR9734615	6172667	102	630750	6146660	54.72	196892	103434	10	22	99.94	1.1	SRR9734615
SRR9734613	6177862	103	467990	6148808	54.72	216853	103717	10	20	99.94	1.1	SRR9734613
GCA_020116615.1	5770325	78	467098	5767199	55.16	164204	85147	12	24	99.7	0.44	GCA_020116615.1
SRR9615882	6396219	94	382920	6358904	54.65	130067	83608	16	32	99.94	0.71	SRR9615882
SRR17303946	6319189	142	389674	6282709	54.67	117669	70115	18	35	98.79	1.07	SRR17303946
SRR17301949	6352765	130	235226	6308749	54.86	117677	84612	18	34	99.94	0.54	SRR17301949
SRR17302772	6668262	195	322562	6613661	54.44	93129	43558	22	47	99.94	0.73	SRR17302772
SRR11046358	5828851	59	750311	5810235	55.11	297383	142719	7	15	98.79	0.71	SRR11046358
ERR2983541	6241687	96	765757	6216692	54.71	191388	99981	11	22	99.94	0.73	ERR2983541
ERR2983543	6464966	122	765757	6427074	54.62	179969	84655	11	25	99.61	0.52	ERR2983543
SRR17308816	6268961	159	299953	6218838	54.57	91268	54035	20	41	99.08	1.13	SRR17308816
GCA_018447075.1	6016776	98	557519	6009095	55.01	202174	80792	9	22	99.94	0.42	GCA_018447075.1
SRR11816187	5972740	63	800083	5953529	55.01	266356	126129	8	16	99.94	0.42	SRR11816187
ERR2983544	6018219	83	422731	5989542	55.03	171748	99036	12	24	99.94	0.42	ERR2983544
GCA_905331245.1	6167262	14	3155947	6167262	54.86	3155947	2687887	1	2	99.94	0.42	GCA_905331245.1
SRR13081922	6048133	76	659748	6030178	55.28	286208	133586	7	15	99.94	1.04	SRR13081922
SRR10377086	6232464	83	882624	6209991	54.96	219519	117786	9	18	98.76	0.52	SRR10377086
SRR12509022	6224346	79	544866	6201056	54.96	202532	114404	9	19	98.76	0.52	SRR12509022
GCA_015551825.1	5889184	56	506655	5889184	55.1	237251	100006	10	20	99.94	0.32	GCA_015551825.1
SRR11816200	5887419	90	379618	5869376	55.09	148874	86607	13	26	99.94	0.35	SRR11816200
SRR11816206	5890645	98	572372	5869816	55.09	148874	82690	13	27	99.94	0.35	SRR11816206
SRR11816207	5955606	41	780470	5936090	55.11	273596	211971	8	14	99.94	0.41	SRR11816207
GCA_020116545.1	6198128	115	530373	6184988	55	205040	136681	11	20	99.94	0.49	GCA_020116545.1
GCA_020118315.1	6101195	134	231485	6090907	55.13	103201	46175	21	42	99.85	0.41	GCA_020118315.1
SRR17303631	6331006	69	650201	6288404	54.9	196031	119489	10	20	99.94	0.41	SRR17303631
SRR17302071	6328318	81	650201	6278697	54.9	171162	102785	12	24	99.94	0.41	SRR17302071
SRR16976925	5928058	61	635495	5914058	55.02	347775	181895	6	12	99.99	0.37	SRR16976925
SRR11993008	6068616	91	606929	6052832	55.04	203471	114493	9	20	99.66	0.42	SRR11993008
GCA_020117275.1	5891586	97	397929	5884913	55.13	146806	91780	13	25	99.61	0.35	GCA_020117275.1
GCA_016636085.1	5947074	94	829147	5930605	55.09	203753	138416	8	17	99.9	0.44	GCA_016636085.1
SRR13195689	6627863	157	657882	6573632	54.6	239073	88811	8	19	99.9	1.03	SRR13195689
SRR16976926	5704746	37	1037464	5691199	55.24	360152	212100	5	10	99.99	0.34	SRR16976926
SRR19419633	6351031	55	1071129	6337141	54.49	437268	223237	6	11	99.99	0.9	SRR19419633
SRR16976923	6091394	36	1062639	6079195	54.69	490995	340496	4	8	99.99	0.49	SRR16976923
SRR11816135	5737834	41	844587	5719095	55.23	338952	211807	5	10	99.99	0.38	SRR11816135
GCA_015721345.1	5890754	100	293520	5890754	54.89	112543	62137	18	36	99.94	0.34	GCA_015721345.1
GCA_020118775.1	5687712	76	521094	5683495	55.26	197178	109465	10	20	99.66	0.34	GCA_020118775.1
ERR4013579	5937216	66	1226262	5916791	55.07	337952	148028	5	12	99.94	0.34	ERR4013579
SRR16976937	6075040	76	868384	6047849	54.78	371525	188295	6	13	99.92	0.67	SRR16976937
GCA_020116975.1	5989422	105	499143	5980139	55.04	183180	91530	12	23	99.94	0.81	GCA_020116975.1
SRR13337493	6284231	99	630068	6259357	54.92	252003	169874	9	16	99.94	0.8	SRR13337493
SRR15503289	6494630	151	566338	6455908	54.47	159238	94692	13	26	99.94	0.99	SRR15503289
SRR20755111	6494989	140	566338	6451250	54.47	178051	110550	13	24	99.94	0.99	SRR20755111
SRR16200902	6476105	163	508555	6437357	54.52	139980	76968	13	26	99.94	1.03	SRR16200902
SRR20701005	6499920	148	566338	6449551	54.47	178051	100057	13	25	99.94	1.03	SRR20701005
ERR4013965	5735326	68	419651	5716855	55.06	227913	146625	9	17	97.98	0.52	ERR4013965
SRR16976976	6214008	73	448541	6194209	54.92	230789	153071	9	17	99.99	0.44	SRR16976976
SRR17302157	6262124	96	476741	6233471	55	174328	88189	12	26	99.96	0.75	SRR17302157
ERR7472424	6009299	66	796410	5974825	55.05	212044	138518	7	15	99.99	0.56	ERR7472424
ERR2983539	6237881	92	705372	6208574	54.93	191737	112051	10	21	99.99	0.63	ERR2983539
SRR17304373	6196516	95	528150	6149424	54.81	164562	99797	12	24	99.99	0.75	SRR17304373
SRR16977003	5920192	71	765133	5891621	55.03	342752	162071	6	12	99.7	0.73	SRR16977003
SRR16976974	6044357	85	1024591	6010419	54.93	342774	168595	6	12	99.99	0.73	SRR16976974
ERR4014184	6080569	99	775446	6043058	55.01	302486	202788	7	13	99.99	0.44	ERR4014184
SRR16976971	6002016	81	793171	5970334	54.97	314887	206245	6	11	99.99	0.73	SRR16976971
ERR5432180	6232397	101	649741	6202948	54.66	327591	175441	7	13	99.99	0.83	ERR5432180
ERR5432276	6246241	83	566616	6215631	54.64	214922	114986	9	19	99.99	0.83	ERR5432276
ERR5432186	6472172	112	825491	6441898	54.51	274648	132779	8	15	99.99	0.85	ERR5432186
ERR5432320	6501739	106	1099813	6472317	54.49	342782	132777	6	13	99.99	0.85	ERR5432320
SRR16952082	5921186	61	1192016	5902855	55.09	313418	169313	5	12	100	0.74	SRR16952082
SRR19561699	6065069	103	407467	6038002	54.81	141375	89166	14	27	99.98	0.51	SRR19561699
SRR11992982	6181578	127	339419	6164237	54.59	140994	71677	15	31	99.4	1.02	SRR11992982
SRR18774240	5958132	45	1294397	5941384	55.06	300572	203968	5	11	99.99	1.06	SRR18774240
SRR18774185	5912330	54	881540	5894018	55.08	271412	172050	8	14	99.99	1.06	SRR18774185
SRR16976935	5972679	44	623025	5955241	55.03	361924	213624	7	12	99.99	1.29	SRR16976935
GCA_020116635.1	5666185	55	590379	5662641	55.28	241380	126347	9	17	99.99	0.38	GCA_020116635.1
ERR4013559	5884255	66	853309	5862595	55.11	287362	149305	7	14	99.99	0.34	ERR4013559
GCA_019771925.1	6483860	155	303030	6483860	54.43	162754	76250	15	30	99.68	0.78	GCA_019771925.1
SRR19165513	6366085	92	688715	6341362	54.84	224413	109993	9	19	99.99	0.64	SRR19165513
GCA_020116585.1	6053829	115	531388	6051007	54.78	137534	66361	14	29	99.99	0.7	GCA_020116585.1
SRR16848052	5912144	50	1436426	5899085	54.96	349075	203081	5	10	99.99	0.36	SRR16848052
SRR16847909	5882413	32	1022838	5868035	54.99	413091	207734	5	11	99.99	0.36	SRR16847909
ERR4013554	5952921	67	691780	5934833	54.96	303394	151759	7	15	99.99	0.44	ERR4013554
SRR12902632	6043973	52	670671	6029679	54.97	270727	181995	8	15	99.99	0.35	SRR12902632
GCA_016636025.1	5886360	69	648597	5868157	55.11	203157	145044	9	18	99.99	0.77	GCA_016636025.1
SRR19561158	6232697	131	259368	6207294	54.69	141201	85579	16	30	99.99	1.87	SRR19561158
GCA_016636105.1	5944128	68	935077	5923337	55.12	200284	157741	7	15	99.99	1.65	GCA_016636105.1
GCA_016636135.1	6080865	113	440565	6057809	54.97	182523	137551	13	22	99.85	0.84	GCA_016636135.1
SRR16976956	6080222	53	663043	6066799	54.94	279849	197356	7	14	99.99	0.49	SRR16976956
SRR16977012	6013573	52	654801	6001860	54.92	301983	197357	7	14	99.99	0.42	SRR16977012
SRR16976934	5896276	40	705951	5884024	55.05	315573	201477	6	13	99.99	0.34	SRR16976934
SRR16976928	5740465	40	691230	5730615	55.22	279740	201477	7	13	99.99	0.34	SRR16976928
SRR16976943	5706326	45	691644	5692272	55.26	224417	165950	8	15	99.99	0.34	SRR16976943
SRR19561694	5847865	88	259885	5828986	55.16	129667	86676	16	30	99.99	0.34	SRR19561694
SRR16976959	5755681	49	625080	5742577	55.23	245992	155430	7	14	99.99	0.34	SRR16976959
SRR19561447	5921124	153	294621	5903952	55.18	94635	40740	21	45	99.99	0.65	SRR19561447
SRR16976979	6050776	46	881626	6040951	54.93	279850	197357	6	13	99.99	0.48	SRR16976979
SRR16976978	6053261	46	649041	6041006	54.93	270080	197833	7	14	99.99	0.48	SRR16976978
SRR17179243	6073843	56	769970	6058137	54.78	445395	250666	5	10	99.99	0.46	SRR17179243
GCA_020120535.1	5694570	66	442178	5691268	55.29	173772	89790	12	23	99.99	0.31	GCA_020120535.1
GCA_015721295.1	6159401	51	653433	6159401	54.47	256672	171977	8	16	99.99	0.59	GCA_015721295.1
GCA_020117455.1	5809759	70	616920	5805137	55.18	155193	113436	11	21	99.7	0.59	GCA_020117455.1
SRR11585239	5989118	48	776281	5964373	55.07	285464	199373	6	13	99.99	0.31	SRR11585239
SRR10383464	5821108	47	851394	5805874	55.12	337660	221851	6	12	99.94	0.34	SRR10383464
SRR10383449	5820113	52	851438	5805230	55.12	273831	201791	7	13	99.94	0.41	SRR10383449
GCA_015721655.1	5912395	65	646120	5912395	55.12	221858	139472	9	17	99.7	0.33	GCA_015721655.1
GCA_015721685.1	5908956	49	771896	5908956	55.12	273653	207266	7	14	99.99	0.33	GCA_015721685.1
GCA_021228185.1	5913795	46	668951	5913795	55.09	273359	184761	7	14	99.99	0.36	GCA_021228185.1
SRR12902553	5987696	52	854727	5974110	54.92	320228	190091	6	12	99.67	0.49	SRR12902553
DRR061429	6021922	63	464897	5996647	54.9	205712	119007	11	19	99.99	0.49	DRR061429
SRR12519111	6391804	76	421052	6374631	54.51	201524	145185	12	21	99.13	0.8	SRR12519111
GCA_905331355.1	6070732	6	3102077	6070580	55.03	3102077	2884387	1	2	99.99	0.31	GCA_905331355.1
ERR4014276	6044904	49	1272637	6026458	54.97	304853	207909	6	12	99.99	0.31	ERR4014276
ERR1191586	6352491	72	624294	6335386	54.57	356234	214073	7	13	99.99	0.4	ERR1191586
ERR1191585	6497074	86	623076	6474646	54.51	356126	213235	7	13	99.99	0.77	ERR1191585
SRR17308565	6321074	76	888465	6284990	54.83	184991	104855	11	22	99.99	0.44	SRR17308565
ERR7472505	6185044	86	631516	6169295	54.89	178877	114157	12	22	99.99	0.31	ERR7472505
SRR18178378	6148994	104	309620	6112835	54.82	155693	76123	15	29	98.27	0.86	SRR18178378
ERR2983538	6658937	111	767730	6629351	54.45	200317	102772	11	21	99.99	0.51	ERR2983538
ERR5432327	6137410	62	890953	6124211	54.93	229201	157863	8	17	99.7	0.31	ERR5432327
ERR8288676	6213417	54	555613	6200158	54.85	221969	153478	10	19	99.99	0.36	ERR8288676
ERR8288657	6076913	51	639765	6061137	54.96	245610	153631	8	15	99.97	0.31	ERR8288657
ERR2983545	6380105	62	1193949	6365202	54.76	230889	168608	7	15	99.99	0.55	ERR2983545
ERR2983536	6567776	79	958153	6540720	54.64	285436	115549	7	16	99.99	0.65	ERR2983536
ERR2983535	6466737	91	828884	6440695	54.69	307871	109874	7	16	99.99	0.51	ERR2983535
ERR2983540	6578621	104	854014	6548507	54.66	210189	106334	9	20	99.99	0.65	ERR2983540
ERR5432328	6215782	68	487033	6201080	54.89	197009	103196	11	21	99.99	0.36	ERR5432328
GCA_018443995.1	6234795	116	308620	6229777	54.89	110189	67109	18	36	99.99	0.77	GCA_018443995.1
GCA_018443785.1	6243458	89	529687	6232945	54.89	172511	103129	11	22	99.99	0.77	GCA_018443785.1
GCA_018444465.1	6237653	100	383291	6232151	54.89	138925	81359	15	30	99.99	0.77	GCA_018444465.1
GCA_018443495.1	6236108	90	499695	6228934	54.89	193368	103211	12	23	99.99	0.77	GCA_018443495.1
GCA_018443705.1	6242502	92	499695	6234543	54.89	172512	99988	12	24	99.99	0.77	GCA_018443705.1
GCA_018443185.1	6240990	87	500014	6233859	54.89	170936	103320	12	24	99.99	0.77	GCA_018443185.1
GCA_018443915.1	6220088	92	477674	6214076	54.89	167214	99988	13	25	99.99	0.84	GCA_018443915.1
GCA_018443665.1	6238528	97	529687	6230201	54.89	139626	97422	12	25	99.99	0.84	GCA_018443665.1
GCA_018444055.1	6237499	91	499695	6230673	54.89	172511	101168	12	24	99.99	0.84	GCA_018444055.1
SRR11816198	5916397	55	1184905	5896229	55.05	237542	192139	6	13	99.92	0.49	SRR11816198
ERR4013557	5890798	29	1296962	5874286	55.23	514588	270639	3	8	99.99	0.38	ERR4013557
SRR12509330	5806781	99	479969	5792543	55.07	152748	100434	13	23	99.99	0.35	SRR12509330
SRR19433155	5738924	119	294561	5725103	55.01	118081	64132	16	32	97.65	0.35	SRR19433155
SRR19433160	5739011	106	329393	5725497	55.01	132543	72511	14	29	97.65	0.35	SRR19433160
GCA_015721385.1	6014742	118	426322	6014742	54.88	139073	93867	14	27	99.4	0.8	GCA_015721385.1
GCA_015721405.1	5950846	53	550274	5950846	54.86	202158	128750	9	18	99.94	1.52	GCA_015721405.1
GCA_020118275.1	5782541	175	188299	5778326	55.41	66196	31463	28	60	99.66	0.38	GCA_020118275.1
SRR11816205	5934250	39	1059337	5916037	55.08	319799	201832	5	11	99.96	0.47	SRR11816205
SRR17302226	6090449	79	395571	6057225	55.04	170743	99849	13	25	99.99	0.38	SRR17302226
SRR9697002	6019414	41	1649800	6000714	55.1	612610	342859	3	7	99.99	0.57	SRR9697002
SRR9696974	6018367	34	2263502	6002192	55.11	914445	342859	2	5	99.99	0.42	SRR9696974
ERR2983546	6183444	79	483960	6162239	55.06	165892	116342	12	23	99.99	0.66	ERR2983546
SRR19433153	6033943	31	1428078	6022180	55.12	526137	262587	4	8	99.99	0.45	SRR19433153
GCA_015554545.1	6130639	64	758052	6130639	55.04	219131	150846	8	17	99.99	0.45	GCA_015554545.1
SRR17308879	6357767	75	662196	6318410	54.71	197241	121185	8	18	99.99	0.54	SRR17308879
SRR17303996	6115752	54	662149	6089159	55.06	217828	109849	8	18	99.99	0.45	SRR17303996
SRR17303990	6107186	55	768929	6075923	55.05	234103	131384	8	17	99.99	0.45	SRR17303990
GCA_020116855.1	5884559	50	612523	5879167	55.15	272060	133799	7	15	99.99	0.38	GCA_020116855.1
SRR16976939	6066203	23	1007145	6050123	54.99	575788	371072	4	8	99.99	0.38	SRR16976939
GCA_020117225.1	6006479	72	438772	6000537	55.15	172292	92926	11	24	99.7	0.42	GCA_020117225.1
GCA_020116915.1	6027560	61	494996	6022276	55.11	204418	133799	10	20	99.9	0.42	GCA_020116915.1
SRR20227886	6010061	59	815858	5999422	54.94	363662	209229	6	11	99.7	0.7	SRR20227886
SRR12509122	5908043	61	565268	5894923	55.04	359488	203220	7	13	98.75	0.86	SRR12509122
SRR16976955	6207510	42	1055217	6197784	54.98	527935	250965	4	8	99.99	0.45	SRR16976955
SRR16976924	6013449	27	1841644	6001554	55.03	922275	388992	3	5	99.99	0.49	SRR16976924
ERR4013556	5925773	49	1002525	5903996	55.18	371179	228350	6	10	99.99	0.56	ERR4013556
GCA_018138905.1	6251472	99	700058	6236887	54.89	220772	118854	9	18	99.37	0.56	GCA_018138905.1
SRR11816161	6313413	56	733891	6291952	55.01	368782	230067	7	12	99.99	0.41	SRR11816161
SRR16976932	6012219	30	1914496	5999953	55.07	633517	363476	3	6	99.99	0.74	SRR16976932
SRR11816113	6156699	54	856895	6134008	55.06	357904	144190	6	14	99.99	0.84	SRR11816113
ERR6565027	6135632	187	191727	6122514	55.12	60337	32214	33	68	99.99	0.66	ERR6565027
ERR5432511	5903093	37	807227	5879806	55.11	363720	216839	5	10	99.99	0.74	ERR5432511
ERR4014009	5909729	45	895664	5885941	55.13	371343	203863	5	10	99.99	0.74	ERR4014009
SRR17308421	6506819	119	768076	6454672	54.62	170646	106038	11	24	99.99	0.98	SRR17308421
SRR11816124	6020052	50	515190	5993658	55.08	354278	206238	8	13	99.99	0.74	SRR11816124
ERR2983542	6247864	70	1412242	6220937	54.99	357360	158865	6	12	99.99	1.48	ERR2983542
SRR14338804	6273662	66	1025471	6258139	54.78	522066	228362	5	10	99.99	0.65	SRR14338804
SRR19433154	5961215	41	1053685	5945164	55.09	398441	231749	5	10	99.99	0.37	SRR19433154
SRR16976945	5890760	53	547290	5872929	55.2	231717	143563	9	16	99.99	0.34	SRR16976945
SRR15167026	6315229	59	993220	6287091	54.69	262599	138680	7	14	99.99	0.9	SRR15167026
GCA_017974245.1	5767808	81	558238	5767808	55.06	171560	101123	11	21	95.71	0.74	GCA_017974245.1
SRR20227875	6219723	44	1487727	6203413	54.86	557419	339305	4	8	99.99	1.02	SRR20227875
ERR4013555	6312895	45	1050619	6288977	54.58	357641	206746	6	11	100	0.78	ERR4013555
SRR16976963	5801712	51	608488	5784476	55.19	352780	190637	6	13	99.99	0.31	SRR16976963
SRR17302570	6223576	106	562714	6187190	54.68	157859	91258	13	27	99.99	0.64	SRR17302570
GCA_020118355.1	5795929	57	448072	5791936	55.12	229950	150918	9	17	99.99	0.4	GCA_020118355.1
SRR17301922	6238656	83	550045	6209986	54.85	180117	101549	12	24	99.94	0.4	SRR17301922
SRR16976989	5707886	44	1416819	5685911	55.3	364453	173528	5	10	99.94	0.38	SRR16976989
SRR16976961	5709935	38	1416826	5691883	55.22	393119	192602	5	10	99.94	0.47	SRR16976961
SRR19593004	6199989	73	949688	6179257	54.71	353607	192602	6	11	99.94	0.89	SRR19593004
GCA_015721195.1	5756392	45	1247132	5756392	55.17	276045	181248	6	12	99.94	0.38	GCA_015721195.1
SRR17302531	5945317	73	1192440	5913893	55.14	182183	102786	9	21	99.91	0.38	SRR17302531
SRR10992192	5959051	38	1445181	5943914	55.14	398126	208919	4	10	99.94	0.38	SRR10992192
SRR17308982	5958921	68	391753	5924917	55.11	184743	102786	12	22	99.94	0.42	SRR17308982
SRR18031791	5920652	46	839986	5904053	55.17	343812	192602	7	13	99.94	0.38	SRR18031791
SRR18030861	5920026	43	1215693	5903177	55.16	333987	186105	6	12	99.94	0.38	SRR18030861
SRR18030928	5920468	42	1216520	5904041	55.17	343812	192602	6	12	99.94	0.38	SRR18030928
SRR18030947	5920045	43	1215693	5901794	55.16	334014	192602	6	12	99.94	0.38	SRR18030947
GCA_016636045.1	5822410	80	738565	5803044	55.18	358170	207139	6	11	99.9	1.28	GCA_016636045.1
SRR10377114	5768741	37	837929	5750015	55.2	449913	257950	5	9	98.84	0.43	SRR10377114
SRR17303985	6098327	70	697459	6057480	54.82	187624	103247	11	22	99.99	0.48	SRR17303985
SRR3305079	6275252	54	1570246	6251988	54.93	368513	201807	4	10	99.99	0.41	SRR3305079
SRR3305142	6274603	49	1188481	6252292	54.93	399277	201498	4	10	99.99	0.41	SRR3305142
GCA_020118595.1	5962782	75	468658	5953882	54.9	181450	102143	11	22	99.99	0.79	GCA_020118595.1
SRR13279235	6064766	53	601641	6042812	54.95	264216	169484	7	14	99.99	0.37	SRR13279235
SRR12509465	6252913	97	734202	6228137	55	182458	103251	11	23	99.99	1.08	SRR12509465
GCA_015721555.1	5845647	63	786221	5845647	55.21	290939	142384	6	14	99.99	0.34	GCA_015721555.1
ERR4014631	5934338	57	377567	5909439	55.18	229783	179190	10	17	99.99	0.34	ERR4014631
SRR9696898	6206946	33	1262705	6188133	54.81	364648	259100	5	10	99.99	1.33	SRR9696898
SRR19561681	6010803	72	391351	5987507	54.96	188673	97986	12	23	99.99	0.65	SRR19561681
ERR4014536	5868456	82	840711	5827145	54.94	214875	142709	8	17	98.56	0.51	ERR4014536
SRR17302374	6213496	131	391835	6163333	54.93	153762	88651	14	28	99.99	0.66	SRR17302374
SRR16976993	5894023	46	1006158	5872510	54.94	231473	164340	7	14	99.99	0.52	SRR16976993
SRR19561608	6038569	104	443387	6006575	54.86	151116	88896	13	26	99.99	1.19	SRR19561608
SRR16976975	5943897	44	1045992	5928674	55.14	358462	135295	6	15	99.99	0.42	SRR16976975
GCA_015694145.1	5675134	89	408687	5673604	55.21	163461	88451	12	23	97.75	0.37	GCA_015694145.1
GCA_015265825.1	5905604	61	455437	5901313	55.1	221632	140326	10	18	99.99	0.39	GCA_015265825.1
GCA_015265865.1	5910226	58	717794	5905039	55.11	300862	179495	7	14	99.99	0.39	GCA_015265865.1
ERR9832554	6445210	159	388935	6421167	54.46	137721	79370	15	30	99.99	1.07	ERR9832554
GCA_020117355.1	5690997	130	201560	5688101	55.36	98784	51144	20	42	98.27	0.5	GCA_020117355.1
SRR16976972	5758437	37	680487	5740484	55.3	378945	204177	6	12	99.99	0.42	SRR16976972
ERR5432405	5803851	46	1053142	5778601	55.3	264217	164005	6	14	99.99	0.42	ERR5432405
ERR5432406	5801196	47	1051855	5779036	55.3	264067	169249	6	13	99.99	0.42	ERR5432406
SRR16976964	5981990	44	791597	5968740	55.02	243506	154722	7	14	99.42	0.68	SRR16976964
SRR16976965	6017004	48	883647	6003245	55.04	234048	152850	7	15	99.99	0.68	SRR16976965
ERR4013997	5794145	45	1003400	5773239	55.13	346774	228391	5	10	99.99	0.4	ERR4013997
SRR17308463	6291527	104	460679	6261830	54.77	132846	99794	14	28	99.7	0.62	SRR17308463
SRR17302316	6286360	86	535507	6258576	54.8	185050	117550	11	21	99.7	0.62	SRR17302316
GCA_022685985.2	6339488	160	460860	6339488	54.6	104566	59679	18	39	99.7	0.49	GCA_022685985.2
SRR18213637	6564024	110	595418	6534766	54.5	308062	120418	8	16	99.7	1.06	SRR18213637
GCA_015721755.1	6199174	85	516679	6199174	54.82	265140	110862	8	17	99.7	0.45	GCA_015721755.1
SRR16820292	6247826	75	1005021	6226016	54.85	285920	130174	6	13	99.7	0.4	SRR16820292
SRR2965632	6544132	123	687082	6512368	54.67	211467	111506	9	19	99.13	0.54	SRR2965632
SRR2965645	6386131	97	632743	6362194	54.83	229530	106104	9	19	99.7	0.42	SRR2965645
SRR2965631	6658063	128	1054009	6621068	54.68	188374	106104	10	21	99.7	0.54	SRR2965631
SRR2965634	6502130	109	626949	6478604	54.73	266494	104029	9	19	99.67	0.49	SRR2965634
SRR2965633	6540801	123	626949	6513926	54.71	229530	104354	9	20	99.67	0.54	SRR2965633
SRR2965637	6538895	111	626948	6509080	54.7	271064	105561	9	18	99.67	0.54	SRR2965637
SRR2965638	6532068	112	626948	6507950	54.71	271064	111506	9	18	99.67	0.54	SRR2965638
SRR2965636	6541720	116	627255	6514620	54.71	265555	104354	9	19	99.67	0.54	SRR2965636
SRR2965641	6542852	126	627561	6513097	54.71	219974	94664	10	23	99.67	0.54	SRR2965641
SRR2965640	6538513	114	626949	6512648	54.71	273937	106133	9	19	99.67	0.54	SRR2965640
SRR2965658	6543219	108	626948	6515318	54.72	229530	104359	10	19	99.67	0.44	SRR2965658
SRR2965656	6560552	126	626786	6529791	54.72	271064	104029	9	19	99.67	0.54	SRR2965656
SRR2965659	6565798	128	626828	6530458	54.72	178400	100058	12	24	99.67	0.54	SRR2965659
SRR2965649	6553360	114	626949	6529079	54.71	266494	104021	9	19	99.67	0.54	SRR2965649
SRR2965650	6553166	121	631439	6529826	54.71	168876	104354	11	22	99.67	0.54	SRR2965650
SRR2965654	6508556	122	626842	6475646	54.81	229530	100058	9	20	99.67	0.51	SRR2965654
SRR2965652	6498479	123	629578	6471366	54.81	168737	95050	11	23	99.67	0.51	SRR2965652
SRR2965661	6508636	130	425062	6482621	54.8	168876	100058	12	23	99.67	0.51	SRR2965661
SRR2965653	6506722	144	422898	6472053	54.8	154975	86808	15	28	99.53	0.53	SRR2965653
SRR2965651	6508130	124	627254	6482196	54.81	219976	104034	10	20	99.67	0.51	SRR2965651
SRR2965663	6318763	122	626949	6292845	54.8	231004	99988	9	21	98.23	0.51	SRR2965663
SRR2965662	6307770	128	626949	6279387	54.8	229530	94668	9	21	97.94	0.51	SRR2965662

## Sheet: Table_S3
Supplementary Table S3. Accession, source, location, Multi-locus Sequence Types and collection year of the 893 K. oxytoca genomes from all sources retrieved from NCBI (clinical, environmental unknown sources).
id/Accession	location	source	ST	collection_year
SRR18370164	USA	unknown	105	2021
ERR1215629	unknown	unknown	-	unknown
ERR7221363	unknown	unknown	-	unknown
ERR7226269	unknown	unknown	-	unknown
ERR1595443	unknown	unknown	-	unknown
ERR8574860	unknown	unknown	-	unknown
ERR8574978	unknown	unknown	-	unknown
ERR1585806	unknown	unknown	-	unknown
ERR8574843	unknown	unknown	-	unknown
ERR4504253	unknown	unknown	-	unknown
ERR1595449	unknown	unknown	-	unknown
ERR7226268	unknown	unknown	-	unknown
ERR4504291	unknown	unknown	-	unknown
ERR7221365	unknown	unknown	-	unknown
ERR1585765	unknown	unknown	-	unknown
ERR7221438	unknown	unknown	-	unknown
SRR18369983	USA	unknown	-	2021
SRR18030974	United Kingdom	unknown	-	2016
SRR18030905	United Kingdom	unknown	-	2016
SRR18031784	United Kingdom	unknown	-	2016
SRR18031210	United Kingdom	unknown	-	2016
SRR18032155	United Kingdom	unknown	-	2016
ERR5386339	unknown	unknown	-	unknown
ERR7221355	unknown	unknown	230	unknown
ERR7221368	unknown	unknown	229	unknown
ERR4095988	unknown	unknown	193	unknown
SRR18369936	USA	unknown	193	2021
SRR18370067	USA	unknown	193	2021
SRR11046747	United Kingdom	unknown	416	2017
SRR11046373	United Kingdom	unknown	416	2017
SRR11046699	United Kingdom	unknown	416	2017
SRR11046432	United Kingdom	unknown	416	2017
ERR7221385	unknown	unknown	228	unknown
ERR7221419	unknown	unknown	184	unknown
ERR4096038	unknown	unknown	-	unknown
ERR4095975	unknown	unknown	-	unknown
ERR4095978	unknown	unknown	-	unknown
SRR11046599	United Kingdom	unknown	319	2017
ERR7221398	unknown	unknown	186	unknown
ERR7221356	unknown	unknown	186	unknown
GCA_013733775.1	United Kingdom	environment	186	2017
ERR5386358	unknown	unknown	186	unknown
SRR11046718	United Kingdom	unknown	186	2017
SRR11046511	United Kingdom	unknown	186	2017
SRR11046517	United Kingdom	unknown	186	2017
SRR11046651	United Kingdom	unknown	186	2017
ERR7221408	unknown	unknown	227	unknown
GCA_020889205.1	unknown	unknown	215	2017
SRR11046664	United Kingdom	unknown	215	2017
SRR11046705	United Kingdom	unknown	215	2017
SRR11046768	United Kingdom	unknown	215	2017
SRR11046545	United Kingdom	unknown	215	2017
SRR11046462	United Kingdom	unknown	215	2017
SRR11046426	United Kingdom	unknown	215	2017
SRR11046631	United Kingdom	unknown	215	2017
SRR19171796	USA	unknown	394	2022
SRR10030120	USA	unknown	-	2019
SRR10030077	USA	unknown	-	2018
SRR14970112	unknown	unknown	-	2020
ERR3713200	unknown	unknown	218	unknown
ERR5727018	Germany	unknown	172	2020
ERR7221352	unknown	unknown	172	unknown
SRR12707220	USA	unknown	189	2017
ERR5386412	unknown	unknown	189	unknown
ERR5386414	unknown	unknown	189	unknown
SRR11046369	United Kingdom	unknown	216	2017
SRR11046354	United Kingdom	unknown	216	2017
ERR5386406	unknown	unknown	216	unknown
ERR5386404	unknown	unknown	216	unknown
ERR1015437	unknown	unknown	216	unknown
SRR11046693	United Kingdom	unknown	216	2017
SRR11046431	United Kingdom	unknown	216	2017
SRR11046556	United Kingdom	unknown	216	2017
SRR11046751	United Kingdom	unknown	216	2017
SRR11046453	United Kingdom	unknown	216	2017
SRR11046590	United Kingdom	unknown	216	2017
SRR11046461	United Kingdom	unknown	216	2017
SRR11046341	United Kingdom	unknown	216	2017
SRR11046504	United Kingdom	unknown	216	2017
SRR11046450	United Kingdom	unknown	216	2017
SRR11046464	United Kingdom	unknown	216	2017
SRR11046730	United Kingdom	unknown	216	2017
ERR7221413	unknown	unknown	224	unknown
SRR19171794	USA	unknown	350	2022
SRR6128552	USA	unknown	-	2014
ERR7221448	unknown	unknown	-	unknown
ERR7221392	unknown	unknown	-	unknown
ERR7221388	unknown	unknown	-	unknown
ERR7221382	unknown	unknown	-	unknown
ERR7221397	unknown	unknown	-	unknown
SRR11046630	United Kingdom	unknown	-	2017
ERR4095888	unknown	unknown	-	unknown
GCA_013737895.1	United Kingdom	environment	-	2017
ERR5727014	Germany	unknown	168	2020
ERR4096027	unknown	unknown	168	unknown
ERR7221378	unknown	unknown	225	unknown
ERR7221373	unknown	unknown	225	unknown
ERR7221390	unknown	unknown	225	unknown
ERR7221376	unknown	unknown	225	unknown
ERR7221387	unknown	unknown	225	unknown
ERR7221354	unknown	unknown	225	unknown
ERR7221410	unknown	unknown	225	unknown
ERR7221434	unknown	unknown	225	unknown
ERR7221433	unknown	unknown	225	unknown
ERR7221381	unknown	unknown	225	unknown
ERR7221393	unknown	unknown	225	unknown
ERR7221377	unknown	unknown	225	unknown
ERR7221375	unknown	unknown	225	unknown
ERR7221380	unknown	unknown	225	unknown
ERR7221401	unknown	unknown	225	unknown
ERR7221386	unknown	unknown	225	unknown
ERR7221391	unknown	unknown	225	unknown
ERR7221353	unknown	unknown	225	unknown
ERR7221432	unknown	unknown	225	unknown
ERR7221447	unknown	unknown	225	unknown
ERR7221383	unknown	unknown	225	unknown
ERR7221389	unknown	unknown	225	unknown
ERR7221425	unknown	unknown	225	unknown
ERR7221431	unknown	unknown	225	unknown
ERR7221351	unknown	unknown	225	unknown
ERR7221400	unknown	unknown	225	unknown
ERR1015438	unknown	unknown	-	unknown
ERR3712804	Netherlands	unknown	197	unknown
SRR15082944	USA	unknown	110	2020
SRR15082936	USA	unknown	110	2015
SRR6128538	USA	unknown	110	2015
SRR9696965	Australia	unknown	-	2012
SRR11046330	United Kingdom	unknown	-	2017
SRR11046543	United Kingdom	unknown	-	2017
SRR11046384	United Kingdom	unknown	-	2017
SRR11046381	United Kingdom	unknown	83	2017
SRR18370225	USA	unknown	210	2021
SRR12707363	USA	unknown	210	2017
SRR15082955	USA	unknown	210	2014
SRR15082951	USA	unknown	210	2019
ERR2238105	unknown	unknown	95	unknown
SRR18370048	USA	unknown	95	2021
SRR11046721	United Kingdom	unknown	95	2017
SRR11046601	United Kingdom	unknown	95	2017
ERR1950695	Spain	unknown	-	2013
ERR1950694	Spain	unknown	-	2012
SRR18370214	USA	unknown	-	2021
SRR18369982	USA	unknown	-	2021
SRR18369981	USA	unknown	-	2021
ERR1215630	unknown	unknown	92	unknown
ERR7221444	unknown	unknown	183	unknown
SRR11046347	United Kingdom	unknown	183	2017
SRR11046761	United Kingdom	unknown	183	2017
SRR11046605	United Kingdom	unknown	183	2017
SRR11046709	United Kingdom	unknown	183	2017
ERR1015442	unknown	unknown	-	unknown
SRR18370005	USA	unknown	-	2021
SRR18370135	USA	unknown	-	2021
SRR18370032	USA	unknown	383	2021
SRR18370136	USA	unknown	383	2021
SRR12707215	USA	unknown	-	2017
SRR19171795	USA	unknown	-	2022
ERR7221450	unknown	unknown	77	unknown
ERR7221360	unknown	unknown	77	unknown
ERR7221406	unknown	unknown	77	unknown
SRR18944104	USA	unknown	77	2022
SRR19419487	USA	unknown	77	2022
SRR15082946	USA	unknown	77	2019
SRR15082947	USA	unknown	77	2019
SRR18370237	USA	unknown	77	2021
SRR18370233	USA	unknown	77	2021
SRR18369930	USA	unknown	77	2021
SRR18369966	USA	unknown	77	2021
SRR18370086	USA	unknown	77	2021
SRR18370050	USA	unknown	77	2021
SRR18370243	USA	unknown	77	2021
ERR7449046	unknown	unknown	-	unknown
ERR7221405	unknown	unknown	49	unknown
ERR1891486	unknown	unknown	-	unknown
ERR1891497	unknown	unknown	-	unknown
ERR1891492	unknown	unknown	-	unknown
ERR1891496	unknown	unknown	-	unknown
SRR14970113	unknown	unknown	11	2020
SRR18687184	USA	unknown	-	2022
ERR4096014	unknown	unknown	202	unknown
ERR2238101	unknown	unknown	202	unknown
ERR3713071	Netherlands	unknown	108	unknown
SRR16079364	Singapore	unknown	108	unknown
SRR16079155	Singapore	unknown	108	unknown
SRR16079251	Singapore	unknown	108	unknown
SRR16079178	Singapore	unknown	108	unknown
ERR1015432	unknown	unknown	213	unknown
ERR1015439	unknown	unknown	85	unknown
ERR4095950	unknown	unknown	85	unknown
ERR7221403	unknown	unknown	85	unknown
SRR14970114	unknown	unknown	-	2020
SRR12707210	USA	environment	-	2017
SRR6128583	USA	environment	-	2013
SRR12707233	USA	environment	-	2017
SRR6128539	USA	environment	-	2013
SRR12707326	USA	environment	-	2017
SRR16768420	USA	environment	-	2016
SRR16768414	USA	environment	-	2015
SRR16768444	USA	environment	-	2017
SRR16768376	USA	environment	-	2016
SRR12707175	USA	environment	-	2017
SRR16768418	USA	environment	-	2016
SRR16768408	USA	environment	-	2016
SRR16768372	USA	environment	-	2016
SRR16768368	USA	environment	-	2016
ERR2237965	unknown	unknown	-	unknown
SRR12072625	Canada	unknown	324	2017
SRR18370131	USA	unknown	324	2022
SRR18369996	USA	unknown	324	2022
SRR18369995	USA	unknown	324	2022
ERR1640750	unknown	unknown	-	unknown
ERR1595450	unknown	unknown	-	unknown
ERR1595452	unknown	unknown	-	unknown
SRR11046390	United Kingdom	unknown	146	2017
SRR11046568	United Kingdom	environment	146	2017
SRR11046442	United Kingdom	environment	146	2017
SRR11046368	United Kingdom	environment	146	2017
SRR11046395	United Kingdom	environment	146	2017
SRR11046565	United Kingdom	environment	146	2017
SRR11046515	United Kingdom	environment	146	2017
SRR11046629	United Kingdom	environment	146	2017
SRR11046662	United Kingdom	environment	146	2017
SRR11046634	United Kingdom	environment	146	2017
SRR11046681	United Kingdom	environment	146	2017
SRR11046563	United Kingdom	environment	146	2017
SRR11046673	United Kingdom	environment	146	2017
SRR18370141	USA	unknown	-	2021
ERR1950698	Spain	unknown	135	2013
SRR18370208	USA	unknown	135	2021
ERR7221439	unknown	unknown	135	unknown
SRR11046762	United Kingdom	environment	135	2017
SRR11046401	United Kingdom	environment	135	2017
SRR11046745	United Kingdom	environment	135	2017
SRR11046469	United Kingdom	environment	135	2017
SRR11046388	United Kingdom	environment	135	2017
SRR11046645	United Kingdom	environment	135	2017
SRR11046657	United Kingdom	environment	135	2017
SRR11046743	United Kingdom	environment	135	2017
SRR11046729	United Kingdom	environment	135	2017
SRR11046454	United Kingdom	environment	135	2017
SRR11046337	United Kingdom	environment	135	2017
SRR11046678	United Kingdom	environment	135	2017
SRR11046391	United Kingdom	environment	135	2017
SRR11046753	United Kingdom	environment	135	2017
SRR11046518	United Kingdom	environment	135	2017
ERR5032736	Tunisia	unknown	-	2013
ERR5032737	Tunisia	unknown	-	2015
ERR4046109	unknown	unknown	-	unknown
SRR11046451	United Kingdom	unknown	88	2017
ERR7221454	unknown	unknown	88	unknown
SRR11046440	United Kingdom	unknown	88	2017
SRR11046417	United Kingdom	unknown	88	2017
SRR11046473	United Kingdom	unknown	88	2017
SRR11046468	United Kingdom	unknown	88	2017
SRR11046639	United Kingdom	unknown	88	2017
SRR11046527	United Kingdom	unknown	88	2017
SRR11046427	United Kingdom	unknown	88	2017
SRR11046429	United Kingdom	unknown	88	2017
SRR11046425	United Kingdom	unknown	88	2017
SRR11046437	United Kingdom	unknown	88	2017
SRR11046547	United Kingdom	unknown	88	2017
SRR11046382	United Kingdom	unknown	88	2017
SRR18370122	USA	unknown	170	2021
ERR7221415	unknown	unknown	180	unknown
SRR12072404	Canada	unknown	180	2017
ERR3712683	Netherlands	unknown	211	unknown
SRR11046349	United Kingdom	unknown	143	2017
SRR15082932	USA	unknown	143	2016
SRR15082937	USA	unknown	143	2015
SRR15082954	USA	unknown	143	2015
SRR15082943	USA	unknown	143	2015
SRR6128587	USA	unknown	143	2013
SRR15082931	USA	unknown	143	2018
SRR15082953	USA	unknown	143	2018
SRR15082941	USA	unknown	143	2020
SRR12707380	USA	unknown	143	2017
SRR15082942	USA	unknown	143	2020
ERR3713019	Netherlands	unknown	138	unknown
SRR15082952	USA	unknown	138	2019
SRR12707161	USA	unknown	138	2017
ERR3208522	unknown	unknown	138	unknown
ERR3208528	unknown	unknown	138	unknown
ERR3208524	unknown	unknown	138	unknown
ERR3208523	unknown	unknown	138	unknown
ERR3208521	unknown	unknown	138	unknown
ERR3208529	unknown	unknown	138	unknown
ERR3208530	unknown	unknown	138	unknown
ERR3208532	unknown	unknown	138	unknown
ERR3208531	unknown	unknown	138	unknown
ERR3208518	unknown	unknown	138	unknown
ERR3208526	unknown	unknown	138	unknown
ERR3208516	unknown	unknown	138	unknown
ERR3208527	unknown	unknown	138	unknown
ERR3208520	unknown	unknown	138	unknown
ERR3208514	unknown	unknown	138	unknown
ERR3208519	unknown	unknown	138	unknown
ERR3208517	unknown	unknown	138	unknown
ERR3208515	unknown	unknown	138	unknown
ERR3208525	unknown	unknown	138	unknown
SRR18476984	USA	unknown	194	2022
GCA_013747515.1	United Kingdom	environment	52	2017
ERR3712353	Netherlands	unknown	52	unknown
GCA_013784845.1	United Kingdom	environment	41	2017
GCA_020889105.1	unknown	unknown	217	2017
ERR2321467	unknown	unknown	195	unknown
ERR2321464	unknown	unknown	195	unknown
ERR2238027	unknown	unknown	231	unknown
ERR7221369	unknown	unknown	231	unknown
ERR1015434	unknown	unknown	308	unknown
ERR1015435	unknown	unknown	308	unknown
ERR2321489	unknown	unknown	196	unknown
ERR4095881	unknown	unknown	196	unknown
ERR4095879	unknown	unknown	196	unknown
ERR3712771	Netherlands	unknown	212	unknown
SRR11046694	United Kingdom	environment	381	2017
SRR11046649	United Kingdom	environment	381	2017
SRR11046610	United Kingdom	environment	381	2017
SRR11046386	United Kingdom	environment	381	2017
SRR11046579	United Kingdom	environment	381	2017
SRR11046717	United Kingdom	environment	381	2017
SRR11046595	United Kingdom	environment	381	2017
SRR11046635	United Kingdom	environment	381	2017
SRR11046535	United Kingdom	environment	381	2017
SRR11046521	United Kingdom	environment	381	2017
SRR11046415	United Kingdom	environment	381	2017
SRR11046403	United Kingdom	environment	381	2017
ERR4095875	unknown	unknown	-	unknown
SRR11046536	United Kingdom	unknown	-	2017
ERR1015428	unknown	unknown	84	unknown
ERR3712981	Netherlands	unknown	84	unknown
SRR11046378	United Kingdom	unknown	177	2017
SRR11046698	United Kingdom	unknown	177	2017
SRR11046419	United Kingdom	unknown	177	2017
SRR11046668	United Kingdom	unknown	177	2017
SRR11046576	United Kingdom	unknown	177	2017
SRR11046632	United Kingdom	unknown	177	2017
SRR11046496	United Kingdom	unknown	177	2017
SRR11046371	United Kingdom	unknown	177	2017
SRR11046542	United Kingdom	unknown	177	2017
SRR11046352	United Kingdom	unknown	177	2017
SRR11046475	United Kingdom	unknown	177	2017
SRR11046592	United Kingdom	unknown	177	2017
SRR11046641	United Kingdom	unknown	177	2017
SRR11046485	United Kingdom	unknown	177	2017
SRR11046339	United Kingdom	unknown	177	2017
SRR11046482	United Kingdom	unknown	177	2017
SRR11046566	United Kingdom	unknown	177	2017
SRR11046366	United Kingdom	unknown	177	2017
SRR11046682	United Kingdom	unknown	177	2017
SRR11046619	United Kingdom	unknown	177	2017
SRR11046572	United Kingdom	unknown	177	2017
SRR11046385	United Kingdom	unknown	177	2017
SRR11046544	United Kingdom	unknown	177	2017
SRR11046474	United Kingdom	unknown	177	2017
SRR11046660	United Kingdom	unknown	177	2017
SRR11046497	United Kingdom	unknown	177	2017
SRR11046326	United Kingdom	unknown	177	2017
SRR11046594	United Kingdom	unknown	177	2017
SRR11046627	United Kingdom	unknown	177	2017
SRR11046701	United Kingdom	unknown	177	2017
SRR11046332	United Kingdom	unknown	177	2017
SRR11046706	United Kingdom	unknown	177	2017
SRR11046654	United Kingdom	unknown	177	2017
ERR7221404	unknown	unknown	226	unknown
ERR2237987	unknown	unknown	226	unknown
ERR1950692	Spain	unknown	382	2012
SRR18370128	USA	unknown	382	2022
SRR18369946	USA	unknown	382	2021
SRR18369940	USA	unknown	382	2021
SRR11046377	United Kingdom	unknown	157	2017
SRR11046383	United Kingdom	unknown	157	2017
SRR11046655	United Kingdom	unknown	157	2017
SRR11046481	United Kingdom	unknown	157	2017
GCA_013751295.1	United Kingdom	environment	182	2017
ERR7221361	unknown	unknown	40	unknown
SRR11046661	United Kingdom	unknown	40	2017
SRR11046597	United Kingdom	unknown	40	2017
SRR11046374	United Kingdom	unknown	40	2017
ERR3713097	Netherlands	unknown	50	unknown
ERR4096030	unknown	unknown	50	unknown
ERR2238022	unknown	unknown	50	unknown
ERR5928239	unknown	unknown	50	2018
ERR7221372	unknown	unknown	50	unknown
SRR18032482	United Kingdom	unknown	50	2016
SRR18032394	United Kingdom	unknown	50	2016
SRR18031594	United Kingdom	unknown	50	2016
SRR18032273	United Kingdom	unknown	50	2016
SRR18031864	United Kingdom	unknown	50	2016
SRR18031469	United Kingdom	unknown	50	2016
SRR18031397	United Kingdom	unknown	50	2016
SRR18032221	United Kingdom	unknown	50	2016
SRR18032205	United Kingdom	unknown	50	2016
SRR18031113	United Kingdom	unknown	50	2016
SRR18031778	United Kingdom	unknown	50	2016
SRR11046334	United Kingdom	unknown	50	2017
SRR11046476	United Kingdom	unknown	50	2017
SRR11046613	United Kingdom	unknown	50	2017
SRR11046684	United Kingdom	unknown	50	2017
SRR11046503	United Kingdom	unknown	50	2017
SRR11046560	United Kingdom	unknown	50	2017
SRR11046700	United Kingdom	unknown	50	2017
SRR11046586	United Kingdom	unknown	50	2017
SRR11046578	United Kingdom	unknown	50	2017
SRR11046312	United Kingdom	unknown	50	2017
SRR11046707	United Kingdom	unknown	50	2017
SRR11046344	United Kingdom	unknown	50	2017
SRR11046561	United Kingdom	unknown	50	2017
SRR11046733	United Kingdom	unknown	50	2017
SRR11046458	United Kingdom	unknown	50	2017
SRR11046677	United Kingdom	unknown	50	2017
SRR11046577	United Kingdom	unknown	50	2017
SRR11046604	United Kingdom	unknown	50	2017
SRR11046333	United Kingdom	unknown	50	2017
SRR11046757	United Kingdom	unknown	50	2017
SRR11046398	United Kingdom	unknown	50	2017
SRR11046691	United Kingdom	unknown	50	2017
GCA_020116675.1	Switzerland	clinic	-	2017
SRR11816203	Sweden	clinic	201	2011
ERR7221411	unknown	unknown	201	unknown
ERR3712584	Netherlands	unknown	201	unknown
ERR3712612	Netherlands	unknown	201	unknown
ERR3712845	Netherlands	unknown	201	unknown
GCA_020116885.1	Switzerland	clinic	-	2017
SRR19442190	Australia	clinic	-	2018
SRR16976990	Australia	clinic	282	2018
ERR4014692	Denmark	clinic	282	2018
GCA_016636165.1	Australia	clinic	282	2015
GCA_021373415.1	Australia	unknown	-	2016
ERR3712404	Netherlands	unknown	209	unknown
ERR4013560	Denmark	clinic	96	2018
SRR16976967	Australia	clinic	287	2018
ERR7472357	unknown	unknown	287	unknown
GCA_020116575.1	Switzerland	clinic	101	2017
KXB44	USA	clinic	101	2021
GCA_020118195.1	Switzerland	clinic	-	2017
SRR16976994	Australia	clinic	296	2018
GCA_010365605.1	Netherlands	clinic	222	2016
GCA_018441525.1	Germany	clinic	222	2018
SRR13563887	USA	clinic	222	2020
SRR13563886	USA	clinic	222	2020
ERR2238028	unknown	unknown	222	unknown
ERR7221384	unknown	unknown	222	unknown
ERR7221399	unknown	unknown	222	unknown
SRR16976966	Australia	clinic	286	2018
ERR4013553	Denmark	clinic	152	2018
ERR1015357	unknown	unknown	112	unknown
ERR1015446	unknown	unknown	112	unknown
ERR5386388	unknown	unknown	112	unknown
ERR4014499	Denmark	clinic	112	2018
SRR17303600	United Kingdom	clinic	145	2015
GCA_009648435.1	China	clinic	145	2018
GCA_009648375.1	China	clinic	145	2018
ERR4968669	unknown	unknown	145	unknown
ERR4968653	unknown	unknown	145	unknown
ERR4968644	unknown	unknown	145	unknown
GCA_018444115.1	Germany	clinic	-	2017
SRR18829215	USA	clinic	-	2022
ERR8651826	France	clinic	22	2016
GCA_020120515.1	Switzerland	clinic	-	2017
GCA_016734995.1	Australia	clinic	257	2019
SRR16976949	Australia	clinic	22	2018
KXB10	USA	clinic	22	2018
ERR4968657	unknown	unknown	285	unknown
SRR16977001	Australia	clinic	48	2019
KXB4	USA	clinic	48	2017
ERR1015440	unknown	unknown	48	unknown
SRR5901136	USA	clinic	48	2017
GCA_020118135.1	Switzerland	clinic	-	2017
SRR16976947	Australia	clinic	285	2018
GCA_015721495.1	USA	clinic	285	2018
SRR18214944	USA	clinic	-	2022
SRR16976958	Australia	clinic	280	2018
SRR10030090	USA	unknown	-	2018
KXB3	USA	clinic	285	2017
SRR14038778	USA	unknown	-	2020
SRR16976950	Australia	clinic	289	2018
GCA_009832375.1	USA	clinic	-	2017
ERR3712539	Netherlands	unknown	-	unknown
ERR5432303	Germany	clinic	1	2018
ERR7221441	unknown	unknown	141	unknown
ERR2983537	Spain	clinic	325	2016
GCA_016636055.1	Australia	clinic	65	2014
ERR1015436	unknown	unknown	159	unknown
ERR1023732	unknown	unknown	159	unknown
SRR16976976	Australia	clinic	20	2018
ERR4013965	Denmark	clinic	20	2018
ERR7472424	United Kingdom	clinic	20	2018
ERR2983539	Spain	clinic	20	2016
SRR17302157	United Kingdom	clinic	20	2015
SRR17304373	United Kingdom	clinic	178	2016
SRR16976974	Australia	clinic	178	2018
ERR4014184	Denmark	clinic	178	2018
SRR16976971	Australia	clinic	178	2018
ERR7221371	unknown	unknown	178	unknown
ERR7221416	unknown	unknown	178	unknown
SRR16977003	Australia	clinic	178	2018
ERR5432180	Germany	clinic	178	2017
ERR5432320	Germany	clinic	178	2018
ERR5432276	Germany	clinic	178	2018
ERR5432186	Germany	clinic	178	2017
SRR16976925	Australia	clinic	299	2018
SRR16079331	Singapore	unknown	78	unknown
SRR11993008	Singapore	clinic	78	2014
GCA_020117275.1	Switzerland	clinic	58	2017
GCA_016636085.1	Australia	clinic	58	2014
SRR13195689	USA	clinic	58	2020
ERR7221428	unknown	unknown	58	unknown
ERR7221421	unknown	unknown	58	unknown
ERR7221443	unknown	unknown	58	unknown
ERR7221423	unknown	unknown	58	unknown
ERR7221409	unknown	unknown	58	unknown
ERR7221426	unknown	unknown	58	unknown
ERR7221449	unknown	unknown	58	unknown
ERR7221367	unknown	unknown	58	unknown
ERR7221430	unknown	unknown	58	unknown
ERR7221427	unknown	unknown	58	unknown
ERR7221436	unknown	unknown	58	unknown
ERR7221445	unknown	unknown	58	unknown
ERR2238029	unknown	unknown	58	unknown
ERR7221451	unknown	unknown	58	unknown
ERR2237964	unknown	unknown	58	unknown
ERR7221424	unknown	unknown	58	unknown
ERR7221442	unknown	unknown	58	unknown
ERR2237932	unknown	unknown	58	unknown
ERR7221370	unknown	unknown	58	unknown
ERR7221374	unknown	unknown	58	unknown
ERR7221414	unknown	unknown	58	unknown
SRR11816204	Sweden	clinic	-	2011
GCA_015559095.1	USA	clinic	-	2017
ERR7472324	unknown	unknown	-	unknown
ERR3535473	United Kingdom	clinic	-	2015
ERR3535479	United Kingdom	clinic	-	2015
SRR17303613	United Kingdom	clinic	-	2015
SRR12352180	USA	clinic	-	2019
ERR9832649	Israel	clinic	388	2019
SRR11816202	Sweden	clinic	357	2011
SRR12509119	USA	clinic	237	2017
SRR16847988	United Kingdom	clinic	237	2019
SRR16977008	Australia	clinic	31	2019
SRR17179105	Ethiopia	clinic	31	2019
GCA_020117035.1	Switzerland	clinic	46	2017
GCA_020116835.1	Switzerland	clinic	46	2017
GCA_020116275.1	Switzerland	clinic	46	2016
GCA_020119115.1	Switzerland	clinic	46	2016
GCA_020119125.1	Switzerland	clinic	46	2017
GCA_020117055.1	Switzerland	clinic	252	2017
GCA_020118785.1	Switzerland	clinic	258	2017
SRR11816178	Sweden	clinic	258	2011
SRR11816199	Sweden	clinic	258	2011
SRR18687155	USA	clinic	258	2021
GCA_015721705.1	USA	clinic	200	2017
GCA_020116615.1	Switzerland	clinic	-	2017
ERR1015328	unknown	unknown	340	unknown
ERR1015330	unknown	unknown	340	unknown
SRR9734608	Australia	clinic	278	2016
SRR9734610	Australia	clinic	278	2016
SRR9734615	Australia	clinic	278	2016
SRR9734613	Australia	clinic	278	2016
SRR18495317	USA	unknown	36	2021
GCA_018447075.1	Germany	clinic	-	2019
GCA_905331245.1	Spain	clinic	36	2018
ERR2983544	Spain	clinic	36	2016
SRR11816187	Sweden	clinic	36	2011
SRR13081922	USA	clinic	36	2020
SRR12509022	USA	clinic	36	2016
SRR10377086	USA	clinic	36	2016
SRR17308816	United Kingdom	clinic	36	2014
ERR2983541	Spain	clinic	36	2016
ERR2983543	Spain	clinic	36	2016
SRR11046358	United Kingdom	clinic	36	2017
ERR8651227	Canada	unknown	36	2015
ERR311550	unknown	unknown	36	unknown
ERR314456	unknown	unknown	36	unknown
SRR9615882	France	clinic	36	2015
SRR17303946	United Kingdom	clinic	36	2014
ERR7221412	unknown	unknown	36	unknown
ERR7221358	unknown	unknown	36	unknown
ERR7221366	unknown	unknown	36	unknown
ERR7221362	unknown	unknown	36	unknown
ERR7221359	unknown	unknown	36	unknown
SRR17302772	United Kingdom	clinic	36	2015
SRR17301949	United Kingdom	clinic	36	2016
SRR11046752	United Kingdom	unknown	36	2017
SRR11046315	United Kingdom	unknown	36	2017
SRR11046318	United Kingdom	unknown	36	2017
SRR11046683	United Kingdom	unknown	36	2017
SRR11046625	United Kingdom	unknown	36	2017
SRR11046502	United Kingdom	unknown	36	2017
GCA_015551825.1	USA	clinic	-	2015
SRR11816200	Sweden	clinic	359	2011
SRR11816206	Sweden	clinic	359	2011
GCA_020116545.1	Switzerland	clinic	37	2017
ERR7472456	unknown	unknown	37	unknown
SRR11816207	Sweden	clinic	37	2011
SRR17302071	United Kingdom	clinic	37	2015
SRR17303631	United Kingdom	clinic	37	2015
GCA_020118315.1	Switzerland	clinic	37	2017
ERR7221364	unknown	unknown	37	unknown
KXB34	USA	clinic	430	2020
SRR16976926	Australia	clinic	292	2018
SRR18175607	USA	unknown	-	2020
SRR19419633	USA	clinic	-	2022
SRR16976923	Australia	clinic	288	2018
KXB29	USA	clinic	155	2020
ERR7472342	unknown	unknown	-	unknown
SRR11816135	Sweden	clinic	288	2011
SRR12267774	Australia	unknown	-	unknown
GCA_015721345.1	USA	clinic	223	2018
ERR2237993	unknown	unknown	223	unknown
SRR13337493	USA	clinic	223	2020
ERR4013579	Denmark	clinic	223	2018
SRR16200902	USA	clinic	223	2021
SRR20701005	USA	clinic	223	2022
SRR20755111	USA	clinic	223	2022
SRR15503289	USA	clinic	223	2021
ERR7221429	unknown	unknown	223	unknown
ERR7221418	unknown	unknown	223	unknown
GCA_020118775.1	Switzerland	clinic	223	2009
GCA_020116975.1	Switzerland	clinic	223	2017
SRR16976937	Australia	clinic	223	2018
GCA_015721405.1	USA	clinic	240	2018
SRR20227875	USA	clinic	-	2022
ERR4013555	Denmark	clinic	-	2018
GCA_017974245.1	Italy	clinic	-	2017
KXB20	USA	clinic	429	2019
SRR16976963	Australia	clinic	293	2018
SRR17302570	United Kingdom	clinic	323	2016
GCA_020118355.1	Switzerland	clinic	323	2017
KXB16	USA	clinic	323	2019
SRR14338804	Canada	clinic	-	2017
SRR11816198	Sweden	clinic	-	2011
ERR4013557	Denmark	clinic	-	2018
ERR1023734	unknown	unknown	-	unknown
ERR5386396	unknown	unknown	-	unknown
SRR19433160	USA	clinic	53	2014
SRR19433155	USA	clinic	53	2014
SRR12509330	USA	clinic	53	2016
ERR7472184	unknown	unknown	53	unknown
ERR1015348	unknown	unknown	53	unknown
ERR1023735	unknown	unknown	53	unknown
ERR1015443	unknown	unknown	53	unknown
ERR2931010	unknown	unknown	241	2017
SRR17301922	United Kingdom	clinic	-	2016
SRR16976989	Australia	clinic	302	2019
SRR19593004	China	clinic	302	2021
SRR16976961	Australia	clinic	302	2018
ERR7472193	unknown	unknown	302	unknown
ERR7472249	unknown	unknown	302	unknown
GCA_015721195.1	USA	clinic	302	2019
SRR18031791	United Kingdom	clinic	302	2016
SRR18030947	United Kingdom	clinic	302	2016
SRR10992192	United Kingdom	clinic	302	2013
SRR17308982	United Kingdom	clinic	302	2014
SRR17302531	United Kingdom	clinic	302	2015
SRR18030861	United Kingdom	clinic	302	2016
SRR18030928	United Kingdom	clinic	302	2016
SRR18031406	United Kingdom	environment	302	2016
SRR18031786	United Kingdom	environment	302	2016
SRR18031144	United Kingdom	environment	302	2016
SRR18031068	United Kingdom	environment	302	2016
SRR18031717	United Kingdom	environment	302	2016
GCA_016636045.1	Australia	clinic	267	2015
KXB2	USA	clinic	19	2017
SRR10377114	USA	clinic	19	2016
KXB11	USA	clinic	19	2018
ERR7472558	unknown	unknown	-	unknown
ERR3712706	Netherlands	unknown	19	unknown
GCA_019677525.1	Germany	environment	19	2016
SRR17303985	United Kingdom	clinic	19	2016
SRR3305142	unknown	clinic	19	2015
SRR3305079	unknown	clinic	19	2015
GCA_020118595.1	Switzerland	clinic	58	2017
SRR13279235	Australia	clinic	58	2017
SRR12509465	USA	clinic	19	2017
KXB45	USA	clinic	19	2021
ERR4014631	Denmark	clinic	19	2018
ERR1015391	unknown	unknown	19	unknown
GCA_015721555.1	USA	clinic	19	2017
GCA_015265865.1	South Africa	clinic	-	2017
GCA_015694145.1	South Africa	clinic	-	2018
GCA_015265825.1	South Africa	clinic	-	2017
SRR19561608	Australia	clinic	179	2021
SRR16976975	Australia	clinic	179	2019
ERR1015433	unknown	unknown	-	unknown
SRR16976993	Australia	clinic	279	2018
SRR12267741	Australia	unknown	279	2001
KPB112	USA	clinic	364	2019
KXB25	USA	clinic	364	2020
GCA_021373355.1	Australia	unknown	364	2012
SRR19561681	Australia	clinic	364	2020
SRR9696898	Australia	clinic	364	2013
ERR5386394	unknown	unknown	364	unknown
ERR4014536	Denmark	clinic	364	2018
SRR17302374	United Kingdom	clinic	364	2014
SRR12267785	Australia	unknown	364	2003
ERR1023733	unknown	unknown	364	unknown
ERR9832554	Israel	clinic	199	2018
SRR18175634	USA	unknown	199	2019
GCA_020117355.1	Switzerland	clinic	199	2017
ERR7221452	unknown	unknown	199	unknown
ERR7221394	unknown	unknown	199	unknown
ERR7221396	unknown	unknown	199	unknown
SRR14936051	USA	unknown	199	2018
SRR14936053	USA	unknown	199	2018
SRR14936055	USA	unknown	199	2018
SRR16976972	Australia	clinic	199	2018
ERR5432405	Germany	clinic	219	2019
ERR5432406	Germany	clinic	219	2019
ERR3713155	unknown	unknown	219	unknown
SRR18175583	USA	unknown	199	2019
SRR16976965	Australia	clinic	199	2018
SRR16976964	Australia	clinic	199	2018
SRR18175618	USA	unknown	199	2019
KXB31	USA	clinic	199	2020
ERR4968656	unknown	unknown	199	unknown
ERR4968630	unknown	unknown	199	unknown
ERR4968642	unknown	unknown	199	unknown
ERR4968654	unknown	unknown	199	unknown
ERR4013997	Denmark	clinic	199	2018
SRR18213637	USA	clinic	199	2021
ERR7221446	unknown	unknown	199	unknown
GCA_022685985.2	USA	clinic	199	2022
ERR4095974	unknown	unknown	199	unknown
KXB9	USA	clinic	199	2017
ERR7472563	unknown	unknown	199	unknown
ERR7472383	unknown	unknown	199	unknown
SRR17308463	United Kingdom	clinic	199	2014
SRR17302316	United Kingdom	clinic	199	2014
GCA_015721755.1	USA	clinic	199	2017
SRR16820292	USA	clinic	199	2021
SRR2965632	USA	clinic	199	2008
SRR2965645	USA	clinic	199	2009
SRR2965631	USA	clinic	199	2008
SRR2965662	USA	clinic	199	2011
SRR2965661	USA	clinic	199	2011
SRR2965638	USA	clinic	199	2009
SRR2965654	USA	clinic	199	2010
SRR2965651	USA	clinic	199	2010
SRR2965658	USA	clinic	199	2010
SRR2965634	USA	clinic	199	2009
SRR2965653	USA	clinic	199	2010
SRR2965640	USA	clinic	199	2009
SRR2965656	USA	clinic	199	2010
SRR2965633	USA	clinic	199	2008
SRR2965652	USA	clinic	199	2010
SRR2965649	USA	clinic	199	2010
SRR2965663	USA	clinic	199	2011
SRR2965650	USA	clinic	199	2010
SRR2965659	USA	clinic	199	2010
SRR2965637	USA	clinic	199	2009
SRR2965641	USA	clinic	199	2009
SRR2965636	USA	clinic	199	2009
GCA_015721385.1	USA	clinic	375	2018
SRR16976924	Australia	clinic	176	2018
ERR4013556	Denmark	clinic	176	2018
GCA_018138905.1	Russia	clinic	176	2019
SRR12072645	Canada	unknown	176	2017
SRR16976939	Australia	clinic	176	2019
GCA_020116855.1	Switzerland	clinic	176	2017
GCA_020117225.1	Switzerland	clinic	176	2009
GCA_020116915.1	Switzerland	clinic	176	2009
SRR11816161	Sweden	clinic	176	2011
SRR16976932	Australia	clinic	176	2018
ERR6565027	Switzerland	clinic	176	2017
ERR5432511	Germany	clinic	176	2019
ERR4014009	Denmark	clinic	176	2018
SRR11816113	Sweden	clinic	176	2011
ERR2983542	Spain	clinic	176	2016
SRR11816124	Sweden	clinic	176	2011
SRR17308421	United Kingdom	clinic	176	2014
SRR20227886	USA	clinic	176	2022
SRR12509122	USA	clinic	176	2016
SRR16976955	Australia	clinic	176	2018
GCA_014103895.1	United Kingdom	environment	176	2017
ERR7472405	unknown	unknown	176	unknown
SRR11816205	Sweden	clinic	176	2011
GCA_020118275.1	Switzerland	clinic	176	2017
ERR7472233	unknown	unknown	176	unknown
ERR4968652	unknown	unknown	176	unknown
ERR7472678	unknown	unknown	-	unknown
ERR7472339	unknown	unknown	176	unknown
SRR17302226	United Kingdom	clinic	176	2014
SRR9697002	Australia	clinic	176	2012
SRR9696974	Australia	clinic	176	2012
ERR2983546	Spain	clinic	176	2016
KXB13	USA	clinic	176	2018
SRR19433153	USA	clinic	176	2015
GCA_015554545.1	USA	clinic	176	2015
ERR7221407	unknown	unknown	176	unknown
SRR17303996	United Kingdom	clinic	176	2015
SRR17303990	United Kingdom	clinic	176	2014
SRR17308879	United Kingdom	clinic	176	2014
SRR16952082	USA	clinic	-	2021
SRR19561699	Australia	clinic	-	2020
SRR11992982	Singapore	clinic	-	2014
SRR15695941	Singapore	unknown	-	unknown
ERR4013559	Denmark	clinic	21	2018
SRR16976935	Australia	clinic	21	2018
GCA_020116635.1	Switzerland	clinic	21	2017
ERR3712711	Netherlands	unknown	21	unknown
SRR18774185	USA	clinic	21	2017
SRR18774240	USA	clinic	21	2017
ERR7221357	unknown	unknown	21	unknown
SRR18370088	USA	unknown	21	2021
SRR18369987	USA	unknown	21	2021
SRR18369959	USA	unknown	21	2021
SRR18370096	USA	unknown	21	2021
SRR19433154	USA	clinic	30	2014
KXB49	USA	clinic	30	2019
SRR15167026	USA	clinic	30	2021
ERR1023730	unknown	unknown	30	unknown
SRR16976945	Australia	clinic	30	2018
KXB43	USA	clinic	18	2021
ERR2719308	unknown	unknown	2	unknown
ERR2719304	unknown	unknown	2	unknown
ERR2719306	unknown	unknown	2	unknown
KXB15	USA	clinic	2	2018
KXB8	USA	clinic	2	2017
SRR16848052	United Kingdom	clinic	2	2019
SRR16847909	United Kingdom	clinic	2	2019
GCA_019771925.1	China	clinic	34	2016
ERR7472389	unknown	unknown	34	unknown
ERR2931014	unknown	unknown	34	2017
GCA_020116585.1	Switzerland	clinic	34	2009
SRR19165513	USA	clinic	34	2017
ERR7221453	unknown	unknown	34	unknown
ERR7221422	unknown	unknown	34	unknown
ERR2238088	unknown	unknown	34	unknown
SRR12902632	USA	clinic	2	2014
ERR4013554	Denmark	clinic	2	2018
ERR8651839	Germany	unknown	2	2013
ERR2321477	unknown	unknown	2	unknown
SRR16976956	Australia	clinic	266	2018
SRR19561694	Australia	clinic	266	2019
SRR16977012	Australia	clinic	266	2018
GCA_016636105.1	Australia	clinic	266	2016
GCA_016636025.1	Australia	clinic	266	2015
GCA_016636135.1	Australia	clinic	266	2015
ERR1015445	unknown	unknown	266	unknown
SRR16976934	Australia	clinic	266	2018
SRR16976928	Australia	clinic	266	2018
SRR16976959	Australia	clinic	266	2018
SRR16976943	Australia	clinic	266	2018
SRR19561447	Australia	clinic	266	2020
SRR16976979	Australia	clinic	266	2018
SRR16976978	Australia	clinic	266	2019
ERR1015441	unknown	unknown	266	unknown
SRR19561158	Australia	clinic	266	2018
ERR1023736	unknown	unknown	266	unknown
ERR1015354	unknown	unknown	266	unknown
ERR1015444	unknown	unknown	266	unknown
SRR17179243	Ethiopia	clinic	19	2019
GCA_020117455.1	Switzerland	clinic	2	2016
GCA_015721295.1	USA	clinic	2	2018
GCA_020120535.1	Switzerland	clinic	2	2017
ERR2719307	unknown	unknown	2	unknown
ERR2719305	unknown	unknown	2	unknown
ERR2719309	unknown	unknown	2	unknown
SRR11585239	Spain	clinic	2	2014
ERR3712690	Netherlands	unknown	2	unknown
SRR10383449	USA	clinic	2	2017
SRR10383464	USA	clinic	2	2017
GCA_015721655.1	USA	clinic	2	2017
GCA_015721685.1	USA	clinic	2	2017
SRR12902553	USA	clinic	415	2017
DRR061429	USA	clinic	415	2014
SRR12519111	USA	clinic	415	2020
GCA_905331355.1	Spain	clinic	2	2018
ERR4014276	Denmark	clinic	2	2018
ERR1191586	Denmark	clinic	2	2015
ERR1191585	Denmark	clinic	2	2015
GCA_021228185.1	United Kingdom	clinic	2	2016
ERR5432328	Germany	clinic	2	2018
GCA_018443185.1	Germany	clinic	2	2016
GCA_018444465.1	Germany	clinic	2	2017
GCA_018444055.1	Germany	clinic	2	2017
GCA_018443995.1	Germany	clinic	2	2017
GCA_018443915.1	Germany	clinic	2	2017
GCA_018443785.1	Germany	clinic	2	2015
GCA_018443665.1	Germany	clinic	2	2016
GCA_018443495.1	Germany	clinic	2	2016
GCA_018443705.1	Germany	clinic	2	2016
ERR2983545	Spain	clinic	2	2016
ERR2983535	Spain	clinic	2	2016
ERR2983536	Spain	clinic	2	2016
ERR2983540	Spain	clinic	2	2016
ERR2983538	Spain	clinic	390	2016
ERR5432327	Germany	clinic	2	2018
ERR8288676	Germany	clinic	2	2021
ERR8288657	Germany	clinic	2	2021
SRR18178378	United Kingdom	clinic	2	2015
SRR17308565	United Kingdom	clinic	2	2016
ERR7472505	United Kingdom	clinic	2	2019

## Sheet: Table_S4
Supplementary Table S4. Classification and list of genes in the pan-genome of the 20 New Hampshire K. oxytoca genomes sequenced in this study. The pan-genome was analyzed using Roary.
Core genes	(99% <= strains <= 100%)	4535
Soft core genes	(95% <= strains < 99%)	230
Shell genes	(15% <= strains < 95%)	1106
Cloud genes	(0% <= strains < 15%)	4365
Total genes	(0% <= strains <= 100%)	10236
Gene	Annotation	KPB112	KXB10	KXB11	KXB13	KXB15	KXB16	KXB2	KXB20	KXB25	KXB29	KXB3	KXB31	KXB34	KXB4	KXB43	KXB44	KXB45	KXB49	KXB8	KXB9
rimL	Ribosomal-protein-serine acetyltransferase	1	1	1	1	1	1	1	1	1	1	1	1	1	1	1	1	1	1	1	1
scrB	Sucrose-6-phosphate hydrolase	1	1	1	1	1	1	1	1	1	1	1	1	1	1	1	1	1	1	1	1
yfgD	putative protein YfgD	1	1	1	1	1	1	1	1	1	1	1	1	1	1	1	1	1	1	1	1
group_10002	hypothetical protein	1	1	1	1	1	1	1	1	1	1	1	1	1	1	1	1	1	1	1	1
crp_2	CRP-like cAMP-activated global transcriptional regulator	1	1	1	1	1	1	1	1	1	1	1	1	1	1	1	1	1	1	1	1
group_10004	hypothetical protein	1	1	1	1	1	1	1	1	1	1	1	1	1	1	1	1	1	1	1	1
gltF_1	Protein GltF	1	1	1	1	1	1	1	1	1	1	1	1	1	1	1	1	1	1	1	1
group_10006	hypothetical protein	1	1	1	1	1	1	1	1	1	1	1	1	1	1	1	1	1	1	1	1
gabR_2	HTH-type transcriptional regulatory protein GabR	1	1	1	1	1	1	1	1	1	1	1	1	1	1	1	1	1	1	1	1
group_10008	hypothetical protein	1	1	1	1	1	1	1	1	1	1	1	1	1	1	1	1	1	1	1	1
group_10009	hypothetical protein	1	1	1	1	1	1	1	1	1	1	1	1	1	1	1	1	1	1	1	1
group_10010	hypothetical protein	1	1	1	1	1	1	1	1	1	1	1	1	1	1	1	1	1	1	1	1
ghrA_1	Glyoxylate/hydroxypyruvate reductase A	1	1	1	1	1	1	1	1	1	1	1	1	1	1	1	1	1	1	1	1
group_10012	hypothetical protein	1	1	1	1	1	1	1	1	1	1	1	1	1	1	1	1	1	1	1	1
moaA	GTP 3',8-cyclase	1	1	1	1	1	1	1	1	1	1	1	1	1	1	1	1	1	1	1	1
prfB_1	Peptide chain release factor 2	1	1	1	1	1	1	1	1	1	1	1	1	1	1	1	1	1	1	1	1
ybdL	Methionine aminotransferase	1	1	1	1	1	1	1	1	1	1	1	1	1	1	1	1	1	1	1	1
ynfQ	Protein YnfQ	1	1	1	1	1	1	1	1	1	1	1	1	1	1	1	1	1	1	1	1
asr	Acid shock protein	1	1	1	1	1	1	1	1	1	1	1	1	1	1	1	1	1	1	1	1
hpcD	5-carboxymethyl-2-hydroxymuconate Delta-isomerase	1	1	1	1	1	1	1	1	1	1	1	1	1	1	1	1	1	1	1	1
epsM	Type II secretion system protein M	1	1	1	1	1	1	1	1	1	1	1	1	1	1	1	1	1	1	1	1
abaF_1	Fosfomycin resistance protein AbaF	1	1	1	1	1	1	1	1	1	1	1	1	1	1	1	1	1	1	1	1
group_10020	hypothetical protein	1	1	1	1	1	1	1	1	1	1	1	1	1	1	1	1	1	1	1	1
group_10021	hypothetical protein	1	1	1	1	1	1	1	1	1	1	1	1	1	1	1	1	1	1	1	1
group_10022	hypothetical protein	1	1	1	1	1	1	1	1	1	1	1	1	1	1	1	1	1	1	1	1
yobA	Protein YobA	1	1	1	1	1	1	1	1	1	1	1	1	1	1	1	1	1	1	1	1
sbmC	DNA gyrase inhibitor	1	1	1	1	1	1	1	1	1	1	1	1	1	1	1	1	1	1	1	1
group_10025	hypothetical protein	1	1	1	1	1	1	1	1	1	1	1	1	1	1	1	1	1	1	1	1
group_10026	hypothetical protein	1	1	1	1	1	1	1	1	1	1	1	1	1	1	1	1	1	1	1	1
paaF	2,3-dehydroadipyl-CoA hydratase	1	1	1	1	1	1	1	1	1	1	1	1	1	1	1	1	1	1	1	1
rlmF	Ribosomal RNA large subunit methyltransferase F	1	1	1	1	1	1	1	1	1	1	1	1	1	1	1	1	1	1	1	1
cdh	CDP-diacylglycerol pyrophosphatase	1	1	1	1	1	1	1	1	1	1	1	1	1	1	1	1	1	1	1	1
yrdA_1	Protein YrdA	1	1	1	1	1	1	1	1	1	1	1	1	1	1	1	1	1	1	1	1
group_10030	hypothetical protein	1	1	1	1	1	1	1	1	1	1	1	1	1	1	1	1	1	1	1	1
group_10031	hypothetical protein	1	1	1	1	1	1	1	1	1	1	1	1	1	1	1	1	1	1	1	1
group_10032	hypothetical protein	1	1	1	1	1	1	1	1	1	1	1	1	1	1	1	1	1	1	1	1
group_10033	hypothetical protein	1	1	1	1	1	1	1	1	1	1	1	1	1	1	1	1	1	1	1	1
group_10034	hypothetical protein	1	1	1	1	1	1	1	1	1	1	1	1	1	1	1	1	1	1	1	1
group_10035	hypothetical protein	1	1	1	1	1	1	1	1	1	1	1	1	1	1	1	1	1	1	1	1
osmY_3	Osmotically-inducible protein Y	1	1	1	1	1	1	1	1	1	1	1	1	1	1	1	1	1	1	1	1
ydcF	Protein YdcF	1	1	1	1	1	1	1	1	1	1	1	1	1	1	1	1	1	1	1	1
group_10038	hypothetical protein	1	1	1	1	1	1	1	1	1	1	1	1	1	1	1	1	1	1	1	1
group_10039	ISNCY family transposase ISRor2	1	1	1	1	1	1	1	1	1	1	1	1	1	1	1	1	1	1	1	1
paaX	Transcriptional repressor PaaX	1	1	1	1	1	1	1	1	1	1	1	1	1	1	1	1	1	1	1	1
fhuF	Ferric iron reductase protein FhuF	1	1	1	1	1	1	1	1	1	1	1	1	1	1	1	1	1	1	1	1
ydjH_1	putative sugar kinase YdjH	1	1	1	1	1	1	1	1	1	1	1	1	1	1	1	1	1	1	1	1
yycB	putative transporter YycB	1	1	1	1	1	1	1	1	1	1	1	1	1	1	1	1	1	1	1	1
group_10043	hypothetical protein	1	1	1	1	1	1	1	1	1	1	1	1	1	1	1	1	1	1	1	1
group_10044	hypothetical protein	1	1	1	1	1	1	1	1	1	1	1	1	1	1	1	1	1	1	1	1
yhhA	putative protein YhhA	1	1	1	1	1	1	1	1	1	1	1	1	1	1	1	1	1	1	1	1
group_10046	D-threonine aldolase	1	1	1	1	1	1	1	1	1	1	1	1	1	1	1	1	1	1	1	1
group_10047	hypothetical protein	1	1	1	1	1	1	1	1	1	1	1	1	1	1	1	1	1	1	1	1
resA	Thiol-disulfide oxidoreductase ResA	1	1	1	1	1	1	1	1	1	1	1	1	1	1	1	1	1	1	1	1
pncA	Nicotinamidase	1	1	1	1	1	1	1	1	1	1	1	1	1	1	1	1	1	1	1	1
paaH	3-hydroxyadipyl-CoA dehydrogenase	1	1	1	1	1	1	1	1	1	1	1	1	1	1	1	1	1	1	1	1
group_10050	hypothetical protein	1	1	1	1	1	1	1	1	1	1	1	1	1	1	1	1	1	1	1	1
group_10051	hypothetical protein	1	1	1	1	1	1	1	1	1	1	1	1	1	1	1	1	1	1	1	1
group_10052	hypothetical protein	1	1	1	1	1	1	1	1	1	1	1	1	1	1	1	1	1	1	1	1
csrA	Carbon storage regulator	1	1	1	1	1	1	1	1	1	1	1	1	1	1	1	1	1	1	1	1
group_10054	hypothetical protein	1	1	1	1	1	1	1	1	1	1	1	1	1	1	1	1	1	1	1	1
group_10055	hypothetical protein	1	1	1	1	1	1	1	1	1	1	1	1	1	1	1	1	1	1	1	1
rna	Ribonuclease I	1	1	1	1	1	1	1	1	1	1	1	1	1	1	1	1	1	1	1	1
priC	Primosomal replication protein N''	1	1	1	1	1	1	1	1	1	1	1	1	1	1	1	1	1	1	1	1
ridA_4	2-iminobutanoate/2-iminopropanoate deaminase	1	1	1	1	1	1	1	1	1	1	1	1	1	1	1	1	1	1	1	1
maoA	Primary amine oxidase	1	1	1	1	1	1	1	1	1	1	1	1	1	1	1	1	1	1	1	1
yecD	Isochorismatase family protein YecD	1	1	1	1	1	1	1	1	1	1	1	1	1	1	1	1	1	1	1	1
group_10062	hypothetical protein	1	1	1	1	1	1	1	1	1	1	1	1	1	1	1	1	1	1	1	1
phnPP	Phosphoribosyl 1,2-cyclic phosphate 1,2-diphosphodiesterase	1	1	1	1	1	1	1	1	1	1	1	1	1	1	1	1	1	1	1	1
group_10064	Inositol 2-dehydrogenase/D-chiro-inositol 3-dehydrogenase	1	1	1	1	1	1	1	1	1	1	1	1	1	1	1	1	1	1	1	1
group_10065	hypothetical protein	1	1	1	1	1	1	1	1	1	1	1	1	1	1	1	1	1	1	1	1
hmuV	Hemin import ATP-binding protein HmuV	1	1	1	1	1	1	1	1	1	1	1	1	1	1	1	1	1	1	1	1
group_10067	hypothetical protein	1	1	1	1	1	1	1	1	1	1	1	1	1	1	1	1	1	1	1	1
group_10068	hypothetical protein	1	1	1	1	1	1	1	1	1	1	1	1	1	1	1	1	1	1	1	1
ydhF	Oxidoreductase YdhF	1	1	1	1	1	1	1	1	1	1	1	1	1	1	1	1	1	1	1	1
marA_1	Multiple antibiotic resistance protein MarA	1	1	1	1	1	1	1	1	1	1	1	1	1	1	1	1	1	1	1	1
pulS	Pullulanase secretion protein PulS	1	1	1	1	1	1	1	1	1	1	1	1	1	1	1	1	1	1	1	1
ugpA_2	sn-glycerol-3-phosphate transport system permease protein UgpA	1	1	1	1	1	1	1	1	1	1	1	1	1	1	1	1	1	1	1	1
cpdA_2	3',5'-cyclic adenosine monophosphate phosphodiesterase CpdA	1	1	1	1	1	1	1	1	1	1	1	1	1	1	1	1	1	1	1	1
betB_1	NAD/NADP-dependent betaine aldehyde dehydrogenase	1	1	1	1	1	1	1	1	1	1	1	1	1	1	1	1	1	1	1	1
group_10074	hypothetical protein	1	1	1	1	1	1	1	1	1	1	1	1	1	1	1	1	1	1	1	1
yfgG	Protein YfgG	1	1	1	1	1	1	1	1	1	1	1	1	1	1	1	1	1	1	1	1
group_10076	hypothetical protein	1	1	1	1	1	1	1	1	1	1	1	1	1	1	1	1	1	1	1	1
expZ	Nucleotide-binding protein ExpZ	1	1	1	1	1	1	1	1	1	1	1	1	1	1	1	1	1	1	1	1
oppF_3	Oligopeptide transport ATP-binding protein OppF	1	1	1	1	1	1	1	1	1	1	1	1	1	1	1	1	1	1	1	1
scrK_3	Fructokinase	1	1	1	1	1	1	1	1	1	1	1	1	1	1	1	1	1	1	1	1
yabI_1	Inner membrane protein YabI	1	1	1	1	1	1	1	1	1	1	1	1	1	1	1	1	1	1	1	1
hslR	Heat shock protein 15	1	1	1	1	1	1	1	1	1	1	1	1	1	1	1	1	1	1	1	1
pspE	Thiosulfate sulfurtransferase PspE	1	1	1	1	1	1	1	1	1	1	1	1	1	1	1	1	1	1	1	1
bepF	Efflux pump periplasmic linker BepF	1	1	1	1	1	1	1	1	1	1	1	1	1	1	1	1	1	1	1	1
pnbA	Para-nitrobenzyl esterase	1	1	1	1	1	1	1	1	1	1	1	1	1	1	1	1	1	1	1	1
group_10084	hypothetical protein	1	1	1	1	1	1	1	1	1	1	1	1	1	1	1	1	1	1	1	1
hokE	Toxic protein HokE	1	1	1	1	1	1	1	1	1	1	1	1	1	1	1	1	1	1	1	1
hycI	Hydrogenase 3 maturation protease	1	1	1	1	1	1	1	1	1	1	1	1	1	1	1	1	1	1	1	1
pikAV	Thioesterase PikA5	1	1	1	1	1	1	1	1	1	1	1	1	1	1	1	1	1	1	1	1
chuR	Anaerobic sulfatase-maturating enzyme	1	1	1	1	1	1	1	1	1	1	1	1	1	1	1	1	1	1	1	1
group_10089	hypothetical protein	1	1	1	1	1	1	1	1	1	1	1	1	1	1	1	1	1	1	1	1
group_1009	hypothetical protein	1	1	1	1	1	1	1	1	1	1	1	1	1	1	1	1	1	1	1	1
group_10090	hypothetical protein	1	1	1	1	1	1	1	1	1	1	1	1	1	1	1	1	1	1	1	1
otnK	3-oxo-tetronate kinase	1	1	1	1	1	1	1	1	1	1	1	1	1	1	1	1	1	1	1	1
menH_2	2-succinyl-6-hydroxy-2,4-cyclohexadiene-1-carboxylate synthase	1	1	1	1	1	1	1	1	1	1	1	1	1	1	1	1	1	1	1	1
dmlR_7	HTH-type transcriptional regulator DmlR	1	1	1	1	1	1	1	1	1	1	1	1	1	1	1	1	1	1	1	1
thiE	Thiamine-phosphate synthase	1	1	1	1	1	1	1	1	1	1	1	1	1	1	1	1	1	1	1	1
dsbG_1	Thiol:disulfide interchange protein DsbG	1	1	1	1	1	1	1	1	1	1	1	1	1	1	1	1	1	1	1	1
group_10096	hypothetical protein	1	1	1	1	1	1	1	1	1	1	1	1	1	1	1	1	1	1	1	1
nudE	ADP compounds hydrolase NudE	1	1	1	1	1	1	1	1	1	1	1	1	1	1	1	1	1	1	1	1
pspC	Phage shock protein C	1	1	1	1	1	1	1	1	1	1	1	1	1	1	1	1	1	1	1	1
group_10099	putative protein	1	1	1	1	1	1	1	1	1	1	1	1	1	1	1	1	1	1	1	1
uspF	Universal stress protein F	1	1	1	1	1	1	1	1	1	1	1	1	1	1	1	1	1	1	1	1
hypA	Hydrogenase maturation factor HypA	1	1	1	1	1	1	1	1	1	1	1	1	1	1	1	1	1	1	1	1
phnT	Putative 2-aminoethylphosphonate import ATP-binding protein PhnT	1	1	1	1	1	1	1	1	1	1	1	1	1	1	1	1	1	1	1	1
group_10102	hypothetical protein	1	1	1	1	1	1	1	1	1	1	1	1	1	1	1	1	1	1	1	1
ymdA	putative protein YmdA	1	1	1	1	1	1	1	1	1	1	1	1	1	1	1	1	1	1	1	1
cysL	HTH-type transcriptional regulator CysL	1	1	1	1	1	1	1	1	1	1	1	1	1	1	1	1	1	1	1	1
group_10105	hypothetical protein	1	1	1	1	1	1	1	1	1	1	1	1	1	1	1	1	1	1	1	1
betA	Oxygen-dependent choline dehydrogenase	1	1	1	1	1	1	1	1	1	1	1	1	1	1	1	1	1	1	1	1
treZ	Malto-oligosyltrehalose trehalohydrolase	1	1	1	1	1	1	1	1	1	1	1	1	1	1	1	1	1	1	1	1
group_10108	hypothetical protein	1	1	1	1	1	1	1	1	1	1	1	1	1	1	1	1	1	1	1	1
epsF	Type II secretion system protein F	1	1	1	1	1	1	1	1	1	1	1	1	1	1	1	1	1	1	1	1
mdtI	Spermidine export protein MdtI	1	1	1	1	1	1	1	1	1	1	1	1	1	1	1	1	1	1	1	1
group_10111	hypothetical protein	1	1	1	1	1	1	1	1	1	1	1	1	1	1	1	1	1	1	1	1
ydeP	Protein YdeP	1	1	1	1	1	1	1	1	1	1	1	1	1	1	1	1	1	1	1	1
znuA	High-affinity zinc uptake system protein ZnuA	1	1	1	1	1	1	1	1	1	1	1	1	1	1	1	1	1	1	1	1
group_10114	hypothetical protein	1	1	1	1	1	1	1	1	1	1	1	1	1	1	1	1	1	1	1	1
idi	Isopentenyl-diphosphate Delta-isomerase	1	1	1	1	1	1	1	1	1	1	1	1	1	1	1	1	1	1	1	1
yciH	putative protein YciH	1	1	1	1	1	1	1	1	1	1	1	1	1	1	1	1	1	1	1	1
iolE_2	Inosose dehydratase	1	1	1	1	1	1	1	1	1	1	1	1	1	1	1	1	1	1	1	1
yecM	Protein YecM	1	1	1	1	1	1	1	1	1	1	1	1	1	1	1	1	1	1	1	1
norR_3	Anaerobic nitric oxide reductase transcription regulator NorR	1	1	1	1	1	1	1	1	1	1	1	1	1	1	1	1	1	1	1	1
group_10120	hypothetical protein	1	1	1	1	1	1	1	1	1	1	1	1	1	1	1	1	1	1	1	1
group_10121	hypothetical protein	1	1	1	1	1	1	1	1	1	1	1	1	1	1	1	1	1	1	1	1
group_10122	hypothetical protein	1	1	1	1	1	1	1	1	1	1	1	1	1	1	1	1	1	1	1	1
epmC	Elongation factor P hydroxylase	1	1	1	1	1	1	1	1	1	1	1	1	1	1	1	1	1	1	1	1
group_10124	hypothetical protein	1	1	1	1	1	1	1	1	1	1	1	1	1	1	1	1	1	1	1	1
group_10125	hypothetical protein	1	1	1	1	1	1	1	1	1	1	1	1	1	1	1	1	1	1	1	1
yqjI	Transcriptional regulator YqjI	1	1	1	1	1	1	1	1	1	1	1	1	1	1	1	1	1	1	1	1
group_10127	hypothetical protein	1	1	1	1	1	1	1	1	1	1	1	1	1	1	1	1	1	1	1	1
group_10128	hypothetical protein	1	1	1	1	1	1	1	1	1	1	1	1	1	1	1	1	1	1	1	1
dtnK	D-threonate kinase	1	1	1	1	1	1	1	1	1	1	1	1	1	1	1	1	1	1	1	1
group_1013	hypothetical protein	1	1	1	1	1	1	1	1	1	1	1	1	1	1	1	1	1	1	1	1
phnF	putative transcriptional regulator PhnF	1	1	1	1	1	1	1	1	1	1	1	1	1	1	1	1	1	1	1	1
yaeQ	putative protein YaeQ	1	1	1	1	1	1	1	1	1	1	1	1	1	1	1	1	1	1	1	1
feaR	Transcriptional activator FeaR	1	1	1	1	1	1	1	1	1	1	1	1	1	1	1	1	1	1	1	1
norW_2	Nitric oxide reductase FlRd-NAD(+) reductase	1	1	1	1	1	1	1	1	1	1	1	1	1	1	1	1	1	1	1	1
group_10134	hypothetical protein	1	1	1	1	1	1	1	1	1	1	1	1	1	1	1	1	1	1	1	1
bioC	Malonyl-[acyl-carrier protein] O-methyltransferase	1	1	1	1	1	1	1	1	1	1	1	1	1	1	1	1	1	1	1	1
hcxA	Hydroxycarboxylate dehydrogenase A	1	1	1	1	1	1	1	1	1	1	1	1	1	1	1	1	1	1	1	1
hiuH_2	5-hydroxyisourate hydrolase	1	1	1	1	1	1	1	1	1	1	1	1	1	1	1	1	1	1	1	1
group_10138	hypothetical protein	1	1	1	1	1	1	1	1	1	1	1	1	1	1	1	1	1	1	1	1
group_10139	hypothetical protein	1	1	1	1	1	1	1	1	1	1	1	1	1	1	1	1	1	1	1	1
group_1014	hypothetical protein	1	1	1	1	1	1	1	1	1	1	1	1	1	1	1	1	1	1	1	1
pdeA	putative cyclic di-GMP phosphodiesterase PdeA	1	1	1	1	1	1	1	1	1	1	1	1	1	1	1	1	1	1	1	1
group_10141	hypothetical protein	1	1	1	1	1	1	1	1	1	1	1	1	1	1	1	1	1	1	1	1
ecfA3	Cobalt import ATP-binding protein CbiO	1	1	1	1	1	1	1	1	1	1	1	1	1	1	1	1	1	1	1	1
yhcH_2	putative protein YhcH	1	1	1	1	1	1	1	1	1	1	1	1	1	1	1	1	1	1	1	1
dgoA_2	2-dehydro-3-deoxy-6-phosphogalactonate aldolase	1	1	1	1	1	1	1	1	1	1	1	1	1	1	1	1	1	1	1	1
group_10145	putative protein	1	1	1	1	1	1	1	1	1	1	1	1	1	1	1	1	1	1	1	1
group_10146	hypothetical protein	1	1	1	1	1	1	1	1	1	1	1	1	1	1	1	1	1	1	1	1
group_10147	hypothetical protein	1	1	1	1	1	1	1	1	1	1	1	1	1	1	1	1	1	1	1	1
chbA_1	PTS system N,N'-diacetylchitobiose-specific EIIA component	1	1	1	1	1	1	1	1	1	1	1	1	1	1	1	1	1	1	1	1
group_10149	putative protein	1	1	1	1	1	1	1	1	1	1	1	1	1	1	1	1	1	1	1	1
group_1015	hypothetical protein	1	1	1	1	1	1	1	1	1	1	1	1	1	1	1	1	1	1	1	1
group_10150	hypothetical protein	1	1	1	1	1	1	1	1	1	1	1	1	1	1	1	1	1	1	1	1
ubiJ_1	Ubiquinone biosynthesis accessory factor UbiJ	1	1	1	1	1	1	1	1	1	1	1	1	1	1	1	1	1	1	1	1
livF_2	High-affinity branched-chain amino acid transport ATP-binding protein LivF	1	1	1	1	1	1	1	1	1	1	1	1	1	1	1	1	1	1	1	1
group_10153	hypothetical protein	1	1	1	1	1	1	1	1	1	1	1	1	1	1	1	1	1	1	1	1
thiS	Sulfur carrier protein ThiS	1	1	1	1	1	1	1	1	1	1	1	1	1	1	1	1	1	1	1	1
nudK_1	GDP-mannose pyrophosphatase NudK	1	1	1	1	1	1	1	1	1	1	1	1	1	1	1	1	1	1	1	1
ubiX_1	Flavin prenyltransferase UbiX	1	1	1	1	1	1	1	1	1	1	1	1	1	1	1	1	1	1	1	1
tatD	3'-5' ssDNA/RNA exonuclease TatD	1	1	1	1	1	1	1	1	1	1	1	1	1	1	1	1	1	1	1	1
yebE	Inner membrane protein YebE	1	1	1	1	1	1	1	1	1	1	1	1	1	1	1	1	1	1	1	1
group_10159	hypothetical protein	1	1	1	1	1	1	1	1	1	1	1	1	1	1	1	1	1	1	1	1
xynB_1	Beta-xylosidase	1	1	1	1	1	1	1	1	1	1	1	1	1	1	1	1	1	1	1	1
ycdZ	Inner membrane protein YcdZ	1	1	1	1	1	1	1	1	1	1	1	1	1	1	1	1	1	1	1	1
group_10161	hypothetical protein	1	1	1	1	1	1	1	1	1	1	1	1	1	1	1	1	1	1	1	1
group_10162	hypothetical protein	1	1	1	1	1	1	1	1	1	1	1	1	1	1	1	1	1	1	1	1
hpxO	FAD-dependent urate hydroxylase	1	1	1	1	1	1	1	1	1	1	1	1	1	1	1	1	1	1	1	1
pyrG_1	CTP synthase	1	1	1	1	1	1	1	1	1	1	1	1	1	1	1	1	1	1	1	1
acpH	Acyl carrier protein phosphodiesterase	1	1	1	1	1	1	1	1	1	1	1	1	1	1	1	1	1	1	1	1
yajO_2	1-deoxyxylulose-5-phosphate synthase YajO	1	1	1	1	1	1	1	1	1	1	1	1	1	1	1	1	1	1	1	1
mlrA_1	HTH-type transcriptional regulator MlrA	1	1	1	1	1	1	1	1	1	1	1	1	1	1	1	1	1	1	1	1
astE	Succinylglutamate desuccinylase	1	1	1	1	1	1	1	1	1	1	1	1	1	1	1	1	1	1	1	1
fabG_3	3-oxoacyl-[acyl-carrier-protein] reductase FabG	1	1	1	1	1	1	1	1	1	1	1	1	1	1	1	1	1	1	1	1
group_1017	hypothetical protein	1	1	1	1	1	1	1	1	1	1	1	1	1	1	1	1	1	1	1	1
ydhP_2	Inner membrane transport protein YdhP	1	1	1	1	1	1	1	1	1	1	1	1	1	1	1	1	1	1	1	1
vsr	Very short patch repair protein	1	1	1	1	1	1	1	1	1	1	1	1	1	1	1	1	1	1	1	1
nudK_2	GDP-mannose pyrophosphatase NudK	1	1	1	1	1	1	1	1	1	1	1	1	1	1	1	1	1	1	1	1
dmlR_9	HTH-type transcriptional regulator DmlR	1	1	1	1	1	1	1	1	1	1	1	1	1	1	1	1	1	1	1	1
cutC_1	Copper homeostasis protein CutC	1	1	1	1	1	1	1	1	1	1	1	1	1	1	1	1	1	1	1	1
psiF	Phosphate starvation-inducible protein PsiF	1	1	1	1	1	1	1	1	1	1	1	1	1	1	1	1	1	1	1	1
group_10176	hypothetical protein	1	1	1	1	1	1	1	1	1	1	1	1	1	1	1	1	1	1	1	1
nudJ	Phosphatase NudJ	1	1	1	1	1	1	1	1	1	1	1	1	1	1	1	1	1	1	1	1
group_10178	hypothetical protein	1	1	1	1	1	1	1	1	1	1	1	1	1	1	1	1	1	1	1	1
pgrR_7	HTH-type transcriptional regulator PgrR	1	1	1	1	1	1	1	1	1	1	1	1	1	1	1	1	1	1	1	1
group_1018	ISNCY family transposase ISRor2	1	1	1	1	1	1	1	1	1	1	1	1	1	1	1	1	1	1	1	1
dnaT	Primosomal protein 1	1	1	1	1	1	1	1	1	1	1	1	1	1	1	1	1	1	1	1	1
ssuA_1	Putative aliphatic sulfonates-binding protein	1	1	1	1	1	1	1	1	1	1	1	1	1	1	1	1	1	1	1	1
group_10182	hypothetical protein	1	1	1	1	1	1	1	1	1	1	1	1	1	1	1	1	1	1	1	1
group_10183	hypothetical protein	1	1	1	1	1	1	1	1	1	1	1	1	1	1	1	1	1	1	1	1
mobA	Molybdenum cofactor guanylyltransferase	1	1	1	1	1	1	1	1	1	1	1	1	1	1	1	1	1	1	1	1
tehB	Tellurite methyltransferase	1	1	1	1	1	1	1	1	1	1	1	1	1	1	1	1	1	1	1	1
pepE	Peptidase E	1	1	1	1	1	1	1	1	1	1	1	1	1	1	1	1	1	1	1	1
ydiB	Quinate/shikimate dehydrogenase	1	1	1	1	1	1	1	1	1	1	1	1	1	1	1	1	1	1	1	1
thiD	Hydroxymethylpyrimidine/phosphomethylpyrimidine kinase	1	1	1	1	1	1	1	1	1	1	1	1	1	1	1	1	1	1	1	1
braC_1	Leucine-, isoleucine-, valine-, threonine-, and alanine-binding protein	1	1	1	1	1	1	1	1	1	1	1	1	1	1	1	1	1	1	1	1
fldC	(R)-phenyllactyl-CoA dehydratase beta subunit	1	1	1	1	1	1	1	1	1	1	1	1	1	1	1	1	1	1	1	1
amaB	N-carbamoyl-L-amino acid hydrolase	1	1	1	1	1	1	1	1	1	1	1	1	1	1	1	1	1	1	1	1
ydcO	Inner membrane protein YdcO	1	1	1	1	1	1	1	1	1	1	1	1	1	1	1	1	1	1	1	1
group_10192	hypothetical protein	1	1	1	1	1	1	1	1	1	1	1	1	1	1	1	1	1	1	1	1
yycN	putative N-acetyltransferase YycN	1	1	1	1	1	1	1	1	1	1	1	1	1	1	1	1	1	1	1	1
chiQ	putative lipoprotein ChiQ	1	1	1	1	1	1	1	1	1	1	1	1	1	1	1	1	1	1	1	1
group_10195	hypothetical protein	1	1	1	1	1	1	1	1	1	1	1	1	1	1	1	1	1	1	1	1
ridA_1	2-iminobutanoate/2-iminopropanoate deaminase	1	1	1	1	1	1	1	1	1	1	1	1	1	1	1	1	1	1	1	1
group_10197	hypothetical protein	1	1	1	1	1	1	1	1	1	1	1	1	1	1	1	1	1	1	1	1
group_10198	hypothetical protein	1	1	1	1	1	1	1	1	1	1	1	1	1	1	1	1	1	1	1	1
paaG	1,2-epoxyphenylacetyl-CoA isomerase	1	1	1	1	1	1	1	1	1	1	1	1	1	1	1	1	1	1	1	1
group_1020	hypothetical protein	1	1	1	1	1	1	1	1	1	1	1	1	1	1	1	1	1	1	1	1
ybbJ	Inner membrane protein YbbJ	1	1	1	1	1	1	1	1	1	1	1	1	1	1	1	1	1	1	1	1
pphA	Serine/threonine-protein phosphatase 1	1	1	1	1	1	1	1	1	1	1	1	1	1	1	1	1	1	1	1	1
bdhA	3-oxoacyl-[acyl-carrier-protein] reductase FabG	1	1	1	1	1	1	1	1	1	1	1	1	1	1	1	1	1	1	1	1
iolI	hypothetical protein	1	1	1	1	1	1	1	1	1	1	1	1	1	1	1	1	1	1	1	1
lpfA_5	putative major fimbrial subunit LpfA	1	1	1	1	1	1	1	1	1	1	1	1	1	1	1	1	1	1	1	1
group_10205	hypothetical protein	1	1	1	1	1	1	1	1	1	1	1	1	1	1	1	1	1	1	1	1
mnaT	L-amino acid N-acyltransferase MnaT	1	1	1	1	1	1	1	1	1	1	1	1	1	1	1	1	1	1	1	1
entA	2,3-dihydro-2,3-dihydroxybenzoate dehydrogenase	1	1	1	1	1	1	1	1	1	1	1	1	1	1	1	1	1	1	1	1
pqiC	Intermembrane transport lipoprotein PqiC	1	1	1	1	1	1	1	1	1	1	1	1	1	1	1	1	1	1	1	1
bsmA	Lipoprotein BsmA	1	1	1	1	1	1	1	1	1	1	1	1	1	1	1	1	1	1	1	1
group_1021	hypothetical protein	1	1	1	1	1	1	1	1	1	1	1	1	1	1	1	1	1	1	1	1
nanA_2	N-acetylneuraminate lyase	1	1	1	1	1	1	1	1	1	1	1	1	1	1	1	1	1	1	1	1
rhaS_7	HTH-type transcriptional activator RhaS	1	1	1	1	1	1	1	1	1	1	1	1	1	1	1	1	1	1	1	1
group_10212	N(G),N(G)-dimethylarginine dimethylaminohydrolase	1	1	1	1	1	1	1	1	1	1	1	1	1	1	1	1	1	1	1	1
phnN	Ribose 1,5-bisphosphate phosphokinase PhnN	1	1	1	1	1	1	1	1	1	1	1	1	1	1	1	1	1	1	1	1
menH_5	2-succinyl-6-hydroxy-2,4-cyclohexadiene-1-carboxylate synthase	1	1	1	1	1	1	1	1	1	1	1	1	1	1	1	1	1	1	1	1
group_10215	hypothetical protein	1	1	1	1	1	1	1	1	1	1	1	1	1	1	1	1	1	1	1	1
ygeA	L-aspartate/glutamate-specific racemase	1	1	1	1	1	1	1	1	1	1	1	1	1	1	1	1	1	1	1	1
group_10217	hypothetical protein	1	1	1	1	1	1	1	1	1	1	1	1	1	1	1	1	1	1	1	1
mhpD	2-keto-4-pentenoate hydratase	1	1	1	1	1	1	1	1	1	1	1	1	1	1	1	1	1	1	1	1
glcR_3	HTH-type transcriptional repressor GlcR	1	1	1	1	1	1	1	1	1	1	1	1	1	1	1	1	1	1	1	1
group_1022	hypothetical protein	1	1	1	1	1	1	1	1	1	1	1	1	1	1	1	1	1	1	1	1
rtcA	RNA 3'-terminal phosphate cyclase	1	1	1	1	1	1	1	1	1	1	1	1	1	1	1	1	1	1	1	1
lemA	Protein LemA	1	1	1	1	1	1	1	1	1	1	1	1	1	1	1	1	1	1	1	1
group_10222	hypothetical protein	1	1	1	1	1	1	1	1	1	1	1	1	1	1	1	1	1	1	1	1
group_10223	hypothetical protein	1	1	1	1	1	1	1	1	1	1	1	1	1	1	1	1	1	1	1	1
group_10224	hypothetical protein	1	1	1	1	1	1	1	1	1	1	1	1	1	1	1	1	1	1	1	1
dgoK1_2	putative 2-dehydro-3-deoxygalactonokinase DgoK1	1	1	1	1	1	1	1	1	1	1	1	1	1	1	1	1	1	1	1	1
group_10226	hypothetical protein	1	1	1	1	1	1	1	1	1	1	1	1	1	1	1	1	1	1	1	1
ampG_2	Anhydromuropeptide permease	1	1	1	1	1	1	1	1	1	1	1	1	1	1	1	1	1	1	1	1
eutQ	Ethanolamine utilization protein EutQ	1	1	1	1	1	1	1	1	1	1	1	1	1	1	1	1	1	1	1	1
eco	Ecotin	1	1	1	1	1	1	1	1	1	1	1	1	1	1	1	1	1	1	1	1
syrM1	HTH-type transcriptional regulator SyrM 1	1	1	1	1	1	1	1	1	1	1	1	1	1	1	1	1	1	1	1	1
xynR	hypothetical protein	1	1	1	1	1	1	1	1	1	1	1	1	1	1	1	1	1	1	1	1
gdx	Guanidinium exporter	1	1	1	1	1	1	1	1	1	1	1	1	1	1	1	1	1	1	1	1
ybeM	Deaminated glutathione amidase	1	1	1	1	1	1	1	1	1	1	1	1	1	1	1	1	1	1	1	1
phnK	Putative phosphonates utilization ATP-binding protein PhnK	1	1	1	1	1	1	1	1	1	1	1	1	1	1	1	1	1	1	1	1
cysC_1	Adenylyl-sulfate kinase	1	1	1	1	1	1	1	1	1	1	1	1	1	1	1	1	1	1	1	1
nagZ_1	Beta-hexosaminidase	1	1	1	1	1	1	1	1	1	1	1	1	1	1	1	1	1	1	1	1
gloB	Hydroxyacylglutathione hydrolase	1	1	1	1	1	1	1	1	1	1	1	1	1	1	1	1	1	1	1	1
cutD_3	Choline trimethylamine-lyase activating enzyme	1	1	1	1	1	1	1	1	1	1	1	1	1	1	1	1	1	1	1	1
group_1025	hypothetical protein	1	1	1	1	1	1	1	1	1	1	1	1	1	1	1	1	1	1	1	1
yihI	Der GTPase-activating protein YihI	1	1	1	1	1	1	1	1	1	1	1	1	1	1	1	1	1	1	1	1
nlhH	Carboxylesterase NlhH	1	1	1	1	1	1	1	1	1	1	1	1	1	1	1	1	1	1	1	1
group_1028	hypothetical protein	1	1	1	1	1	1	1	1	1	1	1	1	1	1	1	1	1	1	1	1
group_1029	Inulin fructotransferase [DFA-I-forming]	1	1	1	1	1	1	1	1	1	1	1	1	1	1	1	1	1	1	1	1
adhB	Alcohol dehydrogenase 2	1	1	1	1	1	1	1	1	1	1	1	1	1	1	1	1	1	1	1	1
rbsC_9	Ribose import permease protein RbsC	1	1	1	1	1	1	1	1	1	1	1	1	1	1	1	1	1	1	1	1
group_1032	hypothetical protein	1	1	1	1	1	1	1	1	1	1	1	1	1	1	1	1	1	1	1	1
glpR_2	Glycerol-3-phosphate regulon repressor	1	1	1	1	1	1	1	1	1	1	1	1	1	1	1	1	1	1	1	1
yigL	Pyridoxal phosphate phosphatase YigL	1	1	1	1	1	1	1	1	1	1	1	1	1	1	1	1	1	1	1	1
rho	Transcription termination factor Rho	1	1	1	1	1	1	1	1	1	1	1	1	1	1	1	1	1	1	1	1
pcpR_2	PCP degradation transcriptional activation protein	1	1	1	1	1	1	1	1	1	1	1	1	1	1	1	1	1	1	1	1
rep_2	ATP-dependent DNA helicase Rep	1	1	1	1	1	1	1	1	1	1	1	1	1	1	1	1	1	1	1	1
ycbF	putative fimbrial chaperone YcbF	1	1	1	1	1	1	1	1	1	1	1	1	1	1	1	1	1	1	1	1
ybhH	Putative isomerase YbhH	1	1	1	1	1	1	1	1	1	1	1	1	1	1	1	1	1	1	1	1
ydjF_5	putative HTH-type transcriptional regulator YdjF	1	1	1	1	1	1	1	1	1	1	1	1	1	1	1	1	1	1	1	1
zraP	Zinc resistance-associated protein	1	1	1	1	1	1	1	1	1	1	1	1	1	1	1	1	1	1	1	1
ygdR_1	putative lipoprotein YgdR	1	1	1	1	1	1	1	1	1	1	1	1	1	1	1	1	1	1	1	1
dcm	DNA-cytosine methyltransferase	1	1	1	1	1	1	1	1	1	1	1	1	1	1	1	1	1	1	1	1
group_1098	hypothetical protein	1	1	1	1	1	1	1	1	1	1	1	1	1	1	1	1	1	1	1	1
group_1099	hypothetical protein	1	1	1	1	1	1	1	1	1	1	1	1	1	1	1	1	1	1	1	1
prmC	Release factor glutamine methyltransferase	1	1	1	1	1	1	1	1	1	1	1	1	1	1	1	1	1	1	1	1
hokA	hypothetical protein	1	1	1	1	1	1	1	1	1	1	1	1	1	1	1	1	1	1	1	1
srlB_1	PTS system glucitol/sorbitol-specific EIIA component	1	1	1	1	1	1	1	1	1	1	1	1	1	1	1	1	1	1	1	1
group_1133	hypothetical protein	1	1	1	1	1	1	1	1	1	1	1	1	1	1	1	1	1	1	1	1
paaA	1,2-phenylacetyl-CoA epoxidase, subunit A	1	1	1	1	1	1	1	1	1	1	1	1	1	1	1	1	1	1	1	1
group_119	hypothetical protein	1	1	1	1	1	1	1	1	1	1	1	1	1	1	1	1	1	1	1	1
group_121	hypothetical protein	1	1	1	1	1	1	1	1	1	1	1	1	1	1	1	1	1	1	1	1
group_122	hypothetical protein	1	1	1	1	1	1	1	1	1	1	1	1	1	1	1	1	1	1	1	1
symE	Toxic protein SymE	1	1	1	1	1	1	1	1	1	1	1	1	1	1	1	1	1	1	1	1
group_13	hypothetical protein	1	1	1	1	1	1	1	1	1	1	1	1	1	1	1	1	1	1	1	1
group_158	hypothetical protein	1	1	1	1	1	1	1	1	1	1	1	1	1	1	1	1	1	1	1	1
group_161	hypothetical protein	1	1	1	1	1	1	1	1	1	1	1	1	1	1	1	1	1	1	1	1
alsC_1	D-allose transport system permease protein AlsC	1	1	1	1	1	1	1	1	1	1	1	1	1	1	1	1	1	1	1	1
group_164	hypothetical protein	1	1	1	1	1	1	1	1	1	1	1	1	1	1	1	1	1	1	1	1
yedR	Inner membrane protein YedR	1	1	1	1	1	1	1	1	1	1	1	1	1	1	1	1	1	1	1	1
group_171	hypothetical protein	1	1	1	1	1	1	1	1	1	1	1	1	1	1	1	1	1	1	1	1
benC	Benzoate 1,2-dioxygenase electron transfer component	1	1	1	1	1	1	1	1	1	1	1	1	1	1	1	1	1	1	1	1
rcsB	Transcriptional regulatory protein RcsB	1	1	1	1	1	1	1	1	1	1	1	1	1	1	1	1	1	1	1	1
group_182	hypothetical protein	1	1	1	1	1	1	1	1	1	1	1	1	1	1	1	1	1	1	1	1
mak_2	Fructokinase	1	1	1	1	1	1	1	1	1	1	1	1	1	1	1	1	1	1	1	1
group_190	hypothetical protein	1	1	1	1	1	1	1	1	1	1	1	1	1	1	1	1	1	1	1	1
yraJ_2	Outer membrane usher protein YraJ	1	1	1	1	1	1	1	1	1	1	1	1	1	1	1	1	1	1	1	1
rlmC	23S rRNA (uracil(747)-C(5))-methyltransferase RlmC	1	1	1	1	1	1	1	1	1	1	1	1	1	1	1	1	1	1	1	1
group_194	hypothetical protein	1	1	1	1	1	1	1	1	1	1	1	1	1	1	1	1	1	1	1	1
group_195	hypothetical protein	1	1	1	1	1	1	1	1	1	1	1	1	1	1	1	1	1	1	1	1
treS	Trehalose synthase/amylase TreS	1	1	1	1	1	1	1	1	1	1	1	1	1	1	1	1	1	1	1	1
adh1_2	Long-chain-alcohol dehydrogenase 1	1	1	1	1	1	1	1	1	1	1	1	1	1	1	1	1	1	1	1	1
group_205	hypothetical protein	1	1	1	1	1	1	1	1	1	1	1	1	1	1	1	1	1	1	1	1
elfC_2	putative outer membrane usher protein ElfC	1	1	1	1	1	1	1	1	1	1	1	1	1	1	1	1	1	1	1	1
group_209	hypothetical protein	1	1	1	1	1	1	1	1	1	1	1	1	1	1	1	1	1	1	1	1
group_211	2-dehydro-3-deoxy-D-gluconate 5-dehydrogenase	1	1	1	1	1	1	1	1	1	1	1	1	1	1	1	1	1	1	1	1
mshD	Mycothiol acetyltransferase	1	1	1	1	1	1	1	1	1	1	1	1	1	1	1	1	1	1	1	1
rhtC_2	Threonine efflux protein	1	1	1	1	1	1	1	1	1	1	1	1	1	1	1	1	1	1	1	1
fosA	Glutathione transferase FosA	1	1	1	1	1	1	1	1	1	1	1	1	1	1	1	1	1	1	1	1
yfkN	Trifunctional nucleotide phosphoesterase protein YfkN	1	1	1	1	1	1	1	1	1	1	1	1	1	1	1	1	1	1	1	1
baiA	3-alpha-hydroxycholanate dehydrogenase (NADP(+))	1	1	1	1	1	1	1	1	1	1	1	1	1	1	1	1	1	1	1	1
group_25	hypothetical protein	1	1	1	1	1	1	1	1	1	1	1	1	1	1	1	1	1	1	1	1
group_259	hypothetical protein	1	1	1	1	1	1	1	1	1	1	1	1	1	1	1	1	1	1	1	1
group_272	hypothetical protein	1	1	1	1	1	1	1	1	1	1	1	1	1	1	1	1	1	1	1	1
yafP	putative N-acetyltransferase YafP	1	1	1	1	1	1	1	1	1	1	1	1	1	1	1	1	1	1	1	1
group_274	hypothetical protein	1	1	1	1	1	1	1	1	1	1	1	1	1	1	1	1	1	1	1	1
wcaJ	UDP-glucose:undecaprenyl-phosphate glucose-1-phosphate transferase	1	1	1	1	1	1	1	1	1	1	1	1	1	1	1	1	1	1	1	1
phoA	Alkaline phosphatase	1	1	1	1	1	1	1	1	1	1	1	1	1	1	1	1	1	1	1	1
group_279	hypothetical protein	1	1	1	1	1	1	1	1	1	1	1	1	1	1	1	1	1	1	1	1
fadM	Long-chain acyl-CoA thioesterase FadM	1	1	1	1	1	1	1	1	1	1	1	1	1	1	1	1	1	1	1	1
group_282	hypothetical protein	1	1	1	1	1	1	1	1	1	1	1	1	1	1	1	1	1	1	1	1
ybaA	putative protein YbaA	1	1	1	1	1	1	1	1	1	1	1	1	1	1	1	1	1	1	1	1
pdeB	putative cyclic di-GMP phosphodiesterase PdeB	1	1	1	1	1	1	1	1	1	1	1	1	1	1	1	1	1	1	1	1
malF_2	hypothetical protein	1	1	1	1	1	1	1	1	1	1	1	1	1	1	1	1	1	1	1	1
fhuA_1	Ferrichrome outer membrane transporter/phage receptor	1	1	1	1	1	1	1	1	1	1	1	1	1	1	1	1	1	1	1	1
chiP	Chitoporin	1	1	1	1	1	1	1	1	1	1	1	1	1	1	1	1	1	1	1	1
cmpR	HTH-type transcriptional activator CmpR	1	1	1	1	1	1	1	1	1	1	1	1	1	1	1	1	1	1	1	1
mdtC	Multidrug resistance protein MdtC	1	1	1	1	1	1	1	1	1	1	1	1	1	1	1	1	1	1	1	1
dctA_3	C4-dicarboxylate transport protein	1	1	1	1	1	1	1	1	1	1	1	1	1	1	1	1	1	1	1	1
group_307	hypothetical protein	1	1	1	1	1	1	1	1	1	1	1	1	1	1	1	1	1	1	1	1
group_309	hypothetical protein	1	1	1	1	1	1	1	1	1	1	1	1	1	1	1	1	1	1	1	1
menH_1	2-succinyl-6-hydroxy-2,4-cyclohexadiene-1-carboxylate synthase	1	1	1	1	1	1	1	1	1	1	1	1	1	1	1	1	1	1	1	1
hsrA_1	putative transport protein HsrA	1	1	1	1	1	1	1	1	1	1	1	1	1	1	1	1	1	1	1	1
yagG_1	Putative glycoside/cation symporter YagG	1	1	1	1	1	1	1	1	1	1	1	1	1	1	1	1	1	1	1	1
oppA_1	Periplasmic oligopeptide-binding protein	1	1	1	1	1	1	1	1	1	1	1	1	1	1	1	1	1	1	1	1
catC	Muconolactone Delta-isomerase	1	1	1	1	1	1	1	1	1	1	1	1	1	1	1	1	1	1	1	1
group_322	hypothetical protein	1	1	1	1	1	1	1	1	1	1	1	1	1	1	1	1	1	1	1	1
rhtB_2	Homoserine/homoserine lactone efflux protein	1	1	1	1	1	1	1	1	1	1	1	1	1	1	1	1	1	1	1	1
pgrR_3	HTH-type transcriptional regulator PgrR	1	1	1	1	1	1	1	1	1	1	1	1	1	1	1	1	1	1	1	1
group_325	hypothetical protein	1	1	1	1	1	1	1	1	1	1	1	1	1	1	1	1	1	1	1	1
group_326	hypothetical protein	1	1	1	1	1	1	1	1	1	1	1	1	1	1	1	1	1	1	1	1
group_327	hypothetical protein	1	1	1	1	1	1	1	1	1	1	1	1	1	1	1	1	1	1	1	1
group_339	hypothetical protein	1	1	1	1	1	1	1	1	1	1	1	1	1	1	1	1	1	1	1	1
bluF_1	Blue light- and temperature-regulated antirepressor BluF	1	1	1	1	1	1	1	1	1	1	1	1	1	1	1	1	1	1	1	1
yedK	SOS response-associated protein YedK	1	1	1	1	1	1	1	1	1	1	1	1	1	1	1	1	1	1	1	1
yojI	ABC transporter ATP-binding/permease protein YojI	1	1	1	1	1	1	1	1	1	1	1	1	1	1	1	1	1	1	1	1
group_349	hypothetical protein	1	1	1	1	1	1	1	1	1	1	1	1	1	1	1	1	1	1	1	1
cynR_3	HTH-type transcriptional regulator CynR	1	1	1	1	1	1	1	1	1	1	1	1	1	1	1	1	1	1	1	1
group_352	hypothetical protein	1	1	1	1	1	1	1	1	1	1	1	1	1	1	1	1	1	1	1	1
rseB	Sigma-E factor regulatory protein RseB	1	1	1	1	1	1	1	1	1	1	1	1	1	1	1	1	1	1	1	1
group_361	hypothetical protein	1	1	1	1	1	1	1	1	1	1	1	1	1	1	1	1	1	1	1	1
gltA_1	Citrate synthase	1	1	1	1	1	1	1	1	1	1	1	1	1	1	1	1	1	1	1	1
mntS	Small protein MntS	1	1	1	1	1	1	1	1	1	1	1	1	1	1	1	1	1	1	1	1
group_367	hypothetical protein	1	1	1	1	1	1	1	1	1	1	1	1	1	1	1	1	1	1	1	1
group_369	hypothetical protein	1	1	1	1	1	1	1	1	1	1	1	1	1	1	1	1	1	1	1	1
group_372	hypothetical protein	1	1	1	1	1	1	1	1	1	1	1	1	1	1	1	1	1	1	1	1
phnP_2	Phosphoribosyl 1,2-cyclic phosphate phosphodiesterase	1	1	1	1	1	1	1	1	1	1	1	1	1	1	1	1	1	1	1	1
group_375	hypothetical protein	1	1	1	1	1	1	1	1	1	1	1	1	1	1	1	1	1	1	1	1
group_377	hypothetical protein	1	1	1	1	1	1	1	1	1	1	1	1	1	1	1	1	1	1	1	1
licC_2	Lichenan permease IIC component	1	1	1	1	1	1	1	1	1	1	1	1	1	1	1	1	1	1	1	1
aes	Acetyl esterase	1	1	1	1	1	1	1	1	1	1	1	1	1	1	1	1	1	1	1	1
tdh	L-threonine 3-dehydrogenase	1	1	1	1	1	1	1	1	1	1	1	1	1	1	1	1	1	1	1	1
group_385	hypothetical protein	1	1	1	1	1	1	1	1	1	1	1	1	1	1	1	1	1	1	1	1
ycnE	Putative monooxygenase YcnE	1	1	1	1	1	1	1	1	1	1	1	1	1	1	1	1	1	1	1	1
ptsG_2	PTS system glucose-specific EIICBA component	1	1	1	1	1	1	1	1	1	1	1	1	1	1	1	1	1	1	1	1
group_392	Acetyltransferase	1	1	1	1	1	1	1	1	1	1	1	1	1	1	1	1	1	1	1	1
group_393	ISNCY family transposase ISSen7	1	1	1	1	1	1	1	1	1	1	1	1	1	1	1	1	1	1	1	1
phnS	Putative 2-aminoethylphosphonate-binding periplasmic protein	1	1	1	1	1	1	1	1	1	1	1	1	1	1	1	1	1	1	1	1
group_395	hypothetical protein	1	1	1	1	1	1	1	1	1	1	1	1	1	1	1	1	1	1	1	1
yidK	putative symporter YidK	1	1	1	1	1	1	1	1	1	1	1	1	1	1	1	1	1	1	1	1
group_398	Mannosyl-D-glycerate transport/metabolism system repressor MngR	1	1	1	1	1	1	1	1	1	1	1	1	1	1	1	1	1	1	1	1
group_399	hypothetical protein	1	1	1	1	1	1	1	1	1	1	1	1	1	1	1	1	1	1	1	1
adh_1	Alcohol dehydrogenase	1	1	1	1	1	1	1	1	1	1	1	1	1	1	1	1	1	1	1	1
group_403	hypothetical protein	1	1	1	1	1	1	1	1	1	1	1	1	1	1	1	1	1	1	1	1
group_404	hypothetical protein	1	1	1	1	1	1	1	1	1	1	1	1	1	1	1	1	1	1	1	1
group_405	hypothetical protein	1	1	1	1	1	1	1	1	1	1	1	1	1	1	1	1	1	1	1	1
yadV_5	putative fimbrial chaperone YadV	1	1	1	1	1	1	1	1	1	1	1	1	1	1	1	1	1	1	1	1
group_412	hypothetical protein	1	1	1	1	1	1	1	1	1	1	1	1	1	1	1	1	1	1	1	1
group_413	hypothetical protein	1	1	1	1	1	1	1	1	1	1	1	1	1	1	1	1	1	1	1	1
group_414	hypothetical protein	1	1	1	1	1	1	1	1	1	1	1	1	1	1	1	1	1	1	1	1
nemR	HTH-type transcriptional repressor NemR	1	1	1	1	1	1	1	1	1	1	1	1	1	1	1	1	1	1	1	1
group_419	hypothetical protein	1	1	1	1	1	1	1	1	1	1	1	1	1	1	1	1	1	1	1	1
cydA_1	Cytochrome bd-I ubiquinol oxidase subunit 1	1	1	1	1	1	1	1	1	1	1	1	1	1	1	1	1	1	1	1	1
treP	PTS system trehalose-specific EIIBC component	1	1	1	1	1	1	1	1	1	1	1	1	1	1	1	1	1	1	1	1
group_424	hypothetical protein	1	1	1	1	1	1	1	1	1	1	1	1	1	1	1	1	1	1	1	1
group_425	hypothetical protein	1	1	1	1	1	1	1	1	1	1	1	1	1	1	1	1	1	1	1	1
group_427	Aliphatic sulfonates import ATP-binding protein SsuB	1	1	1	1	1	1	1	1	1	1	1	1	1	1	1	1	1	1	1	1
group_432	hypothetical protein	1	1	1	1	1	1	1	1	1	1	1	1	1	1	1	1	1	1	1	1
epsL	Type II secretion system protein L	1	1	1	1	1	1	1	1	1	1	1	1	1	1	1	1	1	1	1	1
gspH	Putative type II secretion system protein H	1	1	1	1	1	1	1	1	1	1	1	1	1	1	1	1	1	1	1	1
group_438	hypothetical protein	1	1	1	1	1	1	1	1	1	1	1	1	1	1	1	1	1	1	1	1
tusB	Protein TusB	1	1	1	1	1	1	1	1	1	1	1	1	1	1	1	1	1	1	1	1
codA_2	Cytosine deaminase	1	1	1	1	1	1	1	1	1	1	1	1	1	1	1	1	1	1	1	1
group_442	hypothetical protein	1	1	1	1	1	1	1	1	1	1	1	1	1	1	1	1	1	1	1	1
allS_3	HTH-type transcriptional activator AllS	1	1	1	1	1	1	1	1	1	1	1	1	1	1	1	1	1	1	1	1
group_447	hypothetical protein	1	1	1	1	1	1	1	1	1	1	1	1	1	1	1	1	1	1	1	1
puuP_1	Putrescine importer PuuP	1	1	1	1	1	1	1	1	1	1	1	1	1	1	1	1	1	1	1	1
rutA	Pyrimidine monooxygenase RutA	1	1	1	1	1	1	1	1	1	1	1	1	1	1	1	1	1	1	1	1
ycdX_2	putative phosphatase YcdX	1	1	1	1	1	1	1	1	1	1	1	1	1	1	1	1	1	1	1	1
group_454	hypothetical protein	1	1	1	1	1	1	1	1	1	1	1	1	1	1	1	1	1	1	1	1
focC_1	Chaperone protein FocC	1	1	1	1	1	1	1	1	1	1	1	1	1	1	1	1	1	1	1	1
group_458	hypothetical protein	1	1	1	1	1	1	1	1	1	1	1	1	1	1	1	1	1	1	1	1
norB	Quinolone resistance protein NorB	1	1	1	1	1	1	1	1	1	1	1	1	1	1	1	1	1	1	1	1
nudG	CTP pyrophosphohydrolase	1	1	1	1	1	1	1	1	1	1	1	1	1	1	1	1	1	1	1	1
yqcC	putative protein YqcC	1	1	1	1	1	1	1	1	1	1	1	1	1	1	1	1	1	1	1	1
group_469	hypothetical protein	1	1	1	1	1	1	1	1	1	1	1	1	1	1	1	1	1	1	1	1
mntB_1	Manganese transport system membrane protein MntB	1	1	1	1	1	1	1	1	1	1	1	1	1	1	1	1	1	1	1	1
srlB_2	PTS system glucitol/sorbitol-specific EIIA component	1	1	1	1	1	1	1	1	1	1	1	1	1	1	1	1	1	1	1	1
group_472	hypothetical protein	1	1	1	1	1	1	1	1	1	1	1	1	1	1	1	1	1	1	1	1
rhaS_6	HTH-type transcriptional activator RhaS	1	1	1	1	1	1	1	1	1	1	1	1	1	1	1	1	1	1	1	1
group_475	hypothetical protein	1	1	1	1	1	1	1	1	1	1	1	1	1	1	1	1	1	1	1	1
group_476	hypothetical protein	1	1	1	1	1	1	1	1	1	1	1	1	1	1	1	1	1	1	1	1
group_480	HTH-type transcriptional repressor GlcR	1	1	1	1	1	1	1	1	1	1	1	1	1	1	1	1	1	1	1	1
group_483	hypothetical protein	1	1	1	1	1	1	1	1	1	1	1	1	1	1	1	1	1	1	1	1
group_484	hypothetical protein	1	1	1	1	1	1	1	1	1	1	1	1	1	1	1	1	1	1	1	1
frlB_3	Fructosamine deglycase FrlB	1	1	1	1	1	1	1	1	1	1	1	1	1	1	1	1	1	1	1	1
group_492	hypothetical protein	1	1	1	1	1	1	1	1	1	1	1	1	1	1	1	1	1	1	1	1
lsrD_2	Autoinducer 2 import system permease protein LsrD	1	1	1	1	1	1	1	1	1	1	1	1	1	1	1	1	1	1	1	1
yqjC_2	Protein YqjC	1	1	1	1	1	1	1	1	1	1	1	1	1	1	1	1	1	1	1	1
gabR_4	HTH-type transcriptional regulatory protein GabR	1	1	1	1	1	1	1	1	1	1	1	1	1	1	1	1	1	1	1	1
shlB_2	Hemolysin transporter protein ShlB	1	1	1	1	1	1	1	1	1	1	1	1	1	1	1	1	1	1	1	1
ygaV	putative HTH-type transcriptional regulator YgaV	1	1	1	1	1	1	1	1	1	1	1	1	1	1	1	1	1	1	1	1
group_501	hypothetical protein	1	1	1	1	1	1	1	1	1	1	1	1	1	1	1	1	1	1	1	1
creD	Inner membrane protein CreD	1	1	1	1	1	1	1	1	1	1	1	1	1	1	1	1	1	1	1	1
group_506	hypothetical protein	1	1	1	1	1	1	1	1	1	1	1	1	1	1	1	1	1	1	1	1
group_508	hypothetical protein	1	1	1	1	1	1	1	1	1	1	1	1	1	1	1	1	1	1	1	1
iprA_3	Inhibitor of hydrogen peroxide resistance	1	1	1	1	1	1	1	1	1	1	1	1	1	1	1	1	1	1	1	1
yhcO	putative protein YhcO	1	1	1	1	1	1	1	1	1	1	1	1	1	1	1	1	1	1	1	1
zraR	Transcriptional regulatory protein ZraR	1	1	1	1	1	1	1	1	1	1	1	1	1	1	1	1	1	1	1	1
nucA	Nuclease	1	1	1	1	1	1	1	1	1	1	1	1	1	1	1	1	1	1	1	1
group_514	hypothetical protein	1	1	1	1	1	1	1	1	1	1	1	1	1	1	1	1	1	1	1	1
group_515	hypothetical protein	1	1	1	1	1	1	1	1	1	1	1	1	1	1	1	1	1	1	1	1
group_52	ISNCY family transposase ISRor2	1	1	1	1	1	1	1	1	1	1	1	1	1	1	1	1	1	1	1	1
rhaS_2	HTH-type transcriptional activator RhaS	1	1	1	1	1	1	1	1	1	1	1	1	1	1	1	1	1	1	1	1
group_541	hypothetical protein	1	1	1	1	1	1	1	1	1	1	1	1	1	1	1	1	1	1	1	1
group_56	hypothetical protein	1	1	1	1	1	1	1	1	1	1	1	1	1	1	1	1	1	1	1	1
mltF_1	Membrane-bound lytic murein transglycosylase F	1	1	1	1	1	1	1	1	1	1	1	1	1	1	1	1	1	1	1	1
group_578	hypothetical protein	1	1	1	1	1	1	1	1	1	1	1	1	1	1	1	1	1	1	1	1
mexB_1	Multidrug resistance protein MexB	1	1	1	1	1	1	1	1	1	1	1	1	1	1	1	1	1	1	1	1
damX	Cell division protein DamX	1	1	1	1	1	1	1	1	1	1	1	1	1	1	1	1	1	1	1	1
aroK	Shikimate kinase 1	1	1	1	1	1	1	1	1	1	1	1	1	1	1	1	1	1	1	1	1
hpf	Ribosome hibernation promoting factor	1	1	1	1	1	1	1	1	1	1	1	1	1	1	1	1	1	1	1	1
ybcJ	putative protein YbcJ	1	1	1	1	1	1	1	1	1	1	1	1	1	1	1	1	1	1	1	1
accA	Acetyl-coenzyme A carboxylase carboxyl transferase subunit alpha	1	1	1	1	1	1	1	1	1	1	1	1	1	1	1	1	1	1	1	1
hfq	RNA-binding protein Hfq	1	1	1	1	1	1	1	1	1	1	1	1	1	1	1	1	1	1	1	1
group_6189	putative ketoamine kinase	1	1	1	1	1	1	1	1	1	1	1	1	1	1	1	1	1	1	1	1
group_6190	hypothetical protein	1	1	1	1	1	1	1	1	1	1	1	1	1	1	1	1	1	1	1	1
ftsA_2	Cell division protein FtsA	1	1	1	1	1	1	1	1	1	1	1	1	1	1	1	1	1	1	1	1
rppH_2	RNA pyrophosphohydrolase	1	1	1	1	1	1	1	1	1	1	1	1	1	1	1	1	1	1	1	1
sorB_1	PTS system sorbose-specific EIIB component	1	1	1	1	1	1	1	1	1	1	1	1	1	1	1	1	1	1	1	1
rbsR_4	Ribose operon repressor	1	1	1	1	1	1	1	1	1	1	1	1	1	1	1	1	1	1	1	1
cynT	Carbonic anhydrase 1	1	1	1	1	1	1	1	1	1	1	1	1	1	1	1	1	1	1	1	1
group_6196	hypothetical protein	1	1	1	1	1	1	1	1	1	1	1	1	1	1	1	1	1	1	1	1
nadK	NAD kinase	1	1	1	1	1	1	1	1	1	1	1	1	1	1	1	1	1	1	1	1
cysW	Sulfate transport system permease protein CysW	1	1	1	1	1	1	1	1	1	1	1	1	1	1	1	1	1	1	1	1
hoxN	High-affinity nickel transport protein	1	1	1	1	1	1	1	1	1	1	1	1	1	1	1	1	1	1	1	1
cra_3	Catabolite repressor/activator	1	1	1	1	1	1	1	1	1	1	1	1	1	1	1	1	1	1	1	1
dauR_2	Transcriptional regulator DauR	1	1	1	1	1	1	1	1	1	1	1	1	1	1	1	1	1	1	1	1
yeaR_1	putative protein YeaR	1	1	1	1	1	1	1	1	1	1	1	1	1	1	1	1	1	1	1	1
cspA	Cold shock protein CspA	1	1	1	1	1	1	1	1	1	1	1	1	1	1	1	1	1	1	1	1
group_6204	hypothetical protein	1	1	1	1	1	1	1	1	1	1	1	1	1	1	1	1	1	1	1	1
group_6205	hypothetical protein	1	1	1	1	1	1	1	1	1	1	1	1	1	1	1	1	1	1	1	1
rplQ	50S ribosomal protein L17	1	1	1	1	1	1	1	1	1	1	1	1	1	1	1	1	1	1	1	1
tqsA	AI-2 transport protein TqsA	1	1	1	1	1	1	1	1	1	1	1	1	1	1	1	1	1	1	1	1
dapD	2,3,4,5-tetrahydropyridine-2,6-dicarboxylate N-succinyltransferase	1	1	1	1	1	1	1	1	1	1	1	1	1	1	1	1	1	1	1	1
dnaN	Beta sliding clamp	1	1	1	1	1	1	1	1	1	1	1	1	1	1	1	1	1	1	1	1
lptC	Lipopolysaccharide export system protein LptC	1	1	1	1	1	1	1	1	1	1	1	1	1	1	1	1	1	1	1	1
group_6211	hypothetical protein	1	1	1	1	1	1	1	1	1	1	1	1	1	1	1	1	1	1	1	1
fabG_1	3-oxoacyl-[acyl-carrier-protein] reductase FabG	1	1	1	1	1	1	1	1	1	1	1	1	1	1	1	1	1	1	1	1
srlA	PTS system glucitol/sorbitol-specific EIIC component	1	1	1	1	1	1	1	1	1	1	1	1	1	1	1	1	1	1	1	1
tyrS	Tyrosine--tRNA ligase	1	1	1	1	1	1	1	1	1	1	1	1	1	1	1	1	1	1	1	1
wzzE	ECA polysaccharide chain length modulation protein	1	1	1	1	1	1	1	1	1	1	1	1	1	1	1	1	1	1	1	1
ftsW	putative peptidoglycan glycosyltransferase FtsW	1	1	1	1	1	1	1	1	1	1	1	1	1	1	1	1	1	1	1	1
tolQ	Tol-Pal system protein TolQ	1	1	1	1	1	1	1	1	1	1	1	1	1	1	1	1	1	1	1	1
udk	Uridine kinase	1	1	1	1	1	1	1	1	1	1	1	1	1	1	1	1	1	1	1	1
group_6219	hypothetical protein	1	1	1	1	1	1	1	1	1	1	1	1	1	1	1	1	1	1	1	1
yjiE	HTH-type transcriptional regulator YjiE	1	1	1	1	1	1	1	1	1	1	1	1	1	1	1	1	1	1	1	1
group_6221	hypothetical protein	1	1	1	1	1	1	1	1	1	1	1	1	1	1	1	1	1	1	1	1
group_6222	hypothetical protein	1	1	1	1	1	1	1	1	1	1	1	1	1	1	1	1	1	1	1	1
glgC	Glucose-1-phosphate adenylyltransferase	1	1	1	1	1	1	1	1	1	1	1	1	1	1	1	1	1	1	1	1
hisP	Histidine transport ATP-binding protein HisP	1	1	1	1	1	1	1	1	1	1	1	1	1	1	1	1	1	1	1	1
fbaA_1	Fructose-bisphosphate aldolase class 2	1	1	1	1	1	1	1	1	1	1	1	1	1	1	1	1	1	1	1	1
gatB_2	PTS system galactitol-specific EIIB component	1	1	1	1	1	1	1	1	1	1	1	1	1	1	1	1	1	1	1	1
greB	Transcription elongation factor GreB	1	1	1	1	1	1	1	1	1	1	1	1	1	1	1	1	1	1	1	1
ibaG	Acid stress protein IbaG	1	1	1	1	1	1	1	1	1	1	1	1	1	1	1	1	1	1	1	1
argG	Argininosuccinate synthase	1	1	1	1	1	1	1	1	1	1	1	1	1	1	1	1	1	1	1	1
rpmB	50S ribosomal protein L28	1	1	1	1	1	1	1	1	1	1	1	1	1	1	1	1	1	1	1	1
frmR	Transcriptional repressor FrmR	1	1	1	1	1	1	1	1	1	1	1	1	1	1	1	1	1	1	1	1
group_6232	Tyrosine recombinase XerD	1	1	1	1	1	1	1	1	1	1	1	1	1	1	1	1	1	1	1	1
kdgR_2	HTH-type transcriptional regulator KdgR	1	1	1	1	1	1	1	1	1	1	1	1	1	1	1	1	1	1	1	1
tatC	Sec-independent protein translocase protein TatC	1	1	1	1	1	1	1	1	1	1	1	1	1	1	1	1	1	1	1	1
pdhR_2	Pyruvate dehydrogenase complex repressor	1	1	1	1	1	1	1	1	1	1	1	1	1	1	1	1	1	1	1	1
pspB	Phage shock protein B	1	1	1	1	1	1	1	1	1	1	1	1	1	1	1	1	1	1	1	1
yidC	Membrane protein insertase YidC	1	1	1	1	1	1	1	1	1	1	1	1	1	1	1	1	1	1	1	1
rpoS	RNA polymerase sigma factor RpoS	1	1	1	1	1	1	1	1	1	1	1	1	1	1	1	1	1	1	1	1
group_6239	hypothetical protein	1	1	1	1	1	1	1	1	1	1	1	1	1	1	1	1	1	1	1	1
melY	Melibiose permease	1	1	1	1	1	1	1	1	1	1	1	1	1	1	1	1	1	1	1	1
ydjM	Inner membrane protein YdjM	1	1	1	1	1	1	1	1	1	1	1	1	1	1	1	1	1	1	1	1
aroD	3-dehydroquinate dehydratase	1	1	1	1	1	1	1	1	1	1	1	1	1	1	1	1	1	1	1	1
ybgC	Acyl-CoA thioester hydrolase YbgC	1	1	1	1	1	1	1	1	1	1	1	1	1	1	1	1	1	1	1	1
ahpC_2	Alkyl hydroperoxide reductase C	1	1	1	1	1	1	1	1	1	1	1	1	1	1	1	1	1	1	1	1
group_6245	hypothetical protein	1	1	1	1	1	1	1	1	1	1	1	1	1	1	1	1	1	1	1	1
def	Peptide deformylase	1	1	1	1	1	1	1	1	1	1	1	1	1	1	1	1	1	1	1	1
rpsN	30S ribosomal protein S14	1	1	1	1	1	1	1	1	1	1	1	1	1	1	1	1	1	1	1	1
asnS	Asparagine--tRNA ligase	1	1	1	1	1	1	1	1	1	1	1	1	1	1	1	1	1	1	1	1
iscU	Iron-sulfur cluster assembly scaffold protein IscU	1	1	1	1	1	1	1	1	1	1	1	1	1	1	1	1	1	1	1	1
yciB	putative intracellular septation protein A	1	1	1	1	1	1	1	1	1	1	1	1	1	1	1	1	1	1	1	1
ybaL	Putative cation/proton antiporter YbaL	1	1	1	1	1	1	1	1	1	1	1	1	1	1	1	1	1	1	1	1
yeiP	Elongation factor P-like protein	1	1	1	1	1	1	1	1	1	1	1	1	1	1	1	1	1	1	1	1
rpsF	30S ribosomal protein S6	1	1	1	1	1	1	1	1	1	1	1	1	1	1	1	1	1	1	1	1
ppa_2	Inorganic pyrophosphatase	1	1	1	1	1	1	1	1	1	1	1	1	1	1	1	1	1	1	1	1
group_6255	hypothetical protein	1	1	1	1	1	1	1	1	1	1	1	1	1	1	1	1	1	1	1	1
mlc	Protein mlc	1	1	1	1	1	1	1	1	1	1	1	1	1	1	1	1	1	1	1	1
ptsO	Phosphocarrier protein NPr	1	1	1	1	1	1	1	1	1	1	1	1	1	1	1	1	1	1	1	1
chbA_3	PTS system N,N'-diacetylchitobiose-specific EIIA component	1	1	1	1	1	1	1	1	1	1	1	1	1	1	1	1	1	1	1	1
group_6259	hypothetical protein	1	1	1	1	1	1	1	1	1	1	1	1	1	1	1	1	1	1	1	1
clpV1	Protein ClpV1	1	1	1	1	1	1	1	1	1	1	1	1	1	1	1	1	1	1	1	1
coaD	Phosphopantetheine adenylyltransferase	1	1	1	1	1	1	1	1	1	1	1	1	1	1	1	1	1	1	1	1
bioD1_2	ATP-dependent dethiobiotin synthetase BioD 1	1	1	1	1	1	1	1	1	1	1	1	1	1	1	1	1	1	1	1	1
cspB	Cold shock-like protein CspB	1	1	1	1	1	1	1	1	1	1	1	1	1	1	1	1	1	1	1	1
group_6263	hypothetical protein	1	1	1	1	1	1	1	1	1	1	1	1	1	1	1	1	1	1	1	1
group_6264	hypothetical protein	1	1	1	1	1	1	1	1	1	1	1	1	1	1	1	1	1	1	1	1
hisQ_2	Histidine transport system permease protein HisQ	1	1	1	1	1	1	1	1	1	1	1	1	1	1	1	1	1	1	1	1
yedF	Putative sulfur carrier protein YedF	1	1	1	1	1	1	1	1	1	1	1	1	1	1	1	1	1	1	1	1
mug	G/U mismatch-specific DNA glycosylase	1	1	1	1	1	1	1	1	1	1	1	1	1	1	1	1	1	1	1	1
gntR_3	HTH-type transcriptional regulator GntR	1	1	1	1	1	1	1	1	1	1	1	1	1	1	1	1	1	1	1	1
decR	DNA-binding transcriptional activator DecR	1	1	1	1	1	1	1	1	1	1	1	1	1	1	1	1	1	1	1	1
group_627	hypothetical protein	1	1	1	1	1	1	1	1	1	1	1	1	1	1	1	1	1	1	1	1
rapZ	RNase adapter protein RapZ	1	1	1	1	1	1	1	1	1	1	1	1	1	1	1	1	1	1	1	1
emrB	Multidrug export protein EmrB	1	1	1	1	1	1	1	1	1	1	1	1	1	1	1	1	1	1	1	1
cdaR_2	Carbohydrate diacid regulator	1	1	1	1	1	1	1	1	1	1	1	1	1	1	1	1	1	1	1	1
idnO	5-keto-D-gluconate 5-reductase	1	1	1	1	1	1	1	1	1	1	1	1	1	1	1	1	1	1	1	1
group_6274	hypothetical protein	1	1	1	1	1	1	1	1	1	1	1	1	1	1	1	1	1	1	1	1
rplD	50S ribosomal protein L4	1	1	1	1	1	1	1	1	1	1	1	1	1	1	1	1	1	1	1	1
treF	Cytoplasmic trehalase	1	1	1	1	1	1	1	1	1	1	1	1	1	1	1	1	1	1	1	1
group_6277	4-hydroxy-tetrahydrodipicolinate synthase	1	1	1	1	1	1	1	1	1	1	1	1	1	1	1	1	1	1	1	1
eutN	Ethanolamine utilization protein EutN	1	1	1	1	1	1	1	1	1	1	1	1	1	1	1	1	1	1	1	1
group_6279	hypothetical protein	1	1	1	1	1	1	1	1	1	1	1	1	1	1	1	1	1	1	1	1
ssuB_2	Aliphatic sulfonates import ATP-binding protein SsuB	1	1	1	1	1	1	1	1	1	1	1	1	1	1	1	1	1	1	1	1
ydgC	Inner membrane protein YdgC	1	1	1	1	1	1	1	1	1	1	1	1	1	1	1	1	1	1	1	1
cmk	Cytidylate kinase	1	1	1	1	1	1	1	1	1	1	1	1	1	1	1	1	1	1	1	1
rpsH	30S ribosomal protein S8	1	1	1	1	1	1	1	1	1	1	1	1	1	1	1	1	1	1	1	1
ybiT	putative ABC transporter ATP-binding protein YbiT	1	1	1	1	1	1	1	1	1	1	1	1	1	1	1	1	1	1	1	1
frdC	Fumarate reductase subunit C	1	1	1	1	1	1	1	1	1	1	1	1	1	1	1	1	1	1	1	1
arnC	Undecaprenyl-phosphate 4-deoxy-4-formamido-L-arabinose transferase	1	1	1	1	1	1	1	1	1	1	1	1	1	1	1	1	1	1	1	1
group_6286	hypothetical protein	1	1	1	1	1	1	1	1	1	1	1	1	1	1	1	1	1	1	1	1
group_6287	hypothetical protein	1	1	1	1	1	1	1	1	1	1	1	1	1	1	1	1	1	1	1	1
group_6288	hypothetical protein	1	1	1	1	1	1	1	1	1	1	1	1	1	1	1	1	1	1	1	1
group_6289	hypothetical protein	1	1	1	1	1	1	1	1	1	1	1	1	1	1	1	1	1	1	1	1
ecpD_2	Fimbria adhesin EcpD	1	1	1	1	1	1	1	1	1	1	1	1	1	1	1	1	1	1	1	1
argA	Amino-acid acetyltransferase	1	1	1	1	1	1	1	1	1	1	1	1	1	1	1	1	1	1	1	1
ycaC_1	putative hydrolase YcaC	1	1	1	1	1	1	1	1	1	1	1	1	1	1	1	1	1	1	1	1
gudP_4	putative glucarate transporter	1	1	1	1	1	1	1	1	1	1	1	1	1	1	1	1	1	1	1	1
gltP	Proton/glutamate-aspartate symporter	1	1	1	1	1	1	1	1	1	1	1	1	1	1	1	1	1	1	1	1
group_6294	hypothetical protein	1	1	1	1	1	1	1	1	1	1	1	1	1	1	1	1	1	1	1	1
soxS_2	Regulatory protein SoxS	1	1	1	1	1	1	1	1	1	1	1	1	1	1	1	1	1	1	1	1
dnaB	Replicative DNA helicase	1	1	1	1	1	1	1	1	1	1	1	1	1	1	1	1	1	1	1	1
erpA	Iron-sulfur cluster insertion protein ErpA	1	1	1	1	1	1	1	1	1	1	1	1	1	1	1	1	1	1	1	1
bglG	Cryptic beta-glucoside bgl operon antiterminator	1	1	1	1	1	1	1	1	1	1	1	1	1	1	1	1	1	1	1	1
group_6299	HTH-type transcriptional activator RhaS	1	1	1	1	1	1	1	1	1	1	1	1	1	1	1	1	1	1	1	1
rpiA	Ribose-5-phosphate isomerase A	1	1	1	1	1	1	1	1	1	1	1	1	1	1	1	1	1	1	1	1
group_6301	putative acyl-CoA thioester hydrolase	1	1	1	1	1	1	1	1	1	1	1	1	1	1	1	1	1	1	1	1
fdhF_4	Formate dehydrogenase H	1	1	1	1	1	1	1	1	1	1	1	1	1	1	1	1	1	1	1	1
yhjR	Protein YhjR	1	1	1	1	1	1	1	1	1	1	1	1	1	1	1	1	1	1	1	1
glnH_1	Glutamine-binding periplasmic protein	1	1	1	1	1	1	1	1	1	1	1	1	1	1	1	1	1	1	1	1
group_6305	hypothetical protein	1	1	1	1	1	1	1	1	1	1	1	1	1	1	1	1	1	1	1	1
group_6306	Ascorbate-specific PTS system EIIC component	1	1	1	1	1	1	1	1	1	1	1	1	1	1	1	1	1	1	1	1
group_6307	HTH-type transcriptional regulator GltC	1	1	1	1	1	1	1	1	1	1	1	1	1	1	1	1	1	1	1	1
fur	Ferric uptake regulation protein	1	1	1	1	1	1	1	1	1	1	1	1	1	1	1	1	1	1	1	1
nsrR	HTH-type transcriptional repressor NsrR	1	1	1	1	1	1	1	1	1	1	1	1	1	1	1	1	1	1	1	1
araC	Arabinose operon regulatory protein	1	1	1	1	1	1	1	1	1	1	1	1	1	1	1	1	1	1	1	1
cmoM	tRNA 5-carboxymethoxyuridine methyltransferase	1	1	1	1	1	1	1	1	1	1	1	1	1	1	1	1	1	1	1	1
sorM	PTS system sorbose-specific EIID component	1	1	1	1	1	1	1	1	1	1	1	1	1	1	1	1	1	1	1	1
group_6313	Magnesium transporter MgtE	1	1	1	1	1	1	1	1	1	1	1	1	1	1	1	1	1	1	1	1
yidA	Sugar phosphatase YidA	1	1	1	1	1	1	1	1	1	1	1	1	1	1	1	1	1	1	1	1
groS	10 kDa chaperonin	1	1	1	1	1	1	1	1	1	1	1	1	1	1	1	1	1	1	1	1
mreC	Cell shape-determining protein MreC	1	1	1	1	1	1	1	1	1	1	1	1	1	1	1	1	1	1	1	1
gmhB	D-glycero-beta-D-manno-heptose-1,7-bisphosphate 7-phosphatase	1	1	1	1	1	1	1	1	1	1	1	1	1	1	1	1	1	1	1	1
livF_5	High-affinity branched-chain amino acid transport ATP-binding protein LivF	1	1	1	1	1	1	1	1	1	1	1	1	1	1	1	1	1	1	1	1
pstB	Phosphate import ATP-binding protein PstB	1	1	1	1	1	1	1	1	1	1	1	1	1	1	1	1	1	1	1	1
rutB_1	Peroxyureidoacrylate/ureidoacrylate amidohydrolase RutB	1	1	1	1	1	1	1	1	1	1	1	1	1	1	1	1	1	1	1	1
nqrE_1	Na(+)-translocating NADH-quinone reductase subunit E	1	1	1	1	1	1	1	1	1	1	1	1	1	1	1	1	1	1	1	1
nlpD_2	Murein hydrolase activator NlpD	1	1	1	1	1	1	1	1	1	1	1	1	1	1	1	1	1	1	1	1
argP_3	HTH-type transcriptional regulator ArgP	1	1	1	1	1	1	1	1	1	1	1	1	1	1	1	1	1	1	1	1
eutS	Ethanolamine utilization protein EutS	1	1	1	1	1	1	1	1	1	1	1	1	1	1	1	1	1	1	1	1
bhsA_3	Multiple stress resistance protein BhsA	1	1	1	1	1	1	1	1	1	1	1	1	1	1	1	1	1	1	1	1
eutB_2	Ethanolamine ammonia-lyase heavy chain	1	1	1	1	1	1	1	1	1	1	1	1	1	1	1	1	1	1	1	1
rpsG	30S ribosomal protein S7	1	1	1	1	1	1	1	1	1	1	1	1	1	1	1	1	1	1	1	1
uspG_1	Universal stress protein UP12	1	1	1	1	1	1	1	1	1	1	1	1	1	1	1	1	1	1	1	1
ybjN	putative protein YbjN	1	1	1	1	1	1	1	1	1	1	1	1	1	1	1	1	1	1	1	1
zwf	Glucose-6-phosphate 1-dehydrogenase	1	1	1	1	1	1	1	1	1	1	1	1	1	1	1	1	1	1	1	1
mak_1	Fructokinase	1	1	1	1	1	1	1	1	1	1	1	1	1	1	1	1	1	1	1	1
pduB	Propanediol utilization protein PduB	1	1	1	1	1	1	1	1	1	1	1	1	1	1	1	1	1	1	1	1
amtB	Ammonia channel	1	1	1	1	1	1	1	1	1	1	1	1	1	1	1	1	1	1	1	1
slmA	Nucleoid occlusion factor SlmA	1	1	1	1	1	1	1	1	1	1	1	1	1	1	1	1	1	1	1	1
tyrB	Aromatic-amino-acid aminotransferase	1	1	1	1	1	1	1	1	1	1	1	1	1	1	1	1	1	1	1	1
prfB_2	Peptide chain release factor RF2	1	1	1	1	1	1	1	1	1	1	1	1	1	1	1	1	1	1	1	1
sdhD	Succinate dehydrogenase hydrophobic membrane anchor subunit	1	1	1	1	1	1	1	1	1	1	1	1	1	1	1	1	1	1	1	1
ycgL	Protein YcgL	1	1	1	1	1	1	1	1	1	1	1	1	1	1	1	1	1	1	1	1
group_6337	PTS system mannose-specific EIID component	1	1	1	1	1	1	1	1	1	1	1	1	1	1	1	1	1	1	1	1
mrdB	Peptidoglycan glycosyltransferase MrdB	1	1	1	1	1	1	1	1	1	1	1	1	1	1	1	1	1	1	1	1
group_6339	hypothetical protein	1	1	1	1	1	1	1	1	1	1	1	1	1	1	1	1	1	1	1	1
group_634	hypothetical protein	1	1	1	1	1	1	1	1	1	1	1	1	1	1	1	1	1	1	1	1
hflK	Modulator of FtsH protease HflK	1	1	1	1	1	1	1	1	1	1	1	1	1	1	1	1	1	1	1	1
nuoJ	NADH-quinone oxidoreductase subunit J	1	1	1	1	1	1	1	1	1	1	1	1	1	1	1	1	1	1	1	1
oxyR_3	Hydrogen peroxide-inducible genes activator	1	1	1	1	1	1	1	1	1	1	1	1	1	1	1	1	1	1	1	1
rlmE	Ribosomal RNA large subunit methyltransferase E	1	1	1	1	1	1	1	1	1	1	1	1	1	1	1	1	1	1	1	1
prfA	Peptide chain release factor RF1	1	1	1	1	1	1	1	1	1	1	1	1	1	1	1	1	1	1	1	1
fnr	Fumarate and nitrate reduction regulatory protein	1	1	1	1	1	1	1	1	1	1	1	1	1	1	1	1	1	1	1	1
ppnP	Pyrimidine/purine nucleoside phosphorylase	1	1	1	1	1	1	1	1	1	1	1	1	1	1	1	1	1	1	1	1
truA	tRNA pseudouridine synthase A	1	1	1	1	1	1	1	1	1	1	1	1	1	1	1	1	1	1	1	1
gpmA	2,3-bisphosphoglycerate-dependent phosphoglycerate mutase	1	1	1	1	1	1	1	1	1	1	1	1	1	1	1	1	1	1	1	1
group_6349	Cytochrome bd-I ubiquinol oxidase subunit 1	1	1	1	1	1	1	1	1	1	1	1	1	1	1	1	1	1	1	1	1
group_635	hypothetical protein	1	1	1	1	1	1	1	1	1	1	1	1	1	1	1	1	1	1	1	1
group_6350	hypothetical protein	1	1	1	1	1	1	1	1	1	1	1	1	1	1	1	1	1	1	1	1
mltC	Membrane-bound lytic murein transglycosylase C	1	1	1	1	1	1	1	1	1	1	1	1	1	1	1	1	1	1	1	1
rplI	50S ribosomal protein L9	1	1	1	1	1	1	1	1	1	1	1	1	1	1	1	1	1	1	1	1
group_6353	hypothetical protein	1	1	1	1	1	1	1	1	1	1	1	1	1	1	1	1	1	1	1	1
rpsU	30S ribosomal protein S21	1	1	1	1	1	1	1	1	1	1	1	1	1	1	1	1	1	1	1	1
ulaB	Ascorbate-specific PTS system EIIB component	1	1	1	1	1	1	1	1	1	1	1	1	1	1	1	1	1	1	1	1
ycgR	Flagellar brake protein YcgR	1	1	1	1	1	1	1	1	1	1	1	1	1	1	1	1	1	1	1	1
nfuA	Fe/S biogenesis protein NfuA	1	1	1	1	1	1	1	1	1	1	1	1	1	1	1	1	1	1	1	1
nagB	Glucosamine-6-phosphate deaminase	1	1	1	1	1	1	1	1	1	1	1	1	1	1	1	1	1	1	1	1
chaC	Glutathione-specific gamma-glutamylcyclotransferase	1	1	1	1	1	1	1	1	1	1	1	1	1	1	1	1	1	1	1	1
cdiA_2	tRNA nuclease CdiA	1	1	1	1	1	1	1	1	1	1	1	1	1	1	1	1	1	1	1	1
yciI	Protein YciI	1	1	1	1	1	1	1	1	1	1	1	1	1	1	1	1	1	1	1	1
gpsA	Glycerol-3-phosphate dehydrogenase [NAD(P)+]	1	1	1	1	1	1	1	1	1	1	1	1	1	1	1	1	1	1	1	1
rsxA	Ion-translocating oxidoreductase complex subunit A	1	1	1	1	1	1	1	1	1	1	1	1	1	1	1	1	1	1	1	1
ybdM_2	putative protein YbdM	1	1	1	1	1	1	1	1	1	1	1	1	1	1	1	1	1	1	1	1
prs_1	Ribose-phosphate pyrophosphokinase	1	1	1	1	1	1	1	1	1	1	1	1	1	1	1	1	1	1	1	1
mtnN	5'-methylthioadenosine/S-adenosylhomocysteine nucleosidase	1	1	1	1	1	1	1	1	1	1	1	1	1	1	1	1	1	1	1	1
yhcB	Inner membrane protein YhcB	1	1	1	1	1	1	1	1	1	1	1	1	1	1	1	1	1	1	1	1
yadG	putative ABC transporter ATP-binding protein YadG	1	1	1	1	1	1	1	1	1	1	1	1	1	1	1	1	1	1	1	1
ftsH	ATP-dependent zinc metalloprotease FtsH	1	1	1	1	1	1	1	1	1	1	1	1	1	1	1	1	1	1	1	1
cscB	Sucrose permease	1	1	1	1	1	1	1	1	1	1	1	1	1	1	1	1	1	1	1	1
fabZ_1	hypothetical protein	1	1	1	1	1	1	1	1	1	1	1	1	1	1	1	1	1	1	1	1
yceO	putative protein YceO	1	1	1	1	1	1	1	1	1	1	1	1	1	1	1	1	1	1	1	1
metJ	Met repressor	1	1	1	1	1	1	1	1	1	1	1	1	1	1	1	1	1	1	1	1
wecB	UDP-N-acetylglucosamine 2-epimerase	1	1	1	1	1	1	1	1	1	1	1	1	1	1	1	1	1	1	1	1
acpP	Acyl carrier protein	1	1	1	1	1	1	1	1	1	1	1	1	1	1	1	1	1	1	1	1
hisM_1	Histidine transport system permease protein HisM	1	1	1	1	1	1	1	1	1	1	1	1	1	1	1	1	1	1	1	1
rraA	Regulator of ribonuclease activity A	1	1	1	1	1	1	1	1	1	1	1	1	1	1	1	1	1	1	1	1
group_6376	hypothetical protein	1	1	1	1	1	1	1	1	1	1	1	1	1	1	1	1	1	1	1	1
murC	UDP-N-acetylmuramate--L-alanine ligase	1	1	1	1	1	1	1	1	1	1	1	1	1	1	1	1	1	1	1	1
ygjH	tRNA-binding protein YgjH	1	1	1	1	1	1	1	1	1	1	1	1	1	1	1	1	1	1	1	1
ybhL	Inner membrane protein YbhL	1	1	1	1	1	1	1	1	1	1	1	1	1	1	1	1	1	1	1	1
gcvT_1	Aminomethyltransferase	1	1	1	1	1	1	1	1	1	1	1	1	1	1	1	1	1	1	1	1
parC	DNA topoisomerase 4 subunit A	1	1	1	1	1	1	1	1	1	1	1	1	1	1	1	1	1	1	1	1
wecA	Undecaprenyl-phosphate alpha-N-acetylglucosaminyl 1-phosphate transferase	1	1	1	1	1	1	1	1	1	1	1	1	1	1	1	1	1	1	1	1
rplK	50S ribosomal protein L11	1	1	1	1	1	1	1	1	1	1	1	1	1	1	1	1	1	1	1	1
rssB	Regulator of RpoS	1	1	1	1	1	1	1	1	1	1	1	1	1	1	1	1	1	1	1	1
aspT_1	Aspartate/alanine antiporter	1	1	1	1	1	1	1	1	1	1	1	1	1	1	1	1	1	1	1	1
ptsP	Phosphoenolpyruvate-dependent phosphotransferase system	1	1	1	1	1	1	1	1	1	1	1	1	1	1	1	1	1	1	1	1
ruvB	Holliday junction ATP-dependent DNA helicase RuvB	1	1	1	1	1	1	1	1	1	1	1	1	1	1	1	1	1	1	1	1
rpsI	30S ribosomal protein S9	1	1	1	1	1	1	1	1	1	1	1	1	1	1	1	1	1	1	1	1
uspE	Universal stress protein E	1	1	1	1	1	1	1	1	1	1	1	1	1	1	1	1	1	1	1	1
iscA	Iron-binding protein IscA	1	1	1	1	1	1	1	1	1	1	1	1	1	1	1	1	1	1	1	1
group_639	hypothetical protein	1	1	1	1	1	1	1	1	1	1	1	1	1	1	1	1	1	1	1	1
rplJ	50S ribosomal protein L10	1	1	1	1	1	1	1	1	1	1	1	1	1	1	1	1	1	1	1	1
fis	DNA-binding protein Fis	1	1	1	1	1	1	1	1	1	1	1	1	1	1	1	1	1	1	1	1
rbfA	30S ribosome-binding factor	1	1	1	1	1	1	1	1	1	1	1	1	1	1	1	1	1	1	1	1
alsC_2	D-allose transport system permease protein AlsC	1	1	1	1	1	1	1	1	1	1	1	1	1	1	1	1	1	1	1	1
rnhA	Ribonuclease HI	1	1	1	1	1	1	1	1	1	1	1	1	1	1	1	1	1	1	1	1
fdoG_2	Formate dehydrogenase-O major subunit	1	1	1	1	1	1	1	1	1	1	1	1	1	1	1	1	1	1	1	1
secY	Protein translocase subunit SecY	1	1	1	1	1	1	1	1	1	1	1	1	1	1	1	1	1	1	1	1
fldB	Flavodoxin 2	1	1	1	1	1	1	1	1	1	1	1	1	1	1	1	1	1	1	1	1
pflA	Pyruvate formate-lyase 1-activating enzyme	1	1	1	1	1	1	1	1	1	1	1	1	1	1	1	1	1	1	1	1
group_6399	hypothetical protein	1	1	1	1	1	1	1	1	1	1	1	1	1	1	1	1	1	1	1	1
group_640	hypothetical protein	1	1	1	1	1	1	1	1	1	1	1	1	1	1	1	1	1	1	1	1
yhbY	RNA-binding protein YhbY	1	1	1	1	1	1	1	1	1	1	1	1	1	1	1	1	1	1	1	1
oppC	Oligopeptide transport system permease protein OppC	1	1	1	1	1	1	1	1	1	1	1	1	1	1	1	1	1	1	1	1
araH	L-arabinose transport system permease protein AraH	1	1	1	1	1	1	1	1	1	1	1	1	1	1	1	1	1	1	1	1
bssS	Biofilm regulator BssS	1	1	1	1	1	1	1	1	1	1	1	1	1	1	1	1	1	1	1	1
arcA	Aerobic respiration control protein ArcA	1	1	1	1	1	1	1	1	1	1	1	1	1	1	1	1	1	1	1	1
ilvM	Acetolactate synthase isozyme 2 small subunit	1	1	1	1	1	1	1	1	1	1	1	1	1	1	1	1	1	1	1	1
qacC	Quaternary ammonium compound-resistance protein QacC	1	1	1	1	1	1	1	1	1	1	1	1	1	1	1	1	1	1	1	1
corC	Magnesium and cobalt efflux protein CorC	1	1	1	1	1	1	1	1	1	1	1	1	1	1	1	1	1	1	1	1
rbsR_3	Ribose operon repressor	1	1	1	1	1	1	1	1	1	1	1	1	1	1	1	1	1	1	1	1
group_6409	hypothetical protein	1	1	1	1	1	1	1	1	1	1	1	1	1	1	1	1	1	1	1	1
group_641	hypothetical protein	1	1	1	1	1	1	1	1	1	1	1	1	1	1	1	1	1	1	1	1
group_6410	hypothetical protein	1	1	1	1	1	1	1	1	1	1	1	1	1	1	1	1	1	1	1	1
rcnR	Transcriptional repressor RcnR	1	1	1	1	1	1	1	1	1	1	1	1	1	1	1	1	1	1	1	1
rpmC	50S ribosomal protein L29	1	1	1	1	1	1	1	1	1	1	1	1	1	1	1	1	1	1	1	1
ypeA	Acetyltransferase YpeA	1	1	1	1	1	1	1	1	1	1	1	1	1	1	1	1	1	1	1	1
grcA	Autonomous glycyl radical cofactor	1	1	1	1	1	1	1	1	1	1	1	1	1	1	1	1	1	1	1	1
ttdB	L(+)-tartrate dehydratase subunit beta	1	1	1	1	1	1	1	1	1	1	1	1	1	1	1	1	1	1	1	1
bcp	Peroxiredoxin Bcp	1	1	1	1	1	1	1	1	1	1	1	1	1	1	1	1	1	1	1	1
group_6417	hypothetical protein	1	1	1	1	1	1	1	1	1	1	1	1	1	1	1	1	1	1	1	1
group_6418	hypothetical protein	1	1	1	1	1	1	1	1	1	1	1	1	1	1	1	1	1	1	1	1
marR	Multiple antibiotic resistance protein MarR	1	1	1	1	1	1	1	1	1	1	1	1	1	1	1	1	1	1	1	1
group_642	hypothetical protein	1	1	1	1	1	1	1	1	1	1	1	1	1	1	1	1	1	1	1	1
benM_1	HTH-type transcriptional regulator BenM	1	1	1	1	1	1	1	1	1	1	1	1	1	1	1	1	1	1	1	1
group_6421	hypothetical protein	1	1	1	1	1	1	1	1	1	1	1	1	1	1	1	1	1	1	1	1
msmX	Oligosaccharides import ATP-binding protein MsmX	1	1	1	1	1	1	1	1	1	1	1	1	1	1	1	1	1	1	1	1
metQ_4	D-methionine-binding lipoprotein MetQ	1	1	1	1	1	1	1	1	1	1	1	1	1	1	1	1	1	1	1	1
group_6424	Propanediol utilization protein PduA	1	1	1	1	1	1	1	1	1	1	1	1	1	1	1	1	1	1	1	1
lacC_2	Tagatose-6-phosphate kinase	1	1	1	1	1	1	1	1	1	1	1	1	1	1	1	1	1	1	1	1
hns	DNA-binding protein H-NS	1	1	1	1	1	1	1	1	1	1	1	1	1	1	1	1	1	1	1	1
nrdA	Ribonucleoside-diphosphate reductase 1 subunit alpha	1	1	1	1	1	1	1	1	1	1	1	1	1	1	1	1	1	1	1	1
ybaB	Nucleoid-associated protein YbaB	1	1	1	1	1	1	1	1	1	1	1	1	1	1	1	1	1	1	1	1
yqjA	Inner membrane protein YqjA	1	1	1	1	1	1	1	1	1	1	1	1	1	1	1	1	1	1	1	1
fenF	Malonyl CoA-acyl carrier protein transacylase	1	1	1	1	1	1	1	1	1	1	1	1	1	1	1	1	1	1	1	1
group_6430	hypothetical protein	1	1	1	1	1	1	1	1	1	1	1	1	1	1	1	1	1	1	1	1
galE	UDP-glucose 4-epimerase	1	1	1	1	1	1	1	1	1	1	1	1	1	1	1	1	1	1	1	1
group_6432	hypothetical protein	1	1	1	1	1	1	1	1	1	1	1	1	1	1	1	1	1	1	1	1
feoA	Fe(2+) transport protein A	1	1	1	1	1	1	1	1	1	1	1	1	1	1	1	1	1	1	1	1
glpK_1	Glycerol kinase	1	1	1	1	1	1	1	1	1	1	1	1	1	1	1	1	1	1	1	1
mreB	Cell shape-determining protein MreB	1	1	1	1	1	1	1	1	1	1	1	1	1	1	1	1	1	1	1	1
crr	PTS system glucose-specific EIIA component	1	1	1	1	1	1	1	1	1	1	1	1	1	1	1	1	1	1	1	1
group_6437	hypothetical protein	1	1	1	1	1	1	1	1	1	1	1	1	1	1	1	1	1	1	1	1
rpmE	50S ribosomal protein L31	1	1	1	1	1	1	1	1	1	1	1	1	1	1	1	1	1	1	1	1
group_6439	hypothetical protein	1	1	1	1	1	1	1	1	1	1	1	1	1	1	1	1	1	1	1	1
group_644	hypothetical protein	1	1	1	1	1	1	1	1	1	1	1	1	1	1	1	1	1	1	1	1
rimJ_1	[Ribosomal protein S5]-alanine N-acetyltransferase	1	1	1	1	1	1	1	1	1	1	1	1	1	1	1	1	1	1	1	1
accC	Biotin carboxylase	1	1	1	1	1	1	1	1	1	1	1	1	1	1	1	1	1	1	1	1
infA	Translation initiation factor IF-1	1	1	1	1	1	1	1	1	1	1	1	1	1	1	1	1	1	1	1	1
tig	Trigger factor	1	1	1	1	1	1	1	1	1	1	1	1	1	1	1	1	1	1	1	1
deoD	Purine nucleoside phosphorylase DeoD-type	1	1	1	1	1	1	1	1	1	1	1	1	1	1	1	1	1	1	1	1
rluA_2	Dual-specificity RNA pseudouridine synthase RluA	1	1	1	1	1	1	1	1	1	1	1	1	1	1	1	1	1	1	1	1
sorB_3	PTS system sorbose-specific EIIB component	1	1	1	1	1	1	1	1	1	1	1	1	1	1	1	1	1	1	1	1
cydX	Cytochrome bd-I ubiquinol oxidase subunit X	1	1	1	1	1	1	1	1	1	1	1	1	1	1	1	1	1	1	1	1
rpsS	30S ribosomal protein S19	1	1	1	1	1	1	1	1	1	1	1	1	1	1	1	1	1	1	1	1
accD	Acetyl-coenzyme A carboxylase carboxyl transferase subunit beta	1	1	1	1	1	1	1	1	1	1	1	1	1	1	1	1	1	1	1	1
rpmE2	50S ribosomal protein L31 type B	1	1	1	1	1	1	1	1	1	1	1	1	1	1	1	1	1	1	1	1
yccU	putative protein YccU	1	1	1	1	1	1	1	1	1	1	1	1	1	1	1	1	1	1	1	1
artQ_3	Arginine ABC transporter permease protein ArtQ	1	1	1	1	1	1	1	1	1	1	1	1	1	1	1	1	1	1	1	1
pduU	Propanediol utilization protein PduU	1	1	1	1	1	1	1	1	1	1	1	1	1	1	1	1	1	1	1	1
pdxH	Pyridoxine/pyridoxamine 5'-phosphate oxidase	1	1	1	1	1	1	1	1	1	1	1	1	1	1	1	1	1	1	1	1
ribE	6,7-dimethyl-8-ribityllumazine synthase	1	1	1	1	1	1	1	1	1	1	1	1	1	1	1	1	1	1	1	1
tgt	Queuine tRNA-ribosyltransferase	1	1	1	1	1	1	1	1	1	1	1	1	1	1	1	1	1	1	1	1
uraA	Uracil permease	1	1	1	1	1	1	1	1	1	1	1	1	1	1	1	1	1	1	1	1
plaP	Low-affinity putrescine importer PlaP	1	1	1	1	1	1	1	1	1	1	1	1	1	1	1	1	1	1	1	1
ybiS	putative L,D-transpeptidase YbiS	1	1	1	1	1	1	1	1	1	1	1	1	1	1	1	1	1	1	1	1
rpsE	30S ribosomal protein S5	1	1	1	1	1	1	1	1	1	1	1	1	1	1	1	1	1	1	1	1
ykgO	50S ribosomal protein L36 2	1	1	1	1	1	1	1	1	1	1	1	1	1	1	1	1	1	1	1	1
group_6460	hypothetical protein	1	1	1	1	1	1	1	1	1	1	1	1	1	1	1	1	1	1	1	1
group_6461	hypothetical protein	1	1	1	1	1	1	1	1	1	1	1	1	1	1	1	1	1	1	1	1
lipA	Lipoyl synthase	1	1	1	1	1	1	1	1	1	1	1	1	1	1	1	1	1	1	1	1
group_6463	hypothetical protein	1	1	1	1	1	1	1	1	1	1	1	1	1	1	1	1	1	1	1	1
stpA	DNA-binding protein StpA	1	1	1	1	1	1	1	1	1	1	1	1	1	1	1	1	1	1	1	1
group_6465	hypothetical protein	1	1	1	1	1	1	1	1	1	1	1	1	1	1	1	1	1	1	1	1
garP	putative galactarate transporter	1	1	1	1	1	1	1	1	1	1	1	1	1	1	1	1	1	1	1	1
chaB	Putative cation transport regulator ChaB	1	1	1	1	1	1	1	1	1	1	1	1	1	1	1	1	1	1	1	1
yibL	putative protein YibL	1	1	1	1	1	1	1	1	1	1	1	1	1	1	1	1	1	1	1	1
fryB_2	PTS system fructose-like EIIB component 1	1	1	1	1	1	1	1	1	1	1	1	1	1	1	1	1	1	1	1	1
tesA	Thioesterase 1/protease 1/lysophospholipase L1	1	1	1	1	1	1	1	1	1	1	1	1	1	1	1	1	1	1	1	1
group_6470	hypothetical protein	1	1	1	1	1	1	1	1	1	1	1	1	1	1	1	1	1	1	1	1
group_6471	hypothetical protein	1	1	1	1	1	1	1	1	1	1	1	1	1	1	1	1	1	1	1	1
yadH	Inner membrane transport permease YadH	1	1	1	1	1	1	1	1	1	1	1	1	1	1	1	1	1	1	1	1
mraZ	Transcriptional regulator MraZ	1	1	1	1	1	1	1	1	1	1	1	1	1	1	1	1	1	1	1	1
group_6474	hypothetical protein	1	1	1	1	1	1	1	1	1	1	1	1	1	1	1	1	1	1	1	1
holE	DNA polymerase III subunit theta	1	1	1	1	1	1	1	1	1	1	1	1	1	1	1	1	1	1	1	1
upp	Uracil phosphoribosyltransferase	1	1	1	1	1	1	1	1	1	1	1	1	1	1	1	1	1	1	1	1
rpsJ	30S ribosomal protein S10	1	1	1	1	1	1	1	1	1	1	1	1	1	1	1	1	1	1	1	1
sapC	Peptide transport system permease protein SapC	1	1	1	1	1	1	1	1	1	1	1	1	1	1	1	1	1	1	1	1
yijD	Inner membrane protein YijD	1	1	1	1	1	1	1	1	1	1	1	1	1	1	1	1	1	1	1	1
group_648	hypothetical protein	1	1	1	1	1	1	1	1	1	1	1	1	1	1	1	1	1	1	1	1
group_6480	hypothetical protein	1	1	1	1	1	1	1	1	1	1	1	1	1	1	1	1	1	1	1	1
group_6481	hypothetical protein	1	1	1	1	1	1	1	1	1	1	1	1	1	1	1	1	1	1	1	1
group_6482	hypothetical protein	1	1	1	1	1	1	1	1	1	1	1	1	1	1	1	1	1	1	1	1
ptsN	Nitrogen regulatory protein	1	1	1	1	1	1	1	1	1	1	1	1	1	1	1	1	1	1	1	1
ulaR_2	HTH-type transcriptional regulator UlaR	1	1	1	1	1	1	1	1	1	1	1	1	1	1	1	1	1	1	1	1
papD_3	Chaperone protein PapD	1	1	1	1	1	1	1	1	1	1	1	1	1	1	1	1	1	1	1	1
ftsE	Cell division ATP-binding protein FtsE	1	1	1	1	1	1	1	1	1	1	1	1	1	1	1	1	1	1	1	1
ydfZ_2	Putative selenoprotein YdfZ	1	1	1	1	1	1	1	1	1	1	1	1	1	1	1	1	1	1	1	1
group_6488	hypothetical protein	1	1	1	1	1	1	1	1	1	1	1	1	1	1	1	1	1	1	1	1
apbC	Iron-sulfur cluster carrier protein	1	1	1	1	1	1	1	1	1	1	1	1	1	1	1	1	1	1	1	1
sauU_1	putative sulfoacetate transporter SauU	1	1	1	1	1	1	1	1	1	1	1	1	1	1	1	1	1	1	1	1
ecpB_2	putative fimbrial chaperone EcpB	1	1	1	1	1	1	1	1	1	1	1	1	1	1	1	1	1	1	1	1
cfxP	Phosphoribulokinase, plasmid	1	1	1	1	1	1	1	1	1	1	1	1	1	1	1	1	1	1	1	1
gltK	Glutamate/aspartate import permease protein GltK	1	1	1	1	1	1	1	1	1	1	1	1	1	1	1	1	1	1	1	1
group_6493	hypothetical protein	1	1	1	1	1	1	1	1	1	1	1	1	1	1	1	1	1	1	1	1
galP	Galactose-proton symporter	1	1	1	1	1	1	1	1	1	1	1	1	1	1	1	1	1	1	1	1
yecN	Inner membrane protein YecN	1	1	1	1	1	1	1	1	1	1	1	1	1	1	1	1	1	1	1	1
nrdH	Glutaredoxin-like protein NrdH	1	1	1	1	1	1	1	1	1	1	1	1	1	1	1	1	1	1	1	1
group_6497	hypothetical protein	1	1	1	1	1	1	1	1	1	1	1	1	1	1	1	1	1	1	1	1
eutM	Ethanolamine utilization protein EutM	1	1	1	1	1	1	1	1	1	1	1	1	1	1	1	1	1	1	1	1
rpsM	30S ribosomal protein S13	1	1	1	1	1	1	1	1	1	1	1	1	1	1	1	1	1	1	1	1
group_650	hypothetical protein	1	1	1	1	1	1	1	1	1	1	1	1	1	1	1	1	1	1	1	1
pfkA	ATP-dependent 6-phosphofructokinase isozyme 1	1	1	1	1	1	1	1	1	1	1	1	1	1	1	1	1	1	1	1	1
thyA	Thymidylate synthase	1	1	1	1	1	1	1	1	1	1	1	1	1	1	1	1	1	1	1	1
yfcD	putative Nudix hydrolase YfcD	1	1	1	1	1	1	1	1	1	1	1	1	1	1	1	1	1	1	1	1
aroF	Phospho-2-dehydro-3-deoxyheptonate aldolase, Tyr-sensitive	1	1	1	1	1	1	1	1	1	1	1	1	1	1	1	1	1	1	1	1
hemB	Delta-aminolevulinic acid dehydratase	1	1	1	1	1	1	1	1	1	1	1	1	1	1	1	1	1	1	1	1
arcB	Aerobic respiration control sensor protein ArcB	1	1	1	1	1	1	1	1	1	1	1	1	1	1	1	1	1	1	1	1
ftsX	Cell division protein FtsX	1	1	1	1	1	1	1	1	1	1	1	1	1	1	1	1	1	1	1	1
rmf	Ribosome modulation factor	1	1	1	1	1	1	1	1	1	1	1	1	1	1	1	1	1	1	1	1
feoC	putative [Fe-S]-dependent transcriptional repressor	1	1	1	1	1	1	1	1	1	1	1	1	1	1	1	1	1	1	1	1
trxA	Thioredoxin 1	1	1	1	1	1	1	1	1	1	1	1	1	1	1	1	1	1	1	1	1
group_651	hypothetical protein	1	1	1	1	1	1	1	1	1	1	1	1	1	1	1	1	1	1	1	1
rplM	50S ribosomal protein L13	1	1	1	1	1	1	1	1	1	1	1	1	1	1	1	1	1	1	1	1
rseC	Protein RseC	1	1	1	1	1	1	1	1	1	1	1	1	1	1	1	1	1	1	1	1
hflC	Modulator of FtsH protease HflC	1	1	1	1	1	1	1	1	1	1	1	1	1	1	1	1	1	1	1	1
sucD	Succinate--CoA ligase [ADP-forming] subunit alpha	1	1	1	1	1	1	1	1	1	1	1	1	1	1	1	1	1	1	1	1
ahpC_1	Alkyl hydroperoxide reductase C	1	1	1	1	1	1	1	1	1	1	1	1	1	1	1	1	1	1	1	1
group_6515	hypothetical protein	1	1	1	1	1	1	1	1	1	1	1	1	1	1	1	1	1	1	1	1
mlaA	Intermembrane phospholipid transport system lipoprotein MlaA	1	1	1	1	1	1	1	1	1	1	1	1	1	1	1	1	1	1	1	1
deoB	Phosphopentomutase	1	1	1	1	1	1	1	1	1	1	1	1	1	1	1	1	1	1	1	1
hspQ	Heat shock protein HspQ	1	1	1	1	1	1	1	1	1	1	1	1	1	1	1	1	1	1	1	1
group_6519	hypothetical protein	1	1	1	1	1	1	1	1	1	1	1	1	1	1	1	1	1	1	1	1
group_652	hypothetical protein	1	1	1	1	1	1	1	1	1	1	1	1	1	1	1	1	1	1	1	1
hpt	Hypoxanthine phosphoribosyltransferase	1	1	1	1	1	1	1	1	1	1	1	1	1	1	1	1	1	1	1	1
efp	Elongation factor P	1	1	1	1	1	1	1	1	1	1	1	1	1	1	1	1	1	1	1	1
rdgC	Recombination-associated protein RdgC	1	1	1	1	1	1	1	1	1	1	1	1	1	1	1	1	1	1	1	1
group_6523	Multiple antibiotic resistance protein MarA	1	1	1	1	1	1	1	1	1	1	1	1	1	1	1	1	1	1	1	1
hscB	Co-chaperone protein HscB	1	1	1	1	1	1	1	1	1	1	1	1	1	1	1	1	1	1	1	1
mlaD	Intermembrane phospholipid transport system binding protein MlaD	1	1	1	1	1	1	1	1	1	1	1	1	1	1	1	1	1	1	1	1
group_6526	hypothetical protein	1	1	1	1	1	1	1	1	1	1	1	1	1	1	1	1	1	1	1	1
ydjF_2	putative HTH-type transcriptional regulator YdjF	1	1	1	1	1	1	1	1	1	1	1	1	1	1	1	1	1	1	1	1
tpiA	Triosephosphate isomerase	1	1	1	1	1	1	1	1	1	1	1	1	1	1	1	1	1	1	1	1
cspC	Cold shock-like protein CspC	1	1	1	1	1	1	1	1	1	1	1	1	1	1	1	1	1	1	1	1
group_653	hypothetical protein	1	1	1	1	1	1	1	1	1	1	1	1	1	1	1	1	1	1	1	1
atpD	ATP synthase subunit beta	1	1	1	1	1	1	1	1	1	1	1	1	1	1	1	1	1	1	1	1
folB	Dihydroneopterin aldolase	1	1	1	1	1	1	1	1	1	1	1	1	1	1	1	1	1	1	1	1
yhdT	putative membrane protein YhdT	1	1	1	1	1	1	1	1	1	1	1	1	1	1	1	1	1	1	1	1
yciN	Protein YciN	1	1	1	1	1	1	1	1	1	1	1	1	1	1	1	1	1	1	1	1
ndhS	Nicotinate dehydrogenase small FeS subunit	1	1	1	1	1	1	1	1	1	1	1	1	1	1	1	1	1	1	1	1
rpmI	50S ribosomal protein L35	1	1	1	1	1	1	1	1	1	1	1	1	1	1	1	1	1	1	1	1
proC_1	Pyrroline-5-carboxylate reductase	1	1	1	1	1	1	1	1	1	1	1	1	1	1	1	1	1	1	1	1
cspD	Cold shock-like protein CspD	1	1	1	1	1	1	1	1	1	1	1	1	1	1	1	1	1	1	1	1
ptsH	Phosphocarrier protein HPr	1	1	1	1	1	1	1	1	1	1	1	1	1	1	1	1	1	1	1	1
minE	Cell division topological specificity factor	1	1	1	1	1	1	1	1	1	1	1	1	1	1	1	1	1	1	1	1
bla	Beta-lactamase OXY-2	1	1	1	1	1	1	1	1	1	1	1	1	1	1	1	1	1	1	1	1
ispG	4-hydroxy-3-methylbut-2-en-1-yl diphosphate synthase (flavodoxin)	1	1	1	1	1	1	1	1	1	1	1	1	1	1	1	1	1	1	1	1
glk	Glucokinase	1	1	1	1	1	1	1	1	1	1	1	1	1	1	1	1	1	1	1	1
rpoE	ECF RNA polymerase sigma-E factor	1	1	1	1	1	1	1	1	1	1	1	1	1	1	1	1	1	1	1	1
group_6543	hypothetical protein	1	1	1	1	1	1	1	1	1	1	1	1	1	1	1	1	1	1	1	1
yjcH	Inner membrane protein YjcH	1	1	1	1	1	1	1	1	1	1	1	1	1	1	1	1	1	1	1	1
pstC	Phosphate transport system permease protein PstC	1	1	1	1	1	1	1	1	1	1	1	1	1	1	1	1	1	1	1	1
dasC	Diacetylchitobiose uptake system permease protein DasC	1	1	1	1	1	1	1	1	1	1	1	1	1	1	1	1	1	1	1	1
fpr	Flavodoxin/ferredoxin--NADP reductase	1	1	1	1	1	1	1	1	1	1	1	1	1	1	1	1	1	1	1	1
rplR	50S ribosomal protein L18	1	1	1	1	1	1	1	1	1	1	1	1	1	1	1	1	1	1	1	1
adk	Adenylate kinase	1	1	1	1	1	1	1	1	1	1	1	1	1	1	1	1	1	1	1	1
ygiW_1	Protein YgiW	1	1	1	1	1	1	1	1	1	1	1	1	1	1	1	1	1	1	1	1
group_6551	hypothetical protein	1	1	1	1	1	1	1	1	1	1	1	1	1	1	1	1	1	1	1	1
group_6552	hypothetical protein	1	1	1	1	1	1	1	1	1	1	1	1	1	1	1	1	1	1	1	1
trmH	tRNA (guanosine(18)-2'-O)-methyltransferase	1	1	1	1	1	1	1	1	1	1	1	1	1	1	1	1	1	1	1	1
recR	Recombination protein RecR	1	1	1	1	1	1	1	1	1	1	1	1	1	1	1	1	1	1	1	1
panD	Aspartate 1-decarboxylase	1	1	1	1	1	1	1	1	1	1	1	1	1	1	1	1	1	1	1	1
sorC_4	Sorbitol operon regulator	1	1	1	1	1	1	1	1	1	1	1	1	1	1	1	1	1	1	1	1
group_6557	IS1595 family transposase ISSsu9	1	1	1	1	1	1	1	1	1	1	1	1	1	1	1	1	1	1	1	1
rplP	50S ribosomal protein L16	1	1	1	1	1	1	1	1	1	1	1	1	1	1	1	1	1	1	1	1
bamE	Outer membrane protein assembly factor BamE	1	1	1	1	1	1	1	1	1	1	1	1	1	1	1	1	1	1	1	1
fcuA	Ferrichrome receptor FcuA	1	1	1	1	1	1	1	1	1	1	1	1	1	1	1	1	1	1	1	1
group_6560	hypothetical protein	1	1	1	1	1	1	1	1	1	1	1	1	1	1	1	1	1	1	1	1
cysE	Serine acetyltransferase	1	1	1	1	1	1	1	1	1	1	1	1	1	1	1	1	1	1	1	1
ydhR	Putative monooxygenase YdhR	1	1	1	1	1	1	1	1	1	1	1	1	1	1	1	1	1	1	1	1
group_6563	hypothetical protein	1	1	1	1	1	1	1	1	1	1	1	1	1	1	1	1	1	1	1	1
glpR_1	Glycerol-3-phosphate regulon repressor	1	1	1	1	1	1	1	1	1	1	1	1	1	1	1	1	1	1	1	1
lysO	Lysine exporter LysO	1	1	1	1	1	1	1	1	1	1	1	1	1	1	1	1	1	1	1	1
btsT	Pyruvate/proton symporter BtsT	1	1	1	1	1	1	1	1	1	1	1	1	1	1	1	1	1	1	1	1
group_6567	hypothetical protein	1	1	1	1	1	1	1	1	1	1	1	1	1	1	1	1	1	1	1	1
group_6568	hypothetical protein	1	1	1	1	1	1	1	1	1	1	1	1	1	1	1	1	1	1	1	1
rplS	50S ribosomal protein L19	1	1	1	1	1	1	1	1	1	1	1	1	1	1	1	1	1	1	1	1
fre	NAD(P)H-flavin reductase	1	1	1	1	1	1	1	1	1	1	1	1	1	1	1	1	1	1	1	1
ybfE	putative protein YbfE	1	1	1	1	1	1	1	1	1	1	1	1	1	1	1	1	1	1	1	1
group_6572	hypothetical protein	1	1	1	1	1	1	1	1	1	1	1	1	1	1	1	1	1	1	1	1
wrbA	NAD(P)H dehydrogenase (quinone)	1	1	1	1	1	1	1	1	1	1	1	1	1	1	1	1	1	1	1	1
glyQ	Glycine--tRNA ligase alpha subunit	1	1	1	1	1	1	1	1	1	1	1	1	1	1	1	1	1	1	1	1
group_6575	hypothetical protein	1	1	1	1	1	1	1	1	1	1	1	1	1	1	1	1	1	1	1	1
gatB_1	PTS system galactitol-specific EIIB component	1	1	1	1	1	1	1	1	1	1	1	1	1	1	1	1	1	1	1	1
group_6577	hypothetical protein	1	1	1	1	1	1	1	1	1	1	1	1	1	1	1	1	1	1	1	1
group_6578	hypothetical protein	1	1	1	1	1	1	1	1	1	1	1	1	1	1	1	1	1	1	1	1
sdhE	FAD assembly factor SdhE	1	1	1	1	1	1	1	1	1	1	1	1	1	1	1	1	1	1	1	1
accB	Biotin carboxyl carrier protein of acetyl-CoA carboxylase	1	1	1	1	1	1	1	1	1	1	1	1	1	1	1	1	1	1	1	1
rplV	50S ribosomal protein L22	1	1	1	1	1	1	1	1	1	1	1	1	1	1	1	1	1	1	1	1
gbpR_2	HTH-type transcriptional regulator GbpR	1	1	1	1	1	1	1	1	1	1	1	1	1	1	1	1	1	1	1	1
rimM	Ribosome maturation factor RimM	1	1	1	1	1	1	1	1	1	1	1	1	1	1	1	1	1	1	1	1
uppP	Undecaprenyl-diphosphatase	1	1	1	1	1	1	1	1	1	1	1	1	1	1	1	1	1	1	1	1
group_6585	hypothetical protein	1	1	1	1	1	1	1	1	1	1	1	1	1	1	1	1	1	1	1	1
yajC	Sec translocon accessory complex subunit YajC	1	1	1	1	1	1	1	1	1	1	1	1	1	1	1	1	1	1	1	1
rspR	HTH-type transcriptional repressor RspR	1	1	1	1	1	1	1	1	1	1	1	1	1	1	1	1	1	1	1	1
group_6588	hypothetical protein	1	1	1	1	1	1	1	1	1	1	1	1	1	1	1	1	1	1	1	1
group_6589	hypothetical protein	1	1	1	1	1	1	1	1	1	1	1	1	1	1	1	1	1	1	1	1
malE	Maltose/maltodextrin-binding periplasmic protein	1	1	1	1	1	1	1	1	1	1	1	1	1	1	1	1	1	1	1	1
rpoC	DNA-directed RNA polymerase subunit beta'	1	1	1	1	1	1	1	1	1	1	1	1	1	1	1	1	1	1	1	1
fldA	Flavodoxin	1	1	1	1	1	1	1	1	1	1	1	1	1	1	1	1	1	1	1	1
rpmA	50S ribosomal protein L27	1	1	1	1	1	1	1	1	1	1	1	1	1	1	1	1	1	1	1	1
iscX	Protein IscX	1	1	1	1	1	1	1	1	1	1	1	1	1	1	1	1	1	1	1	1
greA	Transcription elongation factor GreA	1	1	1	1	1	1	1	1	1	1	1	1	1	1	1	1	1	1	1	1
cydB	Cytochrome bd-I ubiquinol oxidase subunit 2	1	1	1	1	1	1	1	1	1	1	1	1	1	1	1	1	1	1	1	1
iscR	HTH-type transcriptional regulator IscR	1	1	1	1	1	1	1	1	1	1	1	1	1	1	1	1	1	1	1	1
pgpA	Phosphatidylglycerophosphatase A	1	1	1	1	1	1	1	1	1	1	1	1	1	1	1	1	1	1	1	1
group_6599	hypothetical protein	1	1	1	1	1	1	1	1	1	1	1	1	1	1	1	1	1	1	1	1
rpsQ	30S ribosomal protein S17	1	1	1	1	1	1	1	1	1	1	1	1	1	1	1	1	1	1	1	1
group_6601	hypothetical protein	1	1	1	1	1	1	1	1	1	1	1	1	1	1	1	1	1	1	1	1
pcaR_1	Pca regulon regulatory protein	1	1	1	1	1	1	1	1	1	1	1	1	1	1	1	1	1	1	1	1
group_6603	hypothetical protein	1	1	1	1	1	1	1	1	1	1	1	1	1	1	1	1	1	1	1	1
priB	Primosomal replication protein N	1	1	1	1	1	1	1	1	1	1	1	1	1	1	1	1	1	1	1	1
ygaM	putative protein YgaM	1	1	1	1	1	1	1	1	1	1	1	1	1	1	1	1	1	1	1	1
nuoI	NADH-quinone oxidoreductase subunit I	1	1	1	1	1	1	1	1	1	1	1	1	1	1	1	1	1	1	1	1
yafJ	Putative glutamine amidotransferase YafJ	1	1	1	1	1	1	1	1	1	1	1	1	1	1	1	1	1	1	1	1
talB_3	Transaldolase B	1	1	1	1	1	1	1	1	1	1	1	1	1	1	1	1	1	1	1	1
yacG	DNA gyrase inhibitor YacG	1	1	1	1	1	1	1	1	1	1	1	1	1	1	1	1	1	1	1	1
can	Carbonic anhydrase 2	1	1	1	1	1	1	1	1	1	1	1	1	1	1	1	1	1	1	1	1
proV	Glycine betaine/proline betaine transport system ATP-binding protein ProV	1	1	1	1	1	1	1	1	1	1	1	1	1	1	1	1	1	1	1	1
hha	Hemolysin expression-modulating protein Hha	1	1	1	1	1	1	1	1	1	1	1	1	1	1	1	1	1	1	1	1
rpsP	30S ribosomal protein S16	1	1	1	1	1	1	1	1	1	1	1	1	1	1	1	1	1	1	1	1
ortT	Orphan toxin OrtT	1	1	1	1	1	1	1	1	1	1	1	1	1	1	1	1	1	1	1	1
pduA_2	Propanediol utilization protein PduA	1	1	1	1	1	1	1	1	1	1	1	1	1	1	1	1	1	1	1	1
cytR_6	HTH-type transcriptional repressor CytR	1	1	1	1	1	1	1	1	1	1	1	1	1	1	1	1	1	1	1	1
group_6617	hypothetical protein	1	1	1	1	1	1	1	1	1	1	1	1	1	1	1	1	1	1	1	1
group_6618	hypothetical protein	1	1	1	1	1	1	1	1	1	1	1	1	1	1	1	1	1	1	1	1
rpsC	30S ribosomal protein S3	1	1	1	1	1	1	1	1	1	1	1	1	1	1	1	1	1	1	1	1
ytjB	putative inner membrane protein Smp	1	1	1	1	1	1	1	1	1	1	1	1	1	1	1	1	1	1	1	1
rbsC_5	Ribose import permease protein RbsC	1	1	1	1	1	1	1	1	1	1	1	1	1	1	1	1	1	1	1	1
yciF	Protein YciF	1	1	1	1	1	1	1	1	1	1	1	1	1	1	1	1	1	1	1	1
slyA_1	Transcriptional regulator SlyA	1	1	1	1	1	1	1	1	1	1	1	1	1	1	1	1	1	1	1	1
rplX	50S ribosomal protein L24	1	1	1	1	1	1	1	1	1	1	1	1	1	1	1	1	1	1	1	1
proQ	RNA chaperone ProQ	1	1	1	1	1	1	1	1	1	1	1	1	1	1	1	1	1	1	1	1
dksA	RNA polymerase-binding transcription factor DksA	1	1	1	1	1	1	1	1	1	1	1	1	1	1	1	1	1	1	1	1
group_6627	hypothetical protein	1	1	1	1	1	1	1	1	1	1	1	1	1	1	1	1	1	1	1	1
group_6628	hypothetical protein	1	1	1	1	1	1	1	1	1	1	1	1	1	1	1	1	1	1	1	1
ttuB_3	Putative tartrate transporter	1	1	1	1	1	1	1	1	1	1	1	1	1	1	1	1	1	1	1	1
yebC	putative transcriptional regulatory protein YebC	1	1	1	1	1	1	1	1	1	1	1	1	1	1	1	1	1	1	1	1
group_6631	hypothetical protein	1	1	1	1	1	1	1	1	1	1	1	1	1	1	1	1	1	1	1	1
psiE	Protein PsiE	1	1	1	1	1	1	1	1	1	1	1	1	1	1	1	1	1	1	1	1
yjjP	Inner membrane protein YjjP	1	1	1	1	1	1	1	1	1	1	1	1	1	1	1	1	1	1	1	1
crcB	Putative fluoride ion transporter CrcB	1	1	1	1	1	1	1	1	1	1	1	1	1	1	1	1	1	1	1	1
nqrC_2	Na(+)-translocating NADH-quinone reductase subunit C	1	1	1	1	1	1	1	1	1	1	1	1	1	1	1	1	1	1	1	1
infB	Translation initiation factor IF-2	1	1	1	1	1	1	1	1	1	1	1	1	1	1	1	1	1	1	1	1
frdD	Fumarate reductase subunit D	1	1	1	1	1	1	1	1	1	1	1	1	1	1	1	1	1	1	1	1
plsY	putative glycerol-3-phosphate acyltransferase	1	1	1	1	1	1	1	1	1	1	1	1	1	1	1	1	1	1	1	1
sodB	Superoxide dismutase [Fe]	1	1	1	1	1	1	1	1	1	1	1	1	1	1	1	1	1	1	1	1
group_664	Anaerobic nitric oxide reductase transcription regulator NorR	1	1	1	1	1	1	1	1	1	1	1	1	1	1	1	1	1	1	1	1
group_6640	hypothetical protein	1	1	1	1	1	1	1	1	1	1	1	1	1	1	1	1	1	1	1	1
ompR	Transcriptional regulatory protein OmpR	1	1	1	1	1	1	1	1	1	1	1	1	1	1	1	1	1	1	1	1
gcvA_6	Glycine cleavage system transcriptional activator	1	1	1	1	1	1	1	1	1	1	1	1	1	1	1	1	1	1	1	1
group_6643	hypothetical protein	1	1	1	1	1	1	1	1	1	1	1	1	1	1	1	1	1	1	1	1
exoX	Exodeoxyribonuclease 10	1	1	1	1	1	1	1	1	1	1	1	1	1	1	1	1	1	1	1	1
pldB	Lysophospholipase L2	1	1	1	1	1	1	1	1	1	1	1	1	1	1	1	1	1	1	1	1
yccF	Inner membrane protein YccF	1	1	1	1	1	1	1	1	1	1	1	1	1	1	1	1	1	1	1	1
trpR	Trp operon repressor	1	1	1	1	1	1	1	1	1	1	1	1	1	1	1	1	1	1	1	1
chbB	PTS system N,N'-diacetylchitobiose-specific EIIB component	1	1	1	1	1	1	1	1	1	1	1	1	1	1	1	1	1	1	1	1
ihfB	Integration host factor subunit beta	1	1	1	1	1	1	1	1	1	1	1	1	1	1	1	1	1	1	1	1
group_665	hypothetical protein	1	1	1	1	1	1	1	1	1	1	1	1	1	1	1	1	1	1	1	1
group_6650	hypothetical protein	1	1	1	1	1	1	1	1	1	1	1	1	1	1	1	1	1	1	1	1
fieF	Ferrous-iron efflux pump FieF	1	1	1	1	1	1	1	1	1	1	1	1	1	1	1	1	1	1	1	1
group_6652	hypothetical protein	1	1	1	1	1	1	1	1	1	1	1	1	1	1	1	1	1	1	1	1
eno	Enolase	1	1	1	1	1	1	1	1	1	1	1	1	1	1	1	1	1	1	1	1
group_6654	hypothetical protein	1	1	1	1	1	1	1	1	1	1	1	1	1	1	1	1	1	1	1	1
rimP	Ribosome maturation factor RimP	1	1	1	1	1	1	1	1	1	1	1	1	1	1	1	1	1	1	1	1
rlmN	Dual-specificity RNA methyltransferase RlmN	1	1	1	1	1	1	1	1	1	1	1	1	1	1	1	1	1	1	1	1
nusB	Transcription antitermination protein NusB	1	1	1	1	1	1	1	1	1	1	1	1	1	1	1	1	1	1	1	1
gntK	Thermoresistant gluconokinase	1	1	1	1	1	1	1	1	1	1	1	1	1	1	1	1	1	1	1	1
ydcV_3	Inner membrane ABC transporter permease protein YdcV	1	1	1	1	1	1	1	1	1	1	1	1	1	1	1	1	1	1	1	1
dppD_1	Dipeptide transport ATP-binding protein DppD	1	1	1	1	1	1	1	1	1	1	1	1	1	1	1	1	1	1	1	1
rlmH	Ribosomal RNA large subunit methyltransferase H	1	1	1	1	1	1	1	1	1	1	1	1	1	1	1	1	1	1	1	1
group_6661	hypothetical protein	1	1	1	1	1	1	1	1	1	1	1	1	1	1	1	1	1	1	1	1
mukE	Chromosome partition protein MukE	1	1	1	1	1	1	1	1	1	1	1	1	1	1	1	1	1	1	1	1
lamB_2	Maltoporin	1	1	1	1	1	1	1	1	1	1	1	1	1	1	1	1	1	1	1	1
srlR_6	Glucitol operon repressor	1	1	1	1	1	1	1	1	1	1	1	1	1	1	1	1	1	1	1	1
atpC	ATP synthase epsilon chain	1	1	1	1	1	1	1	1	1	1	1	1	1	1	1	1	1	1	1	1
yohK_2	Inner membrane protein YohK	1	1	1	1	1	1	1	1	1	1	1	1	1	1	1	1	1	1	1	1
ywrO	General stress protein 14	1	1	1	1	1	1	1	1	1	1	1	1	1	1	1	1	1	1	1	1
ndh	NADH dehydrogenase	1	1	1	1	1	1	1	1	1	1	1	1	1	1	1	1	1	1	1	1
ibpA	Small heat shock protein IbpA	1	1	1	1	1	1	1	1	1	1	1	1	1	1	1	1	1	1	1	1
entH	Proofreading thioesterase EntH	1	1	1	1	1	1	1	1	1	1	1	1	1	1	1	1	1	1	1	1
pyrH	Uridylate kinase	1	1	1	1	1	1	1	1	1	1	1	1	1	1	1	1	1	1	1	1
group_6671	hypothetical protein	1	1	1	1	1	1	1	1	1	1	1	1	1	1	1	1	1	1	1	1
fsaB	Fructose-6-phosphate aldolase 2	1	1	1	1	1	1	1	1	1	1	1	1	1	1	1	1	1	1	1	1
ecpR_1	HTH-type transcriptional regulator EcpR	1	1	1	1	1	1	1	1	1	1	1	1	1	1	1	1	1	1	1	1
yhfG	putative protein YhfG	1	1	1	1	1	1	1	1	1	1	1	1	1	1	1	1	1	1	1	1
cobC_2	Adenosylcobalamin/alpha-ribazole phosphatase	1	1	1	1	1	1	1	1	1	1	1	1	1	1	1	1	1	1	1	1
fdoH	Formate dehydrogenase-O iron-sulfur subunit	1	1	1	1	1	1	1	1	1	1	1	1	1	1	1	1	1	1	1	1
sspA	Stringent starvation protein A	1	1	1	1	1	1	1	1	1	1	1	1	1	1	1	1	1	1	1	1
sdhB	Succinate dehydrogenase iron-sulfur subunit	1	1	1	1	1	1	1	1	1	1	1	1	1	1	1	1	1	1	1	1
baeR	Transcriptional regulatory protein BaeR	1	1	1	1	1	1	1	1	1	1	1	1	1	1	1	1	1	1	1	1
rbsR_1	Ribose operon repressor	1	1	1	1	1	1	1	1	1	1	1	1	1	1	1	1	1	1	1	1
xerD_2	Tyrosine recombinase XerD	1	1	1	1	1	1	1	1	1	1	1	1	1	1	1	1	1	1	1	1
ascG_1	HTH-type transcriptional regulator AscG	1	1	1	1	1	1	1	1	1	1	1	1	1	1	1	1	1	1	1	1
ecpR_2	HTH-type transcriptional regulator EcpR	1	1	1	1	1	1	1	1	1	1	1	1	1	1	1	1	1	1	1	1
clpS	ATP-dependent Clp protease adapter protein ClpS	1	1	1	1	1	1	1	1	1	1	1	1	1	1	1	1	1	1	1	1
cysB	HTH-type transcriptional regulator CysB	1	1	1	1	1	1	1	1	1	1	1	1	1	1	1	1	1	1	1	1
folD	Bifunctional protein FolD protein	1	1	1	1	1	1	1	1	1	1	1	1	1	1	1	1	1	1	1	1
group_6686	hypothetical protein	1	1	1	1	1	1	1	1	1	1	1	1	1	1	1	1	1	1	1	1
sdhC	Succinate dehydrogenase cytochrome b556 subunit	1	1	1	1	1	1	1	1	1	1	1	1	1	1	1	1	1	1	1	1
ihfA	Integration host factor subunit alpha	1	1	1	1	1	1	1	1	1	1	1	1	1	1	1	1	1	1	1	1
celA_3	PTS system cellobiose-specific EIIB component	1	1	1	1	1	1	1	1	1	1	1	1	1	1	1	1	1	1	1	1
cysH_1	hypothetical protein	1	1	1	1	1	1	1	1	1	1	1	1	1	1	1	1	1	1	1	1
rcnB	Nickel/cobalt homeostasis protein RcnB	1	1	1	1	1	1	1	1	1	1	1	1	1	1	1	1	1	1	1	1
group_6691	hypothetical protein	1	1	1	1	1	1	1	1	1	1	1	1	1	1	1	1	1	1	1	1
recF	DNA replication and repair protein RecF	1	1	1	1	1	1	1	1	1	1	1	1	1	1	1	1	1	1	1	1
rnpA	Ribonuclease P protein component	1	1	1	1	1	1	1	1	1	1	1	1	1	1	1	1	1	1	1	1
group_6694	hypothetical protein	1	1	1	1	1	1	1	1	1	1	1	1	1	1	1	1	1	1	1	1
clpP	ATP-dependent Clp protease proteolytic subunit	1	1	1	1	1	1	1	1	1	1	1	1	1	1	1	1	1	1	1	1
group_6696	hypothetical protein	1	1	1	1	1	1	1	1	1	1	1	1	1	1	1	1	1	1	1	1
group_6697	hypothetical protein	1	1	1	1	1	1	1	1	1	1	1	1	1	1	1	1	1	1	1	1
pcaU	Pca operon regulatory protein	1	1	1	1	1	1	1	1	1	1	1	1	1	1	1	1	1	1	1	1
group_6699	hypothetical protein	1	1	1	1	1	1	1	1	1	1	1	1	1	1	1	1	1	1	1	1
dacA	D-alanyl-D-alanine carboxypeptidase DacA	1	1	1	1	1	1	1	1	1	1	1	1	1	1	1	1	1	1	1	1
group_6700	hypothetical protein	1	1	1	1	1	1	1	1	1	1	1	1	1	1	1	1	1	1	1	1
cspG	Cold shock-like protein CspG	1	1	1	1	1	1	1	1	1	1	1	1	1	1	1	1	1	1	1	1
rplO	50S ribosomal protein L15	1	1	1	1	1	1	1	1	1	1	1	1	1	1	1	1	1	1	1	1
folX	Dihydroneopterin triphosphate 2'-epimerase	1	1	1	1	1	1	1	1	1	1	1	1	1	1	1	1	1	1	1	1
ybeY	Endoribonuclease YbeY	1	1	1	1	1	1	1	1	1	1	1	1	1	1	1	1	1	1	1	1
uspA	Universal stress protein A	1	1	1	1	1	1	1	1	1	1	1	1	1	1	1	1	1	1	1	1
group_6706	hypothetical protein	1	1	1	1	1	1	1	1	1	1	1	1	1	1	1	1	1	1	1	1
folE	GTP cyclohydrolase 1	1	1	1	1	1	1	1	1	1	1	1	1	1	1	1	1	1	1	1	1
rpsL	30S ribosomal protein S12	1	1	1	1	1	1	1	1	1	1	1	1	1	1	1	1	1	1	1	1
dsrB	Protein DsrB	1	1	1	1	1	1	1	1	1	1	1	1	1	1	1	1	1	1	1	1
cobC_1	Adenosylcobalamin/alpha-ribazole phosphatase	1	1	1	1	1	1	1	1	1	1	1	1	1	1	1	1	1	1	1	1
ybjP	putative lipoprotein YbjP	1	1	1	1	1	1	1	1	1	1	1	1	1	1	1	1	1	1	1	1
lolA	Outer-membrane lipoprotein carrier protein	1	1	1	1	1	1	1	1	1	1	1	1	1	1	1	1	1	1	1	1
amiA	N-acetylmuramoyl-L-alanine amidase AmiA	1	1	1	1	1	1	1	1	1	1	1	1	1	1	1	1	1	1	1	1
atpE	ATP synthase subunit c	1	1	1	1	1	1	1	1	1	1	1	1	1	1	1	1	1	1	1	1
dapH_1	2,3,4,5-tetrahydropyridine-2,6-dicarboxylate N-acetyltransferase	1	1	1	1	1	1	1	1	1	1	1	1	1	1	1	1	1	1	1	1
group_6715	hypothetical protein	1	1	1	1	1	1	1	1	1	1	1	1	1	1	1	1	1	1	1	1
rnt	Ribonuclease T	1	1	1	1	1	1	1	1	1	1	1	1	1	1	1	1	1	1	1	1
group_6717	hypothetical protein	1	1	1	1	1	1	1	1	1	1	1	1	1	1	1	1	1	1	1	1
group_6718	hypothetical protein	1	1	1	1	1	1	1	1	1	1	1	1	1	1	1	1	1	1	1	1
bcr_3	Bicyclomycin resistance protein	1	1	1	1	1	1	1	1	1	1	1	1	1	1	1	1	1	1	1	1
shlB_1	Hemolysin transporter protein ShlB	1	1	1	1	1	1	1	1	1	1	1	1	1	1	1	1	1	1	1	1
hemY	Protein HemY	1	1	1	1	1	1	1	1	1	1	1	1	1	1	1	1	1	1	1	1
group_6721	hypothetical protein	1	1	1	1	1	1	1	1	1	1	1	1	1	1	1	1	1	1	1	1
rhmD	L-rhamnonate dehydratase	1	1	1	1	1	1	1	1	1	1	1	1	1	1	1	1	1	1	1	1
lpp1	Major outer membrane lipoprotein Lpp 1	1	1	1	1	1	1	1	1	1	1	1	1	1	1	1	1	1	1	1	1
ilvN	Acetolactate synthase isozyme 1 small subunit	1	1	1	1	1	1	1	1	1	1	1	1	1	1	1	1	1	1	1	1
group_6725	hypothetical protein	1	1	1	1	1	1	1	1	1	1	1	1	1	1	1	1	1	1	1	1
rpmD	50S ribosomal protein L30	1	1	1	1	1	1	1	1	1	1	1	1	1	1	1	1	1	1	1	1
pgrR_5	HTH-type transcriptional regulator PgrR	1	1	1	1	1	1	1	1	1	1	1	1	1	1	1	1	1	1	1	1
yghB	Inner membrane protein YghB	1	1	1	1	1	1	1	1	1	1	1	1	1	1	1	1	1	1	1	1
tomB	Hha toxicity modulator TomB	1	1	1	1	1	1	1	1	1	1	1	1	1	1	1	1	1	1	1	1
nagD	Ribonucleotide monophosphatase NagD	1	1	1	1	1	1	1	1	1	1	1	1	1	1	1	1	1	1	1	1
group_6730	hypothetical protein	1	1	1	1	1	1	1	1	1	1	1	1	1	1	1	1	1	1	1	1
cpxA	Sensor histidine kinase CpxA	1	1	1	1	1	1	1	1	1	1	1	1	1	1	1	1	1	1	1	1
acrR_1	HTH-type transcriptional regulator AcrR	1	1	1	1	1	1	1	1	1	1	1	1	1	1	1	1	1	1	1	1
group_6733	hypothetical protein	1	1	1	1	1	1	1	1	1	1	1	1	1	1	1	1	1	1	1	1
ybaN	Inner membrane protein YbaN	1	1	1	1	1	1	1	1	1	1	1	1	1	1	1	1	1	1	1	1
ispU	Ditrans,polycis-undecaprenyl-diphosphate synthase ((2E,6E)-farnesyl-diphosphate specific)	1	1	1	1	1	1	1	1	1	1	1	1	1	1	1	1	1	1	1	1
fabZ	3-hydroxyacyl-[acyl-carrier-protein] dehydratase FabZ	1	1	1	1	1	1	1	1	1	1	1	1	1	1	1	1	1	1	1	1
lepB	Signal peptidase I	1	1	1	1	1	1	1	1	1	1	1	1	1	1	1	1	1	1	1	1
yihD	Protein YihD	1	1	1	1	1	1	1	1	1	1	1	1	1	1	1	1	1	1	1	1
grpE	Protein GrpE	1	1	1	1	1	1	1	1	1	1	1	1	1	1	1	1	1	1	1	1
group_674	hypothetical protein	1	1	1	1	1	1	1	1	1	1	1	1	1	1	1	1	1	1	1	1
uhpT	Hexose-6-phosphate:phosphate antiporter	1	1	1	1	1	1	1	1	1	1	1	1	1	1	1	1	1	1	1	1
apaG	Protein ApaG	1	1	1	1	1	1	1	1	1	1	1	1	1	1	1	1	1	1	1	1
atpF	ATP synthase subunit b	1	1	1	1	1	1	1	1	1	1	1	1	1	1	1	1	1	1	1	1
ftsL	Cell division protein FtsL	1	1	1	1	1	1	1	1	1	1	1	1	1	1	1	1	1	1	1	1
arnE	putative 4-amino-4-deoxy-L-arabinose-phosphoundecaprenol flippase subunit ArnE	1	1	1	1	1	1	1	1	1	1	1	1	1	1	1	1	1	1	1	1
mlaC	Intermembrane phospholipid transport system binding protein MlaC	1	1	1	1	1	1	1	1	1	1	1	1	1	1	1	1	1	1	1	1
eda	KHG/KDPG aldolase	1	1	1	1	1	1	1	1	1	1	1	1	1	1	1	1	1	1	1	1
atpA	ATP synthase subunit alpha	1	1	1	1	1	1	1	1	1	1	1	1	1	1	1	1	1	1	1	1
groL	60 kDa chaperonin	1	1	1	1	1	1	1	1	1	1	1	1	1	1	1	1	1	1	1	1
rpsB	30S ribosomal protein S2	1	1	1	1	1	1	1	1	1	1	1	1	1	1	1	1	1	1	1	1
pdeN_2	putative cyclic di-GMP phosphodiesterase PdeN	1	1	1	1	1	1	1	1	1	1	1	1	1	1	1	1	1	1	1	1
rplL	50S ribosomal protein L7/L12	1	1	1	1	1	1	1	1	1	1	1	1	1	1	1	1	1	1	1	1
cpxP	Periplasmic protein CpxP	1	1	1	1	1	1	1	1	1	1	1	1	1	1	1	1	1	1	1	1
glnL	Sensory histidine kinase/phosphatase NtrB	1	1	1	1	1	1	1	1	1	1	1	1	1	1	1	1	1	1	1	1
fadD	Long-chain-fatty-acid--CoA ligase	1	1	1	1	1	1	1	1	1	1	1	1	1	1	1	1	1	1	1	1
ispA	Farnesyl diphosphate synthase	1	1	1	1	1	1	1	1	1	1	1	1	1	1	1	1	1	1	1	1
rpsD	30S ribosomal protein S4	1	1	1	1	1	1	1	1	1	1	1	1	1	1	1	1	1	1	1	1
group_6756	hypothetical protein	1	1	1	1	1	1	1	1	1	1	1	1	1	1	1	1	1	1	1	1
mtlR	Mannitol operon repressor	1	1	1	1	1	1	1	1	1	1	1	1	1	1	1	1	1	1	1	1
group_6758	hypothetical protein	1	1	1	1	1	1	1	1	1	1	1	1	1	1	1	1	1	1	1	1
group_6759	hypothetical protein	1	1	1	1	1	1	1	1	1	1	1	1	1	1	1	1	1	1	1	1
group_676	hypothetical protein	1	1	1	1	1	1	1	1	1	1	1	1	1	1	1	1	1	1	1	1
phoU	Phosphate-specific transport system accessory protein PhoU	1	1	1	1	1	1	1	1	1	1	1	1	1	1	1	1	1	1	1	1
group_6761	putative HTH-type transcriptional regulator YdjF	1	1	1	1	1	1	1	1	1	1	1	1	1	1	1	1	1	1	1	1
dmlR_15	HTH-type transcriptional regulator DmlR	1	1	1	1	1	1	1	1	1	1	1	1	1	1	1	1	1	1	1	1
fucP_1	L-fucose-proton symporter	1	1	1	1	1	1	1	1	1	1	1	1	1	1	1	1	1	1	1	1
group_6764	hypothetical protein	1	1	1	1	1	1	1	1	1	1	1	1	1	1	1	1	1	1	1	1
fabG_8	3-oxoacyl-[acyl-carrier-protein] reductase FabG	1	1	1	1	1	1	1	1	1	1	1	1	1	1	1	1	1	1	1	1
nudB	Dihydroneopterin triphosphate diphosphatase	1	1	1	1	1	1	1	1	1	1	1	1	1	1	1	1	1	1	1	1
secE	Protein translocase subunit SecE	1	1	1	1	1	1	1	1	1	1	1	1	1	1	1	1	1	1	1	1
fkpA	FKBP-type peptidyl-prolyl cis-trans isomerase FkpA	1	1	1	1	1	1	1	1	1	1	1	1	1	1	1	1	1	1	1	1
gcvH	Glycine cleavage system H protein	1	1	1	1	1	1	1	1	1	1	1	1	1	1	1	1	1	1	1	1
group_677	hypothetical protein	1	1	1	1	1	1	1	1	1	1	1	1	1	1	1	1	1	1	1	1
aspA	Aspartate ammonia-lyase	1	1	1	1	1	1	1	1	1	1	1	1	1	1	1	1	1	1	1	1
group_6771	hypothetical protein	1	1	1	1	1	1	1	1	1	1	1	1	1	1	1	1	1	1	1	1
clpX	ATP-dependent Clp protease ATP-binding subunit ClpX	1	1	1	1	1	1	1	1	1	1	1	1	1	1	1	1	1	1	1	1
osmB	Osmotically-inducible lipoprotein B	1	1	1	1	1	1	1	1	1	1	1	1	1	1	1	1	1	1	1	1
rplF	50S ribosomal protein L6	1	1	1	1	1	1	1	1	1	1	1	1	1	1	1	1	1	1	1	1
tolR	Tol-Pal system protein TolR	1	1	1	1	1	1	1	1	1	1	1	1	1	1	1	1	1	1	1	1
proP_2	Proline/betaine transporter	1	1	1	1	1	1	1	1	1	1	1	1	1	1	1	1	1	1	1	1
lrp_1	Leucine-responsive regulatory protein	1	1	1	1	1	1	1	1	1	1	1	1	1	1	1	1	1	1	1	1
hyfA_3	Hydrogenase-4 component A	1	1	1	1	1	1	1	1	1	1	1	1	1	1	1	1	1	1	1	1
ybeZ	PhoH-like protein	1	1	1	1	1	1	1	1	1	1	1	1	1	1	1	1	1	1	1	1
lptB_1	Lipopolysaccharide export system ATP-binding protein LptB	1	1	1	1	1	1	1	1	1	1	1	1	1	1	1	1	1	1	1	1
rpsO	30S ribosomal protein S15	1	1	1	1	1	1	1	1	1	1	1	1	1	1	1	1	1	1	1	1
doxA	Naphthalene 1,2-dioxygenase system, ferredoxin component	1	1	1	1	1	1	1	1	1	1	1	1	1	1	1	1	1	1	1	1
csbX	Alpha-ketoglutarate permease	1	1	1	1	1	1	1	1	1	1	1	1	1	1	1	1	1	1	1	1
nlpI	Lipoprotein NlpI	1	1	1	1	1	1	1	1	1	1	1	1	1	1	1	1	1	1	1	1
lldR_1	Putative L-lactate dehydrogenase operon regulatory protein	1	1	1	1	1	1	1	1	1	1	1	1	1	1	1	1	1	1	1	1
speB	Agmatinase	1	1	1	1	1	1	1	1	1	1	1	1	1	1	1	1	1	1	1	1
narY	Respiratory nitrate reductase 2 beta chain	1	1	1	1	1	1	1	1	1	1	1	1	1	1	1	1	1	1	1	1
ygdR_2	putative lipoprotein YgdR	1	1	1	1	1	1	1	1	1	1	1	1	1	1	1	1	1	1	1	1
yceD	Large ribosomal RNA subunit accumulation protein YceD	1	1	1	1	1	1	1	1	1	1	1	1	1	1	1	1	1	1	1	1
group_679	hypothetical protein	1	1	1	1	1	1	1	1	1	1	1	1	1	1	1	1	1	1	1	1
atpB	ATP synthase subunit a	1	1	1	1	1	1	1	1	1	1	1	1	1	1	1	1	1	1	1	1
glnA	Glutamine synthetase	1	1	1	1	1	1	1	1	1	1	1	1	1	1	1	1	1	1	1	1
yidH	Inner membrane protein YidH	1	1	1	1	1	1	1	1	1	1	1	1	1	1	1	1	1	1	1	1
raiA	Ribosome-associated inhibitor A	1	1	1	1	1	1	1	1	1	1	1	1	1	1	1	1	1	1	1	1
hslV	ATP-dependent protease subunit HslV	1	1	1	1	1	1	1	1	1	1	1	1	1	1	1	1	1	1	1	1
nhaK	Sodium, potassium, lithium and rubidium/H(+) antiporter	1	1	1	1	1	1	1	1	1	1	1	1	1	1	1	1	1	1	1	1
yohD	Inner membrane protein YohD	1	1	1	1	1	1	1	1	1	1	1	1	1	1	1	1	1	1	1	1
corA	Magnesium transport protein CorA	1	1	1	1	1	1	1	1	1	1	1	1	1	1	1	1	1	1	1	1
rplB	50S ribosomal protein L2	1	1	1	1	1	1	1	1	1	1	1	1	1	1	1	1	1	1	1	1
group_6799	hypothetical protein	1	1	1	1	1	1	1	1	1	1	1	1	1	1	1	1	1	1	1	1
tsaE	tRNA threonylcarbamoyladenosine biosynthesis protein TsaE	1	1	1	1	1	1	1	1	1	1	1	1	1	1	1	1	1	1	1	1
fabR	HTH-type transcriptional repressor FabR	1	1	1	1	1	1	1	1	1	1	1	1	1	1	1	1	1	1	1	1
group_6802	hypothetical protein	1	1	1	1	1	1	1	1	1	1	1	1	1	1	1	1	1	1	1	1
rpmF	50S ribosomal protein L32	1	1	1	1	1	1	1	1	1	1	1	1	1	1	1	1	1	1	1	1
gmhA	Phosphoheptose isomerase	1	1	1	1	1	1	1	1	1	1	1	1	1	1	1	1	1	1	1	1
mliC	Membrane-bound lysozyme inhibitor of C-type lysozyme	1	1	1	1	1	1	1	1	1	1	1	1	1	1	1	1	1	1	1	1
rsmH	Ribosomal RNA small subunit methyltransferase H	1	1	1	1	1	1	1	1	1	1	1	1	1	1	1	1	1	1	1	1
group_6807	hypothetical protein	1	1	1	1	1	1	1	1	1	1	1	1	1	1	1	1	1	1	1	1
sapB_2	Putrescine export system permease protein SapB	1	1	1	1	1	1	1	1	1	1	1	1	1	1	1	1	1	1	1	1
rpsA	30S ribosomal protein S1	1	1	1	1	1	1	1	1	1	1	1	1	1	1	1	1	1	1	1	1
yhjB	Putative HTH-type transcriptional regulator YhjB	1	1	1	1	1	1	1	1	1	1	1	1	1	1	1	1	1	1	1	1
pduA_1	Propanediol utilization protein PduA	1	1	1	1	1	1	1	1	1	1	1	1	1	1	1	1	1	1	1	1
cbiM	Cobalt transport protein CbiM	1	1	1	1	1	1	1	1	1	1	1	1	1	1	1	1	1	1	1	1
cysQ	3'(2'),5'-bisphosphate nucleotidase CysQ	1	1	1	1	1	1	1	1	1	1	1	1	1	1	1	1	1	1	1	1
ulaA_1	Ascorbate-specific PTS system EIIC component	1	1	1	1	1	1	1	1	1	1	1	1	1	1	1	1	1	1	1	1
zapB	Cell division protein ZapB	1	1	1	1	1	1	1	1	1	1	1	1	1	1	1	1	1	1	1	1
frr	Ribosome-recycling factor	1	1	1	1	1	1	1	1	1	1	1	1	1	1	1	1	1	1	1	1
gcvR	Glycine cleavage system transcriptional repressor	1	1	1	1	1	1	1	1	1	1	1	1	1	1	1	1	1	1	1	1
uspB	Universal stress protein B	1	1	1	1	1	1	1	1	1	1	1	1	1	1	1	1	1	1	1	1
group_6819	hypothetical protein	1	1	1	1	1	1	1	1	1	1	1	1	1	1	1	1	1	1	1	1
fumD	Fumarase D	1	1	1	1	1	1	1	1	1	1	1	1	1	1	1	1	1	1	1	1
secF	Protein translocase subunit SecF	1	1	1	1	1	1	1	1	1	1	1	1	1	1	1	1	1	1	1	1
lptB_4	Lipopolysaccharide export system ATP-binding protein LptB	1	1	1	1	1	1	1	1	1	1	1	1	1	1	1	1	1	1	1	1
rplU	50S ribosomal protein L21	1	1	1	1	1	1	1	1	1	1	1	1	1	1	1	1	1	1	1	1
cspE	Cold shock-like protein CspE	1	1	1	1	1	1	1	1	1	1	1	1	1	1	1	1	1	1	1	1
rng	Ribonuclease G	1	1	1	1	1	1	1	1	1	1	1	1	1	1	1	1	1	1	1	1
rplT	50S ribosomal protein L20	1	1	1	1	1	1	1	1	1	1	1	1	1	1	1	1	1	1	1	1
sucA	2-oxoglutarate dehydrogenase E1 component	1	1	1	1	1	1	1	1	1	1	1	1	1	1	1	1	1	1	1	1
rnc	Ribonuclease 3	1	1	1	1	1	1	1	1	1	1	1	1	1	1	1	1	1	1	1	1
nadR	Trifunctional NAD biosynthesis/regulator protein NadR	1	1	1	1	1	1	1	1	1	1	1	1	1	1	1	1	1	1	1	1
srlR_2	Glucitol operon repressor	1	1	1	1	1	1	1	1	1	1	1	1	1	1	1	1	1	1	1	1
group_6831	hypothetical protein	1	1	1	1	1	1	1	1	1	1	1	1	1	1	1	1	1	1	1	1
gcvA_1	Glycine cleavage system transcriptional activator	1	1	1	1	1	1	1	1	1	1	1	1	1	1	1	1	1	1	1	1
celA_2	PTS system cellobiose-specific EIIB component	1	1	1	1	1	1	1	1	1	1	1	1	1	1	1	1	1	1	1	1
glmS_1	Glutamate mutase sigma subunit	1	1	1	1	1	1	1	1	1	1	1	1	1	1	1	1	1	1	1	1
rpmG	50S ribosomal protein L33	1	1	1	1	1	1	1	1	1	1	1	1	1	1	1	1	1	1	1	1
pduA_3	Propanediol utilization protein PduA	1	1	1	1	1	1	1	1	1	1	1	1	1	1	1	1	1	1	1	1
dcd	dCTP deaminase	1	1	1	1	1	1	1	1	1	1	1	1	1	1	1	1	1	1	1	1
nuoE	NADH-quinone oxidoreductase subunit E	1	1	1	1	1	1	1	1	1	1	1	1	1	1	1	1	1	1	1	1
mprA	Transcriptional repressor MprA	1	1	1	1	1	1	1	1	1	1	1	1	1	1	1	1	1	1	1	1
engB	putative GTP-binding protein EngB	1	1	1	1	1	1	1	1	1	1	1	1	1	1	1	1	1	1	1	1
pyrI	Aspartate carbamoyltransferase regulatory chain	1	1	1	1	1	1	1	1	1	1	1	1	1	1	1	1	1	1	1	1
group_6842	hypothetical protein	1	1	1	1	1	1	1	1	1	1	1	1	1	1	1	1	1	1	1	1
hupA	DNA-binding protein HU-alpha	1	1	1	1	1	1	1	1	1	1	1	1	1	1	1	1	1	1	1	1
citD	Citrate lyase acyl carrier protein	1	1	1	1	1	1	1	1	1	1	1	1	1	1	1	1	1	1	1	1
degP	Periplasmic serine endoprotease DegP	1	1	1	1	1	1	1	1	1	1	1	1	1	1	1	1	1	1	1	1
ompX	Outer membrane protein X	1	1	1	1	1	1	1	1	1	1	1	1	1	1	1	1	1	1	1	1
rph	Ribonuclease PH	1	1	1	1	1	1	1	1	1	1	1	1	1	1	1	1	1	1	1	1
osmC	Peroxiredoxin OsmC	1	1	1	1	1	1	1	1	1	1	1	1	1	1	1	1	1	1	1	1
fabA	3-hydroxydecanoyl-[acyl-carrier-protein] dehydratase	1	1	1	1	1	1	1	1	1	1	1	1	1	1	1	1	1	1	1	1
cyoD	Cytochrome bo(3) ubiquinol oxidase subunit 4	1	1	1	1	1	1	1	1	1	1	1	1	1	1	1	1	1	1	1	1
typA	GTP-binding protein TypA/BipA	1	1	1	1	1	1	1	1	1	1	1	1	1	1	1	1	1	1	1	1
group_6852	hypothetical protein	1	1	1	1	1	1	1	1	1	1	1	1	1	1	1	1	1	1	1	1
gapA	Glyceraldehyde-3-phosphate dehydrogenase A	1	1	1	1	1	1	1	1	1	1	1	1	1	1	1	1	1	1	1	1
group_6854	hypothetical protein	1	1	1	1	1	1	1	1	1	1	1	1	1	1	1	1	1	1	1	1
gmk	Guanylate kinase	1	1	1	1	1	1	1	1	1	1	1	1	1	1	1	1	1	1	1	1
group_6856	hypothetical protein	1	1	1	1	1	1	1	1	1	1	1	1	1	1	1	1	1	1	1	1
kdgR_1	Transcriptional regulator KdgR	1	1	1	1	1	1	1	1	1	1	1	1	1	1	1	1	1	1	1	1
group_6858	hypothetical protein	1	1	1	1	1	1	1	1	1	1	1	1	1	1	1	1	1	1	1	1
group_6859	hypothetical protein	1	1	1	1	1	1	1	1	1	1	1	1	1	1	1	1	1	1	1	1
ispF	2-C-methyl-D-erythritol 2,4-cyclodiphosphate synthase	1	1	1	1	1	1	1	1	1	1	1	1	1	1	1	1	1	1	1	1
pasT	Persistence and stress-resistance toxin PasT	1	1	1	1	1	1	1	1	1	1	1	1	1	1	1	1	1	1	1	1
ychQ	Protein YchQ	1	1	1	1	1	1	1	1	1	1	1	1	1	1	1	1	1	1	1	1
exbD	Biopolymer transport protein ExbD	1	1	1	1	1	1	1	1	1	1	1	1	1	1	1	1	1	1	1	1
group_6864	hypothetical protein	1	1	1	1	1	1	1	1	1	1	1	1	1	1	1	1	1	1	1	1
hupB	DNA-binding protein HU-beta	1	1	1	1	1	1	1	1	1	1	1	1	1	1	1	1	1	1	1	1
cyoC	Cytochrome bo(3) ubiquinol oxidase subunit 3	1	1	1	1	1	1	1	1	1	1	1	1	1	1	1	1	1	1	1	1
secD	Protein translocase subunit SecD	1	1	1	1	1	1	1	1	1	1	1	1	1	1	1	1	1	1	1	1
glnQ_6	Glutamine transport ATP-binding protein GlnQ	1	1	1	1	1	1	1	1	1	1	1	1	1	1	1	1	1	1	1	1
group_6869	hypothetical protein	1	1	1	1	1	1	1	1	1	1	1	1	1	1	1	1	1	1	1	1
gnd	6-phosphogluconate dehydrogenase, decarboxylating	1	1	1	1	1	1	1	1	1	1	1	1	1	1	1	1	1	1	1	1
nrdR	Transcriptional repressor NrdR	1	1	1	1	1	1	1	1	1	1	1	1	1	1	1	1	1	1	1	1
rplN	50S ribosomal protein L14	1	1	1	1	1	1	1	1	1	1	1	1	1	1	1	1	1	1	1	1
pxpC	5-oxoprolinase subunit C	1	1	1	1	1	1	1	1	1	1	1	1	1	1	1	1	1	1	1	1
queD	6-carboxy-5,6,7,8-tetrahydropterin synthase	1	1	1	1	1	1	1	1	1	1	1	1	1	1	1	1	1	1	1	1
rplE	50S ribosomal protein L5	1	1	1	1	1	1	1	1	1	1	1	1	1	1	1	1	1	1	1	1
smpB	SsrA-binding protein	1	1	1	1	1	1	1	1	1	1	1	1	1	1	1	1	1	1	1	1
group_6876	hypothetical protein	1	1	1	1	1	1	1	1	1	1	1	1	1	1	1	1	1	1	1	1
group_6877	hypothetical protein	1	1	1	1	1	1	1	1	1	1	1	1	1	1	1	1	1	1	1	1
group_6878	hypothetical protein	1	1	1	1	1	1	1	1	1	1	1	1	1	1	1	1	1	1	1	1
group_6879	hypothetical protein	1	1	1	1	1	1	1	1	1	1	1	1	1	1	1	1	1	1	1	1
sbcB	Exodeoxyribonuclease I	1	1	1	1	1	1	1	1	1	1	1	1	1	1	1	1	1	1	1	1
murG	UDP-N-acetylglucosamine--N-acetylmuramyl-(pentapeptide) pyrophosphoryl-undecaprenol N-acetylglucosamine transferase	1	1	1	1	1	1	1	1	1	1	1	1	1	1	1	1	1	1	1	1
osmE	Osmotically-inducible putative lipoprotein OsmE	1	1	1	1	1	1	1	1	1	1	1	1	1	1	1	1	1	1	1	1
speA	Biosynthetic arginine decarboxylase	1	1	1	1	1	1	1	1	1	1	1	1	1	1	1	1	1	1	1	1
pcm	Protein-L-isoaspartate O-methyltransferase	1	1	1	1	1	1	1	1	1	1	1	1	1	1	1	1	1	1	1	1
rplW	50S ribosomal protein L23	1	1	1	1	1	1	1	1	1	1	1	1	1	1	1	1	1	1	1	1
padC	Phenolic acid decarboxylase PadC	1	1	1	1	1	1	1	1	1	1	1	1	1	1	1	1	1	1	1	1
fabB	3-oxoacyl-[acyl-carrier-protein] synthase 1	1	1	1	1	1	1	1	1	1	1	1	1	1	1	1	1	1	1	1	1
group_6887	hypothetical protein	1	1	1	1	1	1	1	1	1	1	1	1	1	1	1	1	1	1	1	1
hda	DnaA regulatory inactivator Hda	1	1	1	1	1	1	1	1	1	1	1	1	1	1	1	1	1	1	1	1
tatE	Sec-independent protein translocase protein TatE	1	1	1	1	1	1	1	1	1	1	1	1	1	1	1	1	1	1	1	1
group_689	hypothetical protein	1	1	1	1	1	1	1	1	1	1	1	1	1	1	1	1	1	1	1	1
nuoH	NADH-quinone oxidoreductase subunit H	1	1	1	1	1	1	1	1	1	1	1	1	1	1	1	1	1	1	1	1
cysK	Cysteine synthase A	1	1	1	1	1	1	1	1	1	1	1	1	1	1	1	1	1	1	1	1
yccJ	putative protein YccJ	1	1	1	1	1	1	1	1	1	1	1	1	1	1	1	1	1	1	1	1
fdx	2Fe-2S ferredoxin	1	1	1	1	1	1	1	1	1	1	1	1	1	1	1	1	1	1	1	1
lptA	Lipopolysaccharide export system protein LptA	1	1	1	1	1	1	1	1	1	1	1	1	1	1	1	1	1	1	1	1
yqjE	Inner membrane protein YqjE	1	1	1	1	1	1	1	1	1	1	1	1	1	1	1	1	1	1	1	1
ribF	Bifunctional riboflavin kinase/FMN adenylyltransferase	1	1	1	1	1	1	1	1	1	1	1	1	1	1	1	1	1	1	1	1
kdsA	2-dehydro-3-deoxyphosphooctonate aldolase	1	1	1	1	1	1	1	1	1	1	1	1	1	1	1	1	1	1	1	1
mntH	Divalent metal cation transporter MntH	1	1	1	1	1	1	1	1	1	1	1	1	1	1	1	1	1	1	1	1
ptsG_1	PTS system glucose-specific EIICB component	1	1	1	1	1	1	1	1	1	1	1	1	1	1	1	1	1	1	1	1
ppiC_1	Peptidyl-prolyl cis-trans isomerase C	1	1	1	1	1	1	1	1	1	1	1	1	1	1	1	1	1	1	1	1
apt	Adenine phosphoribosyltransferase	1	1	1	1	1	1	1	1	1	1	1	1	1	1	1	1	1	1	1	1
cobB	NAD-dependent protein deacylase	1	1	1	1	1	1	1	1	1	1	1	1	1	1	1	1	1	1	1	1
group_6903	hypothetical protein	1	1	1	1	1	1	1	1	1	1	1	1	1	1	1	1	1	1	1	1
rpoZ	DNA-directed RNA polymerase subunit omega	1	1	1	1	1	1	1	1	1	1	1	1	1	1	1	1	1	1	1	1
group_6905	hypothetical protein	1	1	1	1	1	1	1	1	1	1	1	1	1	1	1	1	1	1	1	1
lexA	LexA repressor	1	1	1	1	1	1	1	1	1	1	1	1	1	1	1	1	1	1	1	1
ycgJ	putative methyltransferase YcgJ	1	1	1	1	1	1	1	1	1	1	1	1	1	1	1	1	1	1	1	1
dsbB	Disulfide bond formation protein B	1	1	1	1	1	1	1	1	1	1	1	1	1	1	1	1	1	1	1	1
yggX	putative Fe(2+)-trafficking protein	1	1	1	1	1	1	1	1	1	1	1	1	1	1	1	1	1	1	1	1
ttdA	L(+)-tartrate dehydratase subunit alpha	1	1	1	1	1	1	1	1	1	1	1	1	1	1	1	1	1	1	1	1
group_6911	hypothetical protein	1	1	1	1	1	1	1	1	1	1	1	1	1	1	1	1	1	1	1	1
yebV	putative protein YebV	1	1	1	1	1	1	1	1	1	1	1	1	1	1	1	1	1	1	1	1
purC	Phosphoribosylaminoimidazole-succinocarboxamide synthase	1	1	1	1	1	1	1	1	1	1	1	1	1	1	1	1	1	1	1	1
group_6914	hypothetical protein	1	1	1	1	1	1	1	1	1	1	1	1	1	1	1	1	1	1	1	1
nusG	Transcription termination/antitermination protein NusG	1	1	1	1	1	1	1	1	1	1	1	1	1	1	1	1	1	1	1	1
xylR	Xylose operon regulatory protein	1	1	1	1	1	1	1	1	1	1	1	1	1	1	1	1	1	1	1	1
ygdR_3	putative lipoprotein YgdR	1	1	1	1	1	1	1	1	1	1	1	1	1	1	1	1	1	1	1	1
speG	Spermidine N(1)-acetyltransferase	1	1	1	1	1	1	1	1	1	1	1	1	1	1	1	1	1	1	1	1
yhhQ	Queuosine precursor transporter	1	1	1	1	1	1	1	1	1	1	1	1	1	1	1	1	1	1	1	1
pmrD	Signal transduction protein PmrD	1	1	1	1	1	1	1	1	1	1	1	1	1	1	1	1	1	1	1	1
malK_3	Maltose/maltodextrin import ATP-binding protein MalK	1	1	1	1	1	1	1	1	1	1	1	1	1	1	1	1	1	1	1	1
mdoG	Glucans biosynthesis protein G	1	1	1	1	1	1	1	1	1	1	1	1	1	1	1	1	1	1	1	1
manY	PTS system mannose-specific EIIC component	1	1	1	1	1	1	1	1	1	1	1	1	1	1	1	1	1	1	1	1
ompW	Outer membrane protein W	1	1	1	1	1	1	1	1	1	1	1	1	1	1	1	1	1	1	1	1
pal_1	Peptidoglycan-associated lipoprotein	1	1	1	1	1	1	1	1	1	1	1	1	1	1	1	1	1	1	1	1
skp	Chaperone protein Skp	1	1	1	1	1	1	1	1	1	1	1	1	1	1	1	1	1	1	1	1
rsd	Regulator of sigma D	1	1	1	1	1	1	1	1	1	1	1	1	1	1	1	1	1	1	1	1
bfr	Bacterioferritin	1	1	1	1	1	1	1	1	1	1	1	1	1	1	1	1	1	1	1	1
nqrE_2	Na(+)-translocating NADH-quinone reductase subunit E	1	1	1	1	1	1	1	1	1	1	1	1	1	1	1	1	1	1	1	1
group_6929	hypothetical protein	1	1	1	1	1	1	1	1	1	1	1	1	1	1	1	1	1	1	1	1
group_693	hypothetical protein	1	1	1	1	1	1	1	1	1	1	1	1	1	1	1	1	1	1	1	1
ygbE	Inner membrane protein YgbE	1	1	1	1	1	1	1	1	1	1	1	1	1	1	1	1	1	1	1	1
acpS_2	Holo-[acyl-carrier-protein] synthase	1	1	1	1	1	1	1	1	1	1	1	1	1	1	1	1	1	1	1	1
yibN	putative protein YibN	1	1	1	1	1	1	1	1	1	1	1	1	1	1	1	1	1	1	1	1
glnB	Nitrogen regulatory protein P-II	1	1	1	1	1	1	1	1	1	1	1	1	1	1	1	1	1	1	1	1
group_6934	hypothetical protein	1	1	1	1	1	1	1	1	1	1	1	1	1	1	1	1	1	1	1	1
frdB	Fumarate reductase iron-sulfur subunit	1	1	1	1	1	1	1	1	1	1	1	1	1	1	1	1	1	1	1	1
group_6936	hypothetical protein	1	1	1	1	1	1	1	1	1	1	1	1	1	1	1	1	1	1	1	1
araE	Arabinose-proton symporter	1	1	1	1	1	1	1	1	1	1	1	1	1	1	1	1	1	1	1	1
lepA	Elongation factor 4	1	1	1	1	1	1	1	1	1	1	1	1	1	1	1	1	1	1	1	1
yqgF	Putative pre-16S rRNA nuclease	1	1	1	1	1	1	1	1	1	1	1	1	1	1	1	1	1	1	1	1
pgrR_1	HTH-type transcriptional regulator PgrR	1	1	1	1	1	1	1	1	1	1	1	1	1	1	1	1	1	1	1	1
rob_2	Right origin-binding protein	1	1	1	1	1	1	1	1	1	1	1	1	1	1	1	1	1	1	1	1
nuoK	NADH-quinone oxidoreductase subunit K	1	1	1	1	1	1	1	1	1	1	1	1	1	1	1	1	1	1	1	1
ndhC	NAD(P)H-quinone oxidoreductase subunit 3	1	1	1	1	1	1	1	1	1	1	1	1	1	1	1	1	1	1	1	1
fadR_2	Fatty acid metabolism regulator protein	1	1	1	1	1	1	1	1	1	1	1	1	1	1	1	1	1	1	1	1
sucC	Succinate--CoA ligase [ADP-forming] subunit beta	1	1	1	1	1	1	1	1	1	1	1	1	1	1	1	1	1	1	1	1
slyB	Outer membrane lipoprotein SlyB	1	1	1	1	1	1	1	1	1	1	1	1	1	1	1	1	1	1	1	1
prmB	50S ribosomal protein L3 glutamine methyltransferase	1	1	1	1	1	1	1	1	1	1	1	1	1	1	1	1	1	1	1	1
group_6947	hypothetical protein	1	1	1	1	1	1	1	1	1	1	1	1	1	1	1	1	1	1	1	1
ndhI	NAD(P)H-quinone oxidoreductase subunit I, chloroplastic	1	1	1	1	1	1	1	1	1	1	1	1	1	1	1	1	1	1	1	1
fbp	Fructose-1,6-bisphosphatase class 1	1	1	1	1	1	1	1	1	1	1	1	1	1	1	1	1	1	1	1	1
fklB	FKBP-type 22 kDa peptidyl-prolyl cis-trans isomerase	1	1	1	1	1	1	1	1	1	1	1	1	1	1	1	1	1	1	1	1
ibpB	Small heat shock protein IbpB	1	1	1	1	1	1	1	1	1	1	1	1	1	1	1	1	1	1	1	1
bfd	Bacterioferritin-associated ferredoxin	1	1	1	1	1	1	1	1	1	1	1	1	1	1	1	1	1	1	1	1
group_6953	HTH-type transcriptional regulator GalR	1	1	1	1	1	1	1	1	1	1	1	1	1	1	1	1	1	1	1	1
rpsR	30S ribosomal protein S18	1	1	1	1	1	1	1	1	1	1	1	1	1	1	1	1	1	1	1	1
otsA	Trehalose-6-phosphate synthase	1	1	1	1	1	1	1	1	1	1	1	1	1	1	1	1	1	1	1	1
group_6956	hypothetical protein	1	1	1	1	1	1	1	1	1	1	1	1	1	1	1	1	1	1	1	1
ftsI_2	Peptidoglycan D,D-transpeptidase FtsI	1	1	1	1	1	1	1	1	1	1	1	1	1	1	1	1	1	1	1	1
ygiW_2	Protein YgiW	1	1	1	1	1	1	1	1	1	1	1	1	1	1	1	1	1	1	1	1
dapF	Diaminopimelate epimerase	1	1	1	1	1	1	1	1	1	1	1	1	1	1	1	1	1	1	1	1
cysI	Sulfite reductase [NADPH] hemoprotein beta-component	1	1	1	1	1	1	1	1	1	1	1	1	1	1	1	1	1	1	1	1
envZ	Osmolarity sensor protein EnvZ	1	1	1	1	1	1	1	1	1	1	1	1	1	1	1	1	1	1	1	1
argR	Arginine repressor	1	1	1	1	1	1	1	1	1	1	1	1	1	1	1	1	1	1	1	1
hisS	Histidine--tRNA ligase	1	1	1	1	1	1	1	1	1	1	1	1	1	1	1	1	1	1	1	1
bolA	DNA-binding transcriptional regulator BolA	1	1	1	1	1	1	1	1	1	1	1	1	1	1	1	1	1	1	1	1
group_6965	Anaerobic nitric oxide reductase transcription regulator NorR	1	1	1	1	1	1	1	1	1	1	1	1	1	1	1	1	1	1	1	1
tsx	Nucleoside-specific channel-forming protein Tsx	1	1	1	1	1	1	1	1	1	1	1	1	1	1	1	1	1	1	1	1
dcuS	Sensor histidine kinase DcuS	1	1	1	1	1	1	1	1	1	1	1	1	1	1	1	1	1	1	1	1
yidZ	HTH-type transcriptional regulator YidZ	1	1	1	1	1	1	1	1	1	1	1	1	1	1	1	1	1	1	1	1
group_6969	hypothetical protein	1	1	1	1	1	1	1	1	1	1	1	1	1	1	1	1	1	1	1	1
dctD	C4-dicarboxylate transport transcriptional regulatory protein DctD	1	1	1	1	1	1	1	1	1	1	1	1	1	1	1	1	1	1	1	1
group_6971	hypothetical protein	1	1	1	1	1	1	1	1	1	1	1	1	1	1	1	1	1	1	1	1
group_6972	2-dehydro-3-deoxygluconokinase	1	1	1	1	1	1	1	1	1	1	1	1	1	1	1	1	1	1	1	1
bglC_1	Aryl-phospho-beta-D-glucosidase BglC	1	1	1	1	1	1	1	1	1	1	1	1	1	1	1	1	1	1	1	1
glmS_2	Glutamine--fructose-6-phosphate aminotransferase [isomerizing]	1	1	1	1	1	1	1	1	1	1	1	1	1	1	1	1	1	1	1	1
group_6975	hypothetical protein	1	1	1	1	1	1	1	1	1	1	1	1	1	1	1	1	1	1	1	1
sutR_1	HTH-type transcriptional regulator SutR	1	1	1	1	1	1	1	1	1	1	1	1	1	1	1	1	1	1	1	1
uhpC_1	Membrane sensor protein UhpC	1	1	1	1	1	1	1	1	1	1	1	1	1	1	1	1	1	1	1	1
allR	HTH-type transcriptional repressor AllR	1	1	1	1	1	1	1	1	1	1	1	1	1	1	1	1	1	1	1	1
lagD	Lactococcin-G-processing and transport ATP-binding protein LagD	1	1	1	1	1	1	1	1	1	1	1	1	1	1	1	1	1	1	1	1
ydcS	Bifunctional polyhydroxybutyrate synthase / ABC transporter periplasmic binding protein	1	1	1	1	1	1	1	1	1	1	1	1	1	1	1	1	1	1	1	1
group_6981	putative ABC transporter permease protein	1	1	1	1	1	1	1	1	1	1	1	1	1	1	1	1	1	1	1	1
yiaC	Peptidyl-lysine N-acetyltransferase YiaC	1	1	1	1	1	1	1	1	1	1	1	1	1	1	1	1	1	1	1	1
group_6983	hypothetical protein	1	1	1	1	1	1	1	1	1	1	1	1	1	1	1	1	1	1	1	1
uspC	Universal stress protein C	1	1	1	1	1	1	1	1	1	1	1	1	1	1	1	1	1	1	1	1
gatC_1	PTS system galactitol-specific EIIC component	1	1	1	1	1	1	1	1	1	1	1	1	1	1	1	1	1	1	1	1
eptB	Kdo(2)-lipid A phosphoethanolamine 7''-transferase	1	1	1	1	1	1	1	1	1	1	1	1	1	1	1	1	1	1	1	1
rcsA	Transcriptional regulatory protein RcsA	1	1	1	1	1	1	1	1	1	1	1	1	1	1	1	1	1	1	1	1
group_6988	hypothetical protein	1	1	1	1	1	1	1	1	1	1	1	1	1	1	1	1	1	1	1	1
fdrA	Protein FdrA	1	1	1	1	1	1	1	1	1	1	1	1	1	1	1	1	1	1	1	1
cyaY	Iron-sulfur cluster assembly protein CyaY	1	1	1	1	1	1	1	1	1	1	1	1	1	1	1	1	1	1	1	1
lysN_2	2-aminoadipate transaminase	1	1	1	1	1	1	1	1	1	1	1	1	1	1	1	1	1	1	1	1
pdxI	Pyridoxine 4-dehydrogenase	1	1	1	1	1	1	1	1	1	1	1	1	1	1	1	1	1	1	1	1
nfo	Endonuclease 4	1	1	1	1	1	1	1	1	1	1	1	1	1	1	1	1	1	1	1	1
alsK	D-allose kinase	1	1	1	1	1	1	1	1	1	1	1	1	1	1	1	1	1	1	1	1
proY_2	Proline-specific permease ProY	1	1	1	1	1	1	1	1	1	1	1	1	1	1	1	1	1	1	1	1
pabB	Aminodeoxychorismate synthase component 1	1	1	1	1	1	1	1	1	1	1	1	1	1	1	1	1	1	1	1	1
adhE_2	Aldehyde-alcohol dehydrogenase	1	1	1	1	1	1	1	1	1	1	1	1	1	1	1	1	1	1	1	1
axe1-6A	Carbohydrate acetyl esterase/feruloyl esterase	1	1	1	1	1	1	1	1	1	1	1	1	1	1	1	1	1	1	1	1
serA	D-3-phosphoglycerate dehydrogenase	1	1	1	1	1	1	1	1	1	1	1	1	1	1	1	1	1	1	1	1
group_7000	hypothetical protein	1	1	1	1	1	1	1	1	1	1	1	1	1	1	1	1	1	1	1	1
patA	Putrescine aminotransferase	1	1	1	1	1	1	1	1	1	1	1	1	1	1	1	1	1	1	1	1
catD	3-oxoadipate enol-lactonase 2	1	1	1	1	1	1	1	1	1	1	1	1	1	1	1	1	1	1	1	1
gabD	Succinate-semialdehyde dehydrogenase [NADP(+)] GabD	1	1	1	1	1	1	1	1	1	1	1	1	1	1	1	1	1	1	1	1
bcsA	Cellulose synthase catalytic subunit [UDP-forming]	1	1	1	1	1	1	1	1	1	1	1	1	1	1	1	1	1	1	1	1
group_7005	hypothetical protein	1	1	1	1	1	1	1	1	1	1	1	1	1	1	1	1	1	1	1	1
cdd	Cytidine deaminase	1	1	1	1	1	1	1	1	1	1	1	1	1	1	1	1	1	1	1	1
murR_2	hypothetical protein	1	1	1	1	1	1	1	1	1	1	1	1	1	1	1	1	1	1	1	1
ytfP	Gamma-glutamylcyclotransferase family protein ytfP	1	1	1	1	1	1	1	1	1	1	1	1	1	1	1	1	1	1	1	1
aphA	Class B acid phosphatase	1	1	1	1	1	1	1	1	1	1	1	1	1	1	1	1	1	1	1	1
ddpA_1	putative D,D-dipeptide-binding periplasmic protein DdpA	1	1	1	1	1	1	1	1	1	1	1	1	1	1	1	1	1	1	1	1
cobS	Adenosylcobinamide-GDP ribazoletransferase	1	1	1	1	1	1	1	1	1	1	1	1	1	1	1	1	1	1	1	1
ydjF_1	putative HTH-type transcriptional regulator YdjF	1	1	1	1	1	1	1	1	1	1	1	1	1	1	1	1	1	1	1	1
group_7013	hypothetical protein	1	1	1	1	1	1	1	1	1	1	1	1	1	1	1	1	1	1	1	1
ade	Adenine deaminase	1	1	1	1	1	1	1	1	1	1	1	1	1	1	1	1	1	1	1	1
group_7015	hypothetical protein	1	1	1	1	1	1	1	1	1	1	1	1	1	1	1	1	1	1	1	1
edcC	Phenolic acid decarboxylase	1	1	1	1	1	1	1	1	1	1	1	1	1	1	1	1	1	1	1	1
potA_1	Spermidine/putrescine import ATP-binding protein PotA	1	1	1	1	1	1	1	1	1	1	1	1	1	1	1	1	1	1	1	1
group_7018	hypothetical protein	1	1	1	1	1	1	1	1	1	1	1	1	1	1	1	1	1	1	1	1
fgd	F420-dependent glucose-6-phosphate dehydrogenase	1	1	1	1	1	1	1	1	1	1	1	1	1	1	1	1	1	1	1	1
sacA	Sucrose-6-phosphate hydrolase	1	1	1	1	1	1	1	1	1	1	1	1	1	1	1	1	1	1	1	1
dan	D-aminoacylase	1	1	1	1	1	1	1	1	1	1	1	1	1	1	1	1	1	1	1	1
rarA	Replication-associated recombination protein A	1	1	1	1	1	1	1	1	1	1	1	1	1	1	1	1	1	1	1	1
sufC	putative ATP-dependent transporter SufC	1	1	1	1	1	1	1	1	1	1	1	1	1	1	1	1	1	1	1	1
mntR	Transcriptional regulator MntR	1	1	1	1	1	1	1	1	1	1	1	1	1	1	1	1	1	1	1	1
yabI_2	Inner membrane protein YabI	1	1	1	1	1	1	1	1	1	1	1	1	1	1	1	1	1	1	1	1
recA	Protein RecA	1	1	1	1	1	1	1	1	1	1	1	1	1	1	1	1	1	1	1	1
hcp	Hydroxylamine reductase	1	1	1	1	1	1	1	1	1	1	1	1	1	1	1	1	1	1	1	1
dsdX	D-serine transporter DsdX	1	1	1	1	1	1	1	1	1	1	1	1	1	1	1	1	1	1	1	1
ssnA	Putative aminohydrolase SsnA	1	1	1	1	1	1	1	1	1	1	1	1	1	1	1	1	1	1	1	1
sdiA	Regulatory protein SdiA	1	1	1	1	1	1	1	1	1	1	1	1	1	1	1	1	1	1	1	1
ribZ	Riboflavin transporter RibZ	1	1	1	1	1	1	1	1	1	1	1	1	1	1	1	1	1	1	1	1
group_7031	hypothetical protein	1	1	1	1	1	1	1	1	1	1	1	1	1	1	1	1	1	1	1	1
malI	Maltose regulon regulatory protein MalI	1	1	1	1	1	1	1	1	1	1	1	1	1	1	1	1	1	1	1	1
aptA_4	Apulose-4-phosphate transketolase subunit A	1	1	1	1	1	1	1	1	1	1	1	1	1	1	1	1	1	1	1	1
yrfG	GMP/IMP nucleotidase YrfG	1	1	1	1	1	1	1	1	1	1	1	1	1	1	1	1	1	1	1	1
uup	ABC transporter ATP-binding protein uup	1	1	1	1	1	1	1	1	1	1	1	1	1	1	1	1	1	1	1	1
gsiB	Glutathione-binding protein GsiB	1	1	1	1	1	1	1	1	1	1	1	1	1	1	1	1	1	1	1	1
ilvI	Acetolactate synthase isozyme 3 large subunit	1	1	1	1	1	1	1	1	1	1	1	1	1	1	1	1	1	1	1	1
cobD_1	Cobalamin biosynthesis protein CobD	1	1	1	1	1	1	1	1	1	1	1	1	1	1	1	1	1	1	1	1
rstB	Sensor protein RstB	1	1	1	1	1	1	1	1	1	1	1	1	1	1	1	1	1	1	1	1
uvrY	Response regulator UvrY	1	1	1	1	1	1	1	1	1	1	1	1	1	1	1	1	1	1	1	1
glmE	Glutamate mutase epsilon subunit	1	1	1	1	1	1	1	1	1	1	1	1	1	1	1	1	1	1	1	1
hslU	ATP-dependent protease ATPase subunit HslU	1	1	1	1	1	1	1	1	1	1	1	1	1	1	1	1	1	1	1	1
group_7042	hypothetical protein	1	1	1	1	1	1	1	1	1	1	1	1	1	1	1	1	1	1	1	1
group_7043	Aerobic C4-dicarboxylate transport protein	1	1	1	1	1	1	1	1	1	1	1	1	1	1	1	1	1	1	1	1
mpaA	Murein peptide amidase A	1	1	1	1	1	1	1	1	1	1	1	1	1	1	1	1	1	1	1	1
mgtB	Magnesium-transporting ATPase, P-type 1	1	1	1	1	1	1	1	1	1	1	1	1	1	1	1	1	1	1	1	1
group_7046	Vitamin B12 import ATP-binding protein BtuD	1	1	1	1	1	1	1	1	1	1	1	1	1	1	1	1	1	1	1	1
trpA_2	Tryptophan synthase alpha chain	1	1	1	1	1	1	1	1	1	1	1	1	1	1	1	1	1	1	1	1
group_7048	hypothetical protein	1	1	1	1	1	1	1	1	1	1	1	1	1	1	1	1	1	1	1	1
ruvA	Holliday junction ATP-dependent DNA helicase RuvA	1	1	1	1	1	1	1	1	1	1	1	1	1	1	1	1	1	1	1	1
group_705	hypothetical protein	1	1	1	1	1	1	1	1	1	1	1	1	1	1	1	1	1	1	1	1
ettA	Energy-dependent translational throttle protein EttA	1	1	1	1	1	1	1	1	1	1	1	1	1	1	1	1	1	1	1	1
ynfM	Inner membrane transport protein YnfM	1	1	1	1	1	1	1	1	1	1	1	1	1	1	1	1	1	1	1	1
recC	RecBCD enzyme subunit RecC	1	1	1	1	1	1	1	1	1	1	1	1	1	1	1	1	1	1	1	1
potB	Spermidine/putrescine transport system permease protein PotB	1	1	1	1	1	1	1	1	1	1	1	1	1	1	1	1	1	1	1	1
kefC_1	Glutathione-regulated potassium-efflux system protein KefC	1	1	1	1	1	1	1	1	1	1	1	1	1	1	1	1	1	1	1	1
hxpA	Hexitol phosphatase A	1	1	1	1	1	1	1	1	1	1	1	1	1	1	1	1	1	1	1	1
group_7056	hypothetical protein	1	1	1	1	1	1	1	1	1	1	1	1	1	1	1	1	1	1	1	1
puuE	4-aminobutyrate aminotransferase PuuE	1	1	1	1	1	1	1	1	1	1	1	1	1	1	1	1	1	1	1	1
aspT_2	Aspartate/alanine antiporter	1	1	1	1	1	1	1	1	1	1	1	1	1	1	1	1	1	1	1	1
nikD	Nickel import ATP-binding protein NikD	1	1	1	1	1	1	1	1	1	1	1	1	1	1	1	1	1	1	1	1
yajL_1	Protein/nucleic acid deglycase 3	1	1	1	1	1	1	1	1	1	1	1	1	1	1	1	1	1	1	1	1
aspC	Aspartate aminotransferase	1	1	1	1	1	1	1	1	1	1	1	1	1	1	1	1	1	1	1	1
ddc	L-2,4-diaminobutyrate decarboxylase	1	1	1	1	1	1	1	1	1	1	1	1	1	1	1	1	1	1	1	1
cra_2	Catabolite repressor/activator	1	1	1	1	1	1	1	1	1	1	1	1	1	1	1	1	1	1	1	1
group_7063	hypothetical protein	1	1	1	1	1	1	1	1	1	1	1	1	1	1	1	1	1	1	1	1
group_7064	hypothetical protein	1	1	1	1	1	1	1	1	1	1	1	1	1	1	1	1	1	1	1	1
rodZ	Cytoskeleton protein RodZ	1	1	1	1	1	1	1	1	1	1	1	1	1	1	1	1	1	1	1	1
pldh-t	Pyridoxal 4-dehydrogenase	1	1	1	1	1	1	1	1	1	1	1	1	1	1	1	1	1	1	1	1
seqA	Negative modulator of initiation of replication	1	1	1	1	1	1	1	1	1	1	1	1	1	1	1	1	1	1	1	1
sprT	Protein SprT	1	1	1	1	1	1	1	1	1	1	1	1	1	1	1	1	1	1	1	1
envC	Murein hydrolase activator EnvC	1	1	1	1	1	1	1	1	1	1	1	1	1	1	1	1	1	1	1	1
ruvC	Crossover junction endodeoxyribonuclease RuvC	1	1	1	1	1	1	1	1	1	1	1	1	1	1	1	1	1	1	1	1
melR_2	Melibiose operon regulatory protein	1	1	1	1	1	1	1	1	1	1	1	1	1	1	1	1	1	1	1	1
manX_1	PTS system mannose-specific EIIAB component	1	1	1	1	1	1	1	1	1	1	1	1	1	1	1	1	1	1	1	1
cysA_2	Sulfate/thiosulfate import ATP-binding protein CysA	1	1	1	1	1	1	1	1	1	1	1	1	1	1	1	1	1	1	1	1
sapA	Peptide transport periplasmic protein SapA	1	1	1	1	1	1	1	1	1	1	1	1	1	1	1	1	1	1	1	1
group_7074	hypothetical protein	1	1	1	1	1	1	1	1	1	1	1	1	1	1	1	1	1	1	1	1
fabF_2	3-oxoacyl-[acyl-carrier-protein] synthase 2	1	1	1	1	1	1	1	1	1	1	1	1	1	1	1	1	1	1	1	1
nudI	Nucleoside triphosphatase NudI	1	1	1	1	1	1	1	1	1	1	1	1	1	1	1	1	1	1	1	1
hyuA_1	D-phenylhydantoinase	1	1	1	1	1	1	1	1	1	1	1	1	1	1	1	1	1	1	1	1
cysM	Cysteine synthase B	1	1	1	1	1	1	1	1	1	1	1	1	1	1	1	1	1	1	1	1
pepT_1	Peptidase T	1	1	1	1	1	1	1	1	1	1	1	1	1	1	1	1	1	1	1	1
group_708	hypothetical protein	1	1	1	1	1	1	1	1	1	1	1	1	1	1	1	1	1	1	1	1
tusD	Sulfurtransferase TusD	1	1	1	1	1	1	1	1	1	1	1	1	1	1	1	1	1	1	1	1
malP_2	PTS system maltose-specific EIICB component	1	1	1	1	1	1	1	1	1	1	1	1	1	1	1	1	1	1	1	1
group_7082	hypothetical protein	1	1	1	1	1	1	1	1	1	1	1	1	1	1	1	1	1	1	1	1
group_7083	D-galactonate dehydratase family member	1	1	1	1	1	1	1	1	1	1	1	1	1	1	1	1	1	1	1	1
fic	putative protein adenylyltransferase Fic	1	1	1	1	1	1	1	1	1	1	1	1	1	1	1	1	1	1	1	1
fdnH	Formate dehydrogenase, nitrate-inducible, iron-sulfur subunit	1	1	1	1	1	1	1	1	1	1	1	1	1	1	1	1	1	1	1	1
group_7086	hypothetical protein	1	1	1	1	1	1	1	1	1	1	1	1	1	1	1	1	1	1	1	1
dtpB	Dipeptide and tripeptide permease B	1	1	1	1	1	1	1	1	1	1	1	1	1	1	1	1	1	1	1	1
nhaR	Transcriptional activator protein NhaR	1	1	1	1	1	1	1	1	1	1	1	1	1	1	1	1	1	1	1	1
group_7089	hypothetical protein	1	1	1	1	1	1	1	1	1	1	1	1	1	1	1	1	1	1	1	1
ptrB	Protease 2	1	1	1	1	1	1	1	1	1	1	1	1	1	1	1	1	1	1	1	1
group_7090	Acetyl-CoA acetyltransferase	1	1	1	1	1	1	1	1	1	1	1	1	1	1	1	1	1	1	1	1
group_7091	hypothetical protein	1	1	1	1	1	1	1	1	1	1	1	1	1	1	1	1	1	1	1	1
osmY_2	Osmotically-inducible protein Y	1	1	1	1	1	1	1	1	1	1	1	1	1	1	1	1	1	1	1	1
cvpA	Colicin V production protein	1	1	1	1	1	1	1	1	1	1	1	1	1	1	1	1	1	1	1	1
dnaA	Chromosomal replication initiator protein DnaA	1	1	1	1	1	1	1	1	1	1	1	1	1	1	1	1	1	1	1	1
norR_8	Anaerobic nitric oxide reductase transcription regulator NorR	1	1	1	1	1	1	1	1	1	1	1	1	1	1	1	1	1	1	1	1
narV	Respiratory nitrate reductase 2 gamma chain	1	1	1	1	1	1	1	1	1	1	1	1	1	1	1	1	1	1	1	1
gudP_1	putative glucarate transporter	1	1	1	1	1	1	1	1	1	1	1	1	1	1	1	1	1	1	1	1
yfeZ	Inner membrane protein YfeZ	1	1	1	1	1	1	1	1	1	1	1	1	1	1	1	1	1	1	1	1
group_7099	hypothetical protein	1	1	1	1	1	1	1	1	1	1	1	1	1	1	1	1	1	1	1	1
group_710	hypothetical protein	1	1	1	1	1	1	1	1	1	1	1	1	1	1	1	1	1	1	1	1
gcvA_4	Glycine cleavage system transcriptional activator	1	1	1	1	1	1	1	1	1	1	1	1	1	1	1	1	1	1	1	1
mipA	MltA-interacting protein	1	1	1	1	1	1	1	1	1	1	1	1	1	1	1	1	1	1	1	1
group_7102	hypothetical protein	1	1	1	1	1	1	1	1	1	1	1	1	1	1	1	1	1	1	1	1
trpE	Anthranilate synthase component 1	1	1	1	1	1	1	1	1	1	1	1	1	1	1	1	1	1	1	1	1
ygfZ	tRNA-modifying protein YgfZ	1	1	1	1	1	1	1	1	1	1	1	1	1	1	1	1	1	1	1	1
cybC	Soluble cytochrome b562	1	1	1	1	1	1	1	1	1	1	1	1	1	1	1	1	1	1	1	1
gap_1	Glyceraldehyde-3-phosphate dehydrogenase	1	1	1	1	1	1	1	1	1	1	1	1	1	1	1	1	1	1	1	1
pntA	NAD(P) transhydrogenase subunit alpha	1	1	1	1	1	1	1	1	1	1	1	1	1	1	1	1	1	1	1	1
plsB	Glycerol-3-phosphate acyltransferase	1	1	1	1	1	1	1	1	1	1	1	1	1	1	1	1	1	1	1	1
group_7109	hypothetical protein	1	1	1	1	1	1	1	1	1	1	1	1	1	1	1	1	1	1	1	1
yicJ_1	Inner membrane symporter YicJ	1	1	1	1	1	1	1	1	1	1	1	1	1	1	1	1	1	1	1	1
pxpB	5-oxoprolinase subunit B	1	1	1	1	1	1	1	1	1	1	1	1	1	1	1	1	1	1	1	1
matP	Macrodomain Ter protein	1	1	1	1	1	1	1	1	1	1	1	1	1	1	1	1	1	1	1	1
ydgA	Protein YdgA	1	1	1	1	1	1	1	1	1	1	1	1	1	1	1	1	1	1	1	1
znuC	Zinc import ATP-binding protein ZnuC	1	1	1	1	1	1	1	1	1	1	1	1	1	1	1	1	1	1	1	1
rafB	Raffinose permease	1	1	1	1	1	1	1	1	1	1	1	1	1	1	1	1	1	1	1	1
yeaR_2	putative protein YeaR	1	1	1	1	1	1	1	1	1	1	1	1	1	1	1	1	1	1	1	1
acrB_1	Multidrug efflux pump subunit AcrB	1	1	1	1	1	1	1	1	1	1	1	1	1	1	1	1	1	1	1	1
epsE_1	Type II secretion system protein E	1	1	1	1	1	1	1	1	1	1	1	1	1	1	1	1	1	1	1	1
yfiZ	putative siderophore transport system permease protein YfiZ	1	1	1	1	1	1	1	1	1	1	1	1	1	1	1	1	1	1	1	1
group_7119	hypothetical protein	1	1	1	1	1	1	1	1	1	1	1	1	1	1	1	1	1	1	1	1
group_712	hypothetical protein	1	1	1	1	1	1	1	1	1	1	1	1	1	1	1	1	1	1	1	1
gpmI	2,3-bisphosphoglycerate-independent phosphoglycerate mutase	1	1	1	1	1	1	1	1	1	1	1	1	1	1	1	1	1	1	1	1
yqjG	Glutathionyl-hydroquinone reductase YqjG	1	1	1	1	1	1	1	1	1	1	1	1	1	1	1	1	1	1	1	1
group_7122	hypothetical protein	1	1	1	1	1	1	1	1	1	1	1	1	1	1	1	1	1	1	1	1
citB_2	Transcriptional regulatory protein CitB	1	1	1	1	1	1	1	1	1	1	1	1	1	1	1	1	1	1	1	1
cybB	Cytochrome b561	1	1	1	1	1	1	1	1	1	1	1	1	1	1	1	1	1	1	1	1
murQ_2	N-acetylmuramic acid 6-phosphate etherase	1	1	1	1	1	1	1	1	1	1	1	1	1	1	1	1	1	1	1	1
pduD	Propanediol dehydratase medium subunit	1	1	1	1	1	1	1	1	1	1	1	1	1	1	1	1	1	1	1	1
adhE_3	Aldehyde-alcohol dehydrogenase	1	1	1	1	1	1	1	1	1	1	1	1	1	1	1	1	1	1	1	1
argS	Arginine--tRNA ligase	1	1	1	1	1	1	1	1	1	1	1	1	1	1	1	1	1	1	1	1
astA	Arginine N-succinyltransferase	1	1	1	1	1	1	1	1	1	1	1	1	1	1	1	1	1	1	1	1
fruB_1	Multiphosphoryl transfer protein	1	1	1	1	1	1	1	1	1	1	1	1	1	1	1	1	1	1	1	1
uvrB	UvrABC system protein B	1	1	1	1	1	1	1	1	1	1	1	1	1	1	1	1	1	1	1	1
ybhN	Inner membrane protein YbhN	1	1	1	1	1	1	1	1	1	1	1	1	1	1	1	1	1	1	1	1
uhpA_1	Transcriptional regulatory protein UhpA	1	1	1	1	1	1	1	1	1	1	1	1	1	1	1	1	1	1	1	1
pcpR_1	PCP degradation transcriptional activation protein	1	1	1	1	1	1	1	1	1	1	1	1	1	1	1	1	1	1	1	1
group_7134	hypothetical protein	1	1	1	1	1	1	1	1	1	1	1	1	1	1	1	1	1	1	1	1
bglB_1	Thermostable beta-glucosidase B	1	1	1	1	1	1	1	1	1	1	1	1	1	1	1	1	1	1	1	1
rbsR_2	Ribose operon repressor	1	1	1	1	1	1	1	1	1	1	1	1	1	1	1	1	1	1	1	1
group_7137	hypothetical protein	1	1	1	1	1	1	1	1	1	1	1	1	1	1	1	1	1	1	1	1
rhlB	ATP-dependent RNA helicase RhlB	1	1	1	1	1	1	1	1	1	1	1	1	1	1	1	1	1	1	1	1
hyuA_2	Hydantoin racemase	1	1	1	1	1	1	1	1	1	1	1	1	1	1	1	1	1	1	1	1
group_714	hypothetical protein	1	1	1	1	1	1	1	1	1	1	1	1	1	1	1	1	1	1	1	1
treY	Maltooligosyl trehalose synthase	1	1	1	1	1	1	1	1	1	1	1	1	1	1	1	1	1	1	1	1
hemL	Glutamate-1-semialdehyde 2,1-aminomutase	1	1	1	1	1	1	1	1	1	1	1	1	1	1	1	1	1	1	1	1
group_7142	hypothetical protein	1	1	1	1	1	1	1	1	1	1	1	1	1	1	1	1	1	1	1	1
mtnB	Methylthioribulose-1-phosphate dehydratase	1	1	1	1	1	1	1	1	1	1	1	1	1	1	1	1	1	1	1	1
group_7144	HTH-type transcriptional repressor CytR	1	1	1	1	1	1	1	1	1	1	1	1	1	1	1	1	1	1	1	1
kdgM_1	Oligogalacturonate-specific porin KdgM	1	1	1	1	1	1	1	1	1	1	1	1	1	1	1	1	1	1	1	1
glpQ	Glycerophosphodiester phosphodiesterase, periplasmic	1	1	1	1	1	1	1	1	1	1	1	1	1	1	1	1	1	1	1	1
sthA	Soluble pyridine nucleotide transhydrogenase	1	1	1	1	1	1	1	1	1	1	1	1	1	1	1	1	1	1	1	1
fadL	Long-chain fatty acid transport protein	1	1	1	1	1	1	1	1	1	1	1	1	1	1	1	1	1	1	1	1
pdxA	4-hydroxythreonine-4-phosphate dehydrogenase	1	1	1	1	1	1	1	1	1	1	1	1	1	1	1	1	1	1	1	1
group_715	putative NTE family protein	1	1	1	1	1	1	1	1	1	1	1	1	1	1	1	1	1	1	1	1
cbiG	Cobalt-precorrin-5A hydrolase	1	1	1	1	1	1	1	1	1	1	1	1	1	1	1	1	1	1	1	1
gor	Glutathione reductase	1	1	1	1	1	1	1	1	1	1	1	1	1	1	1	1	1	1	1	1
rluD	Ribosomal large subunit pseudouridine synthase D	1	1	1	1	1	1	1	1	1	1	1	1	1	1	1	1	1	1	1	1
group_7153	hypothetical protein	1	1	1	1	1	1	1	1	1	1	1	1	1	1	1	1	1	1	1	1
pduL_1	Phosphate propanoyltransferase	1	1	1	1	1	1	1	1	1	1	1	1	1	1	1	1	1	1	1	1
trkH	Trk system potassium uptake protein TrkH	1	1	1	1	1	1	1	1	1	1	1	1	1	1	1	1	1	1	1	1
nirC	Nitrite transporter NirC	1	1	1	1	1	1	1	1	1	1	1	1	1	1	1	1	1	1	1	1
glnP_1	Glutamine transport system permease protein GlnP	1	1	1	1	1	1	1	1	1	1	1	1	1	1	1	1	1	1	1	1
fhuD	Iron(3+)-hydroxamate-binding protein FhuD	1	1	1	1	1	1	1	1	1	1	1	1	1	1	1	1	1	1	1	1
yigZ	IMPACT family member YigZ	1	1	1	1	1	1	1	1	1	1	1	1	1	1	1	1	1	1	1	1
namA_1	NADPH dehydrogenase	1	1	1	1	1	1	1	1	1	1	1	1	1	1	1	1	1	1	1	1
nuoN	NADH-quinone oxidoreductase subunit N	1	1	1	1	1	1	1	1	1	1	1	1	1	1	1	1	1	1	1	1
trmO	tRNA (adenine(37)-N6)-methyltransferase	1	1	1	1	1	1	1	1	1	1	1	1	1	1	1	1	1	1	1	1
rcsF	Outer membrane lipoprotein RcsF	1	1	1	1	1	1	1	1	1	1	1	1	1	1	1	1	1	1	1	1
gyrB	DNA gyrase subunit B	1	1	1	1	1	1	1	1	1	1	1	1	1	1	1	1	1	1	1	1
ispE	4-diphosphocytidyl-2-C-methyl-D-erythritol kinase	1	1	1	1	1	1	1	1	1	1	1	1	1	1	1	1	1	1	1	1
group_7165	hypothetical protein	1	1	1	1	1	1	1	1	1	1	1	1	1	1	1	1	1	1	1	1
pgtP	Phosphoglycerate transporter protein	1	1	1	1	1	1	1	1	1	1	1	1	1	1	1	1	1	1	1	1
ahpF	Alkyl hydroperoxide reductase subunit F	1	1	1	1	1	1	1	1	1	1	1	1	1	1	1	1	1	1	1	1
group_7168	hypothetical protein	1	1	1	1	1	1	1	1	1	1	1	1	1	1	1	1	1	1	1	1
purR_4	HTH-type transcriptional repressor PurR	1	1	1	1	1	1	1	1	1	1	1	1	1	1	1	1	1	1	1	1
group_717	hypothetical protein	1	1	1	1	1	1	1	1	1	1	1	1	1	1	1	1	1	1	1	1
norR_4	Anaerobic nitric oxide reductase transcription regulator NorR	1	1	1	1	1	1	1	1	1	1	1	1	1	1	1	1	1	1	1	1
ycbX	putative protein YcbX	1	1	1	1	1	1	1	1	1	1	1	1	1	1	1	1	1	1	1	1
pgl_1	6-phosphogluconolactonase	1	1	1	1	1	1	1	1	1	1	1	1	1	1	1	1	1	1	1	1
tpx	Thiol peroxidase	1	1	1	1	1	1	1	1	1	1	1	1	1	1	1	1	1	1	1	1
minD	Septum site-determining protein MinD	1	1	1	1	1	1	1	1	1	1	1	1	1	1	1	1	1	1	1	1
ompA	Outer membrane protein A	1	1	1	1	1	1	1	1	1	1	1	1	1	1	1	1	1	1	1	1
nudL	putative Nudix hydrolase NudL	1	1	1	1	1	1	1	1	1	1	1	1	1	1	1	1	1	1	1	1
yajO_3	1-deoxyxylulose-5-phosphate synthase YajO	1	1	1	1	1	1	1	1	1	1	1	1	1	1	1	1	1	1	1	1
group_7178	hypothetical protein	1	1	1	1	1	1	1	1	1	1	1	1	1	1	1	1	1	1	1	1
nuoC	NADH-quinone oxidoreductase subunit C/D	1	1	1	1	1	1	1	1	1	1	1	1	1	1	1	1	1	1	1	1
group_7180	hypothetical protein	1	1	1	1	1	1	1	1	1	1	1	1	1	1	1	1	1	1	1	1
group_7181	Hydroxypyruvate reductase	1	1	1	1	1	1	1	1	1	1	1	1	1	1	1	1	1	1	1	1
betB_2	NAD/NADP-dependent betaine aldehyde dehydrogenase	1	1	1	1	1	1	1	1	1	1	1	1	1	1	1	1	1	1	1	1
glnM	putative glutamine ABC transporter permease protein GlnM	1	1	1	1	1	1	1	1	1	1	1	1	1	1	1	1	1	1	1	1
srlR_3	Glucitol operon repressor	1	1	1	1	1	1	1	1	1	1	1	1	1	1	1	1	1	1	1	1
mdoH	Glucans biosynthesis glucosyltransferase H	1	1	1	1	1	1	1	1	1	1	1	1	1	1	1	1	1	1	1	1
hisC_2	Histidinol-phosphate aminotransferase	1	1	1	1	1	1	1	1	1	1	1	1	1	1	1	1	1	1	1	1
group_7187	hypothetical protein	1	1	1	1	1	1	1	1	1	1	1	1	1	1	1	1	1	1	1	1
dmsB_1	Anaerobic dimethyl sulfoxide reductase chain B	1	1	1	1	1	1	1	1	1	1	1	1	1	1	1	1	1	1	1	1
edd	Phosphogluconate dehydratase	1	1	1	1	1	1	1	1	1	1	1	1	1	1	1	1	1	1	1	1
group_7190	HTH-type transcriptional regulator GntR	1	1	1	1	1	1	1	1	1	1	1	1	1	1	1	1	1	1	1	1
rhaR_11	HTH-type transcriptional activator RhaR	1	1	1	1	1	1	1	1	1	1	1	1	1	1	1	1	1	1	1	1
group_7192	hypothetical protein	1	1	1	1	1	1	1	1	1	1	1	1	1	1	1	1	1	1	1	1
fhuB	Iron(3+)-hydroxamate import system permease protein FhuB	1	1	1	1	1	1	1	1	1	1	1	1	1	1	1	1	1	1	1	1
clsB	Cardiolipin synthase B	1	1	1	1	1	1	1	1	1	1	1	1	1	1	1	1	1	1	1	1
ygiC	Putative acid--amine ligase YgiC	1	1	1	1	1	1	1	1	1	1	1	1	1	1	1	1	1	1	1	1
scrY_4	Sucrose porin	1	1	1	1	1	1	1	1	1	1	1	1	1	1	1	1	1	1	1	1
aplK	Apulose kinase	1	1	1	1	1	1	1	1	1	1	1	1	1	1	1	1	1	1	1	1
patB	Cystathionine beta-lyase PatB	1	1	1	1	1	1	1	1	1	1	1	1	1	1	1	1	1	1	1	1
ybdG	Miniconductance mechanosensitive channel YbdG	1	1	1	1	1	1	1	1	1	1	1	1	1	1	1	1	1	1	1	1
fruA_2	PTS system fructose-specific EIIABC component	1	1	1	1	1	1	1	1	1	1	1	1	1	1	1	1	1	1	1	1
pheC	Cyclohexadienyl dehydratase	1	1	1	1	1	1	1	1	1	1	1	1	1	1	1	1	1	1	1	1
group_7202	hypothetical protein	1	1	1	1	1	1	1	1	1	1	1	1	1	1	1	1	1	1	1	1
tas	Protein tas	1	1	1	1	1	1	1	1	1	1	1	1	1	1	1	1	1	1	1	1
uhpB_1	Signal transduction histidine-protein kinase/phosphatase UhpB	1	1	1	1	1	1	1	1	1	1	1	1	1	1	1	1	1	1	1	1
recB	RecBCD enzyme subunit RecB	1	1	1	1	1	1	1	1	1	1	1	1	1	1	1	1	1	1	1	1
ydjH_2	putative sugar kinase YdjH	1	1	1	1	1	1	1	1	1	1	1	1	1	1	1	1	1	1	1	1
alsE_1	D-allulose-6-phosphate 3-epimerase	1	1	1	1	1	1	1	1	1	1	1	1	1	1	1	1	1	1	1	1
group_7208	HTH-type transcriptional regulator AscG	1	1	1	1	1	1	1	1	1	1	1	1	1	1	1	1	1	1	1	1
ychN	Protein YchN	1	1	1	1	1	1	1	1	1	1	1	1	1	1	1	1	1	1	1	1
mioC	Protein MioC	1	1	1	1	1	1	1	1	1	1	1	1	1	1	1	1	1	1	1	1
group_7211	hypothetical protein	1	1	1	1	1	1	1	1	1	1	1	1	1	1	1	1	1	1	1	1
group_7212	Purine ribonucleoside efflux pump NepI	1	1	1	1	1	1	1	1	1	1	1	1	1	1	1	1	1	1	1	1
sotB_2	sugar efflux transporter	1	1	1	1	1	1	1	1	1	1	1	1	1	1	1	1	1	1	1	1
dtd	D-aminoacyl-tRNA deacylase	1	1	1	1	1	1	1	1	1	1	1	1	1	1	1	1	1	1	1	1
group_7215	hypothetical protein	1	1	1	1	1	1	1	1	1	1	1	1	1	1	1	1	1	1	1	1
group_7216	ABC transporter arginine-binding protein 1	1	1	1	1	1	1	1	1	1	1	1	1	1	1	1	1	1	1	1	1
hcr	NADH oxidoreductase HCR	1	1	1	1	1	1	1	1	1	1	1	1	1	1	1	1	1	1	1	1
fadA	3-ketoacyl-CoA thiolase	1	1	1	1	1	1	1	1	1	1	1	1	1	1	1	1	1	1	1	1
pfp	Pyrophosphate--fructose 6-phosphate 1-phosphotransferase	1	1	1	1	1	1	1	1	1	1	1	1	1	1	1	1	1	1	1	1
btuC	Vitamin B12 import system permease protein BtuC	1	1	1	1	1	1	1	1	1	1	1	1	1	1	1	1	1	1	1	1
bacC	Dihydroanticapsin 7-dehydrogenase	1	1	1	1	1	1	1	1	1	1	1	1	1	1	1	1	1	1	1	1
narG	Respiratory nitrate reductase 1 alpha chain	1	1	1	1	1	1	1	1	1	1	1	1	1	1	1	1	1	1	1	1
dmlR_5	HTH-type transcriptional regulator DmlR	1	1	1	1	1	1	1	1	1	1	1	1	1	1	1	1	1	1	1	1
group_7224	hypothetical protein	1	1	1	1	1	1	1	1	1	1	1	1	1	1	1	1	1	1	1	1
rbsC_4	Ribose import permease protein RbsC	1	1	1	1	1	1	1	1	1	1	1	1	1	1	1	1	1	1	1	1
coaBC	Coenzyme A biosynthesis bifunctional protein CoaBC	1	1	1	1	1	1	1	1	1	1	1	1	1	1	1	1	1	1	1	1
aroH_2	Phospho-2-dehydro-3-deoxyheptonate aldolase, Trp-sensitive	1	1	1	1	1	1	1	1	1	1	1	1	1	1	1	1	1	1	1	1
gshA	Glutamate--cysteine ligase	1	1	1	1	1	1	1	1	1	1	1	1	1	1	1	1	1	1	1	1
cadB	putative cadaverine/lysine antiporter	1	1	1	1	1	1	1	1	1	1	1	1	1	1	1	1	1	1	1	1
yghA_1	putative oxidoreductase YghA	1	1	1	1	1	1	1	1	1	1	1	1	1	1	1	1	1	1	1	1
cmoB	tRNA U34 carboxymethyltransferase	1	1	1	1	1	1	1	1	1	1	1	1	1	1	1	1	1	1	1	1
group_7232	HTH-type transcriptional regulator HdfR	1	1	1	1	1	1	1	1	1	1	1	1	1	1	1	1	1	1	1	1
yccA	Modulator of FtsH protease YccA	1	1	1	1	1	1	1	1	1	1	1	1	1	1	1	1	1	1	1	1
yddG	Aromatic amino acid exporter YddG	1	1	1	1	1	1	1	1	1	1	1	1	1	1	1	1	1	1	1	1
lacI_1	Lactose operon repressor	1	1	1	1	1	1	1	1	1	1	1	1	1	1	1	1	1	1	1	1
group_7236	hypothetical protein	1	1	1	1	1	1	1	1	1	1	1	1	1	1	1	1	1	1	1	1
rocC	Amino-acid permease RocC	1	1	1	1	1	1	1	1	1	1	1	1	1	1	1	1	1	1	1	1
gloA	Lactoylglutathione lyase	1	1	1	1	1	1	1	1	1	1	1	1	1	1	1	1	1	1	1	1
ureB	Urease subunit beta	1	1	1	1	1	1	1	1	1	1	1	1	1	1	1	1	1	1	1	1
ycaD_1	putative MFS-type transporter YcaD	1	1	1	1	1	1	1	1	1	1	1	1	1	1	1	1	1	1	1	1
nusA	Transcription termination/antitermination protein NusA	1	1	1	1	1	1	1	1	1	1	1	1	1	1	1	1	1	1	1	1
madA	Acetyl-S-ACP:malonate ACP transferase	1	1	1	1	1	1	1	1	1	1	1	1	1	1	1	1	1	1	1	1
pdxK	Pyridoxine/pyridoxal/pyridoxamine kinase	1	1	1	1	1	1	1	1	1	1	1	1	1	1	1	1	1	1	1	1
ulaC_4	Ascorbate-specific PTS system EIIA component	1	1	1	1	1	1	1	1	1	1	1	1	1	1	1	1	1	1	1	1
nadC	Nicotinate-nucleotide pyrophosphorylase [carboxylating]	1	1	1	1	1	1	1	1	1	1	1	1	1	1	1	1	1	1	1	1
pcaJ	3-oxoadipate CoA-transferase subunit B	1	1	1	1	1	1	1	1	1	1	1	1	1	1	1	1	1	1	1	1
cytR_2	HTH-type transcriptional repressor CytR	1	1	1	1	1	1	1	1	1	1	1	1	1	1	1	1	1	1	1	1
mdfA	Multidrug transporter MdfA	1	1	1	1	1	1	1	1	1	1	1	1	1	1	1	1	1	1	1	1
norG_2	HTH-type transcriptional regulator NorG	1	1	1	1	1	1	1	1	1	1	1	1	1	1	1	1	1	1	1	1
dctA_1	C4-dicarboxylate transport protein	1	1	1	1	1	1	1	1	1	1	1	1	1	1	1	1	1	1	1	1
group_7251	hypothetical protein	1	1	1	1	1	1	1	1	1	1	1	1	1	1	1	1	1	1	1	1
lamB_3	Maltoporin	1	1	1	1	1	1	1	1	1	1	1	1	1	1	1	1	1	1	1	1
fdoG_1	Formate dehydrogenase-O major subunit	1	1	1	1	1	1	1	1	1	1	1	1	1	1	1	1	1	1	1	1
cbiJ	Cobalt-precorrin-6A reductase	1	1	1	1	1	1	1	1	1	1	1	1	1	1	1	1	1	1	1	1
puuB_2	Gamma-glutamylputrescine oxidoreductase	1	1	1	1	1	1	1	1	1	1	1	1	1	1	1	1	1	1	1	1
fim_1	Fimbrial subunit type 1	1	1	1	1	1	1	1	1	1	1	1	1	1	1	1	1	1	1	1	1
lsrR	Transcriptional regulator LsrR	1	1	1	1	1	1	1	1	1	1	1	1	1	1	1	1	1	1	1	1
ung	Uracil-DNA glycosylase	1	1	1	1	1	1	1	1	1	1	1	1	1	1	1	1	1	1	1	1
yheI	putative multidrug resistance ABC transporter ATP-binding/permease protein YheI	1	1	1	1	1	1	1	1	1	1	1	1	1	1	1	1	1	1	1	1
moxC	Putative monooxygenase MoxC	1	1	1	1	1	1	1	1	1	1	1	1	1	1	1	1	1	1	1	1
gutQ	Arabinose 5-phosphate isomerase GutQ	1	1	1	1	1	1	1	1	1	1	1	1	1	1	1	1	1	1	1	1
fepB	Ferrienterobactin-binding periplasmic protein	1	1	1	1	1	1	1	1	1	1	1	1	1	1	1	1	1	1	1	1
group_7262	hypothetical protein	1	1	1	1	1	1	1	1	1	1	1	1	1	1	1	1	1	1	1	1
group_7263	hypothetical protein	1	1	1	1	1	1	1	1	1	1	1	1	1	1	1	1	1	1	1	1
ygeW	Putative carbamoyltransferase YgeW	1	1	1	1	1	1	1	1	1	1	1	1	1	1	1	1	1	1	1	1
ftsB	Cell division protein FtsB	1	1	1	1	1	1	1	1	1	1	1	1	1	1	1	1	1	1	1	1
clcA	H(+)/Cl(-) exchange transporter ClcA	1	1	1	1	1	1	1	1	1	1	1	1	1	1	1	1	1	1	1	1
gstB_2	Glutathione S-transferase GstB	1	1	1	1	1	1	1	1	1	1	1	1	1	1	1	1	1	1	1	1
bglF_3	PTS system beta-glucoside-specific EIIBCA component	1	1	1	1	1	1	1	1	1	1	1	1	1	1	1	1	1	1	1	1
group_7269	hypothetical protein	1	1	1	1	1	1	1	1	1	1	1	1	1	1	1	1	1	1	1	1
group_727	Glutathione S-transferase GST-6.0	1	1	1	1	1	1	1	1	1	1	1	1	1	1	1	1	1	1	1	1
group_7270	hypothetical protein	1	1	1	1	1	1	1	1	1	1	1	1	1	1	1	1	1	1	1	1
group_7271	hypothetical protein	1	1	1	1	1	1	1	1	1	1	1	1	1	1	1	1	1	1	1	1
nimR_4	HTH-type transcriptional regulator NimR	1	1	1	1	1	1	1	1	1	1	1	1	1	1	1	1	1	1	1	1
group_7273	hypothetical protein	1	1	1	1	1	1	1	1	1	1	1	1	1	1	1	1	1	1	1	1
yjiA	P-loop guanosine triphosphatase YjiA	1	1	1	1	1	1	1	1	1	1	1	1	1	1	1	1	1	1	1	1
oqxB3	multidrug efflux RND transporter permease subunit OqxB3	1	1	1	1	1	1	1	1	1	1	1	1	1	1	1	1	1	1	1	1
holD	DNA polymerase III subunit psi	1	1	1	1	1	1	1	1	1	1	1	1	1	1	1	1	1	1	1	1
sorC_2	PTS system sorbose-specific EIIC component	1	1	1	1	1	1	1	1	1	1	1	1	1	1	1	1	1	1	1	1
group_7278	hypothetical protein	1	1	1	1	1	1	1	1	1	1	1	1	1	1	1	1	1	1	1	1
glvR	HTH-type transcriptional regulator GlvR	1	1	1	1	1	1	1	1	1	1	1	1	1	1	1	1	1	1	1	1
group_728	hypothetical protein	1	1	1	1	1	1	1	1	1	1	1	1	1	1	1	1	1	1	1	1
amiC_1	Aliphatic amidase expression-regulating protein	1	1	1	1	1	1	1	1	1	1	1	1	1	1	1	1	1	1	1	1
artM_1	Arginine transport ATP-binding protein ArtM	1	1	1	1	1	1	1	1	1	1	1	1	1	1	1	1	1	1	1	1
trmL_2	tRNA (cytidine(34)-2'-O)-methyltransferase	1	1	1	1	1	1	1	1	1	1	1	1	1	1	1	1	1	1	1	1
endA	Endonuclease-1	1	1	1	1	1	1	1	1	1	1	1	1	1	1	1	1	1	1	1	1
basS	Sensor protein BasS	1	1	1	1	1	1	1	1	1	1	1	1	1	1	1	1	1	1	1	1
pdeD	putative cyclic di-GMP phosphodiesterase PdeD	1	1	1	1	1	1	1	1	1	1	1	1	1	1	1	1	1	1	1	1
yciO	putative protein YciO	1	1	1	1	1	1	1	1	1	1	1	1	1	1	1	1	1	1	1	1
group_7287	hypothetical protein	1	1	1	1	1	1	1	1	1	1	1	1	1	1	1	1	1	1	1	1
group_7288	hypothetical protein	1	1	1	1	1	1	1	1	1	1	1	1	1	1	1	1	1	1	1	1
mdaB	NADPH:quinone oxidoreductase MdaB	1	1	1	1	1	1	1	1	1	1	1	1	1	1	1	1	1	1	1	1
narW	putative nitrate reductase molybdenum cofactor assembly chaperone NarW	1	1	1	1	1	1	1	1	1	1	1	1	1	1	1	1	1	1	1	1
dnaC	DNA replication protein DnaC	1	1	1	1	1	1	1	1	1	1	1	1	1	1	1	1	1	1	1	1
phoH	Protein PhoH	1	1	1	1	1	1	1	1	1	1	1	1	1	1	1	1	1	1	1	1
sufB	FeS cluster assembly protein SufB	1	1	1	1	1	1	1	1	1	1	1	1	1	1	1	1	1	1	1	1
hycD	Formate hydrogenlyase subunit 4	1	1	1	1	1	1	1	1	1	1	1	1	1	1	1	1	1	1	1	1
nuoB	NADH-quinone oxidoreductase subunit B	1	1	1	1	1	1	1	1	1	1	1	1	1	1	1	1	1	1	1	1
psuK_2	Pseudouridine kinase	1	1	1	1	1	1	1	1	1	1	1	1	1	1	1	1	1	1	1	1
gtfA	UDP-N-acetylglucosamine--peptide N-acetylglucosaminyltransferase GtfA subunit	1	1	1	1	1	1	1	1	1	1	1	1	1	1	1	1	1	1	1	1
nadA	Quinolinate synthase A	1	1	1	1	1	1	1	1	1	1	1	1	1	1	1	1	1	1	1	1
metG	Methionine--tRNA ligase	1	1	1	1	1	1	1	1	1	1	1	1	1	1	1	1	1	1	1	1
ydgJ_1	putative oxidoreductase YdgJ	1	1	1	1	1	1	1	1	1	1	1	1	1	1	1	1	1	1	1	1
group_73	hypothetical protein	1	1	1	1	1	1	1	1	1	1	1	1	1	1	1	1	1	1	1	1
betI_2	HTH-type transcriptional regulator BetI	1	1	1	1	1	1	1	1	1	1	1	1	1	1	1	1	1	1	1	1
ybhA	Pyridoxal phosphate phosphatase YbhA	1	1	1	1	1	1	1	1	1	1	1	1	1	1	1	1	1	1	1	1
cobD_2	Threonine-phosphate decarboxylase	1	1	1	1	1	1	1	1	1	1	1	1	1	1	1	1	1	1	1	1
ytfE	Iron-sulfur cluster repair protein YtfE	1	1	1	1	1	1	1	1	1	1	1	1	1	1	1	1	1	1	1	1
galR_2	HTH-type transcriptional regulator GalR	1	1	1	1	1	1	1	1	1	1	1	1	1	1	1	1	1	1	1	1
btuD_8	Vitamin B12 import ATP-binding protein BtuD	1	1	1	1	1	1	1	1	1	1	1	1	1	1	1	1	1	1	1	1
yhfA	Protein YhfA	1	1	1	1	1	1	1	1	1	1	1	1	1	1	1	1	1	1	1	1
gap_2	Glyceraldehyde-3-phosphate dehydrogenase	1	1	1	1	1	1	1	1	1	1	1	1	1	1	1	1	1	1	1	1
mpl	UDP-N-acetylmuramate--L-alanyl-gamma-D-glutamyl-meso-2,6-diaminoheptandioate ligase	1	1	1	1	1	1	1	1	1	1	1	1	1	1	1	1	1	1	1	1
kdpD	Sensor protein KdpD	1	1	1	1	1	1	1	1	1	1	1	1	1	1	1	1	1	1	1	1
cutC_3	Choline trimethylamine-lyase	1	1	1	1	1	1	1	1	1	1	1	1	1	1	1	1	1	1	1	1
cbdB	2-halobenzoate 1,2-dioxygenase small subunit	1	1	1	1	1	1	1	1	1	1	1	1	1	1	1	1	1	1	1	1
group_7310	putative protein	1	1	1	1	1	1	1	1	1	1	1	1	1	1	1	1	1	1	1	1
group_7311	hypothetical protein	1	1	1	1	1	1	1	1	1	1	1	1	1	1	1	1	1	1	1	1
group_7312	Apulose-4-phosphate transketolase subunit A	1	1	1	1	1	1	1	1	1	1	1	1	1	1	1	1	1	1	1	1
prc	Tail-specific protease	1	1	1	1	1	1	1	1	1	1	1	1	1	1	1	1	1	1	1	1
group_7314	hypothetical protein	1	1	1	1	1	1	1	1	1	1	1	1	1	1	1	1	1	1	1	1
citA_1	Sensor histidine kinase CitA	1	1	1	1	1	1	1	1	1	1	1	1	1	1	1	1	1	1	1	1
sfmH	putative fimbrial-like protein SfmH	1	1	1	1	1	1	1	1	1	1	1	1	1	1	1	1	1	1	1	1
glnK	Nitrogen regulatory protein P-II 2	1	1	1	1	1	1	1	1	1	1	1	1	1	1	1	1	1	1	1	1
smfA_3	Fimbria A protein	1	1	1	1	1	1	1	1	1	1	1	1	1	1	1	1	1	1	1	1
ulaA_5	Ascorbate-specific PTS system EIIC component	1	1	1	1	1	1	1	1	1	1	1	1	1	1	1	1	1	1	1	1
group_732	hypothetical protein	1	1	1	1	1	1	1	1	1	1	1	1	1	1	1	1	1	1	1	1
frwD_2	PTS system fructose-like EIIB component 3	1	1	1	1	1	1	1	1	1	1	1	1	1	1	1	1	1	1	1	1
cydD	ATP-binding/permease protein CydD	1	1	1	1	1	1	1	1	1	1	1	1	1	1	1	1	1	1	1	1
dmlR_1	HTH-type transcriptional regulator DmlR	1	1	1	1	1	1	1	1	1	1	1	1	1	1	1	1	1	1	1	1
fhuE	FhuE receptor	1	1	1	1	1	1	1	1	1	1	1	1	1	1	1	1	1	1	1	1
fucK	L-fuculokinase	1	1	1	1	1	1	1	1	1	1	1	1	1	1	1	1	1	1	1	1
lacY	Lactose permease	1	1	1	1	1	1	1	1	1	1	1	1	1	1	1	1	1	1	1	1
fbaB	Fructose-bisphosphate aldolase class 1	1	1	1	1	1	1	1	1	1	1	1	1	1	1	1	1	1	1	1	1
yecS_2	L-cystine transport system permease protein YecS	1	1	1	1	1	1	1	1	1	1	1	1	1	1	1	1	1	1	1	1
iaaA	Isoaspartyl peptidase	1	1	1	1	1	1	1	1	1	1	1	1	1	1	1	1	1	1	1	1
queG	Epoxyqueuosine reductase	1	1	1	1	1	1	1	1	1	1	1	1	1	1	1	1	1	1	1	1
mneP	Manganese efflux system protein MneP	1	1	1	1	1	1	1	1	1	1	1	1	1	1	1	1	1	1	1	1
group_7330	Glutamine transport ATP-binding protein GlnQ	1	1	1	1	1	1	1	1	1	1	1	1	1	1	1	1	1	1	1	1
group_7331	hypothetical protein	1	1	1	1	1	1	1	1	1	1	1	1	1	1	1	1	1	1	1	1
purR_1	HTH-type transcriptional repressor PurR	1	1	1	1	1	1	1	1	1	1	1	1	1	1	1	1	1	1	1	1
puuC	NADP/NAD-dependent aldehyde dehydrogenase PuuC	1	1	1	1	1	1	1	1	1	1	1	1	1	1	1	1	1	1	1	1
group_7334	hypothetical protein	1	1	1	1	1	1	1	1	1	1	1	1	1	1	1	1	1	1	1	1
fumA_1	Fumarate hydratase class I, aerobic	1	1	1	1	1	1	1	1	1	1	1	1	1	1	1	1	1	1	1	1
licC_7	Lichenan permease IIC component	1	1	1	1	1	1	1	1	1	1	1	1	1	1	1	1	1	1	1	1
ygjI_1	Inner membrane transporter YgjI	1	1	1	1	1	1	1	1	1	1	1	1	1	1	1	1	1	1	1	1
ybhI_1	Inner membrane protein YbhI	1	1	1	1	1	1	1	1	1	1	1	1	1	1	1	1	1	1	1	1
group_7339	Methylaspartate ammonia-lyase	1	1	1	1	1	1	1	1	1	1	1	1	1	1	1	1	1	1	1	1
group_734	hypothetical protein	1	1	1	1	1	1	1	1	1	1	1	1	1	1	1	1	1	1	1	1
fepA_1	Ferrienterobactin receptor	1	1	1	1	1	1	1	1	1	1	1	1	1	1	1	1	1	1	1	1
arnA	Bifunctional polymyxin resistance protein ArnA	1	1	1	1	1	1	1	1	1	1	1	1	1	1	1	1	1	1	1	1
tamA	Translocation and assembly module subunit TamA	1	1	1	1	1	1	1	1	1	1	1	1	1	1	1	1	1	1	1	1
speC	Constitutive ornithine decarboxylase	1	1	1	1	1	1	1	1	1	1	1	1	1	1	1	1	1	1	1	1
btsS	Sensor histidine kinase BtsS	1	1	1	1	1	1	1	1	1	1	1	1	1	1	1	1	1	1	1	1
pheA	Bifunctional chorismate mutase/prephenate dehydratase	1	1	1	1	1	1	1	1	1	1	1	1	1	1	1	1	1	1	1	1
argP_4	HTH-type transcriptional regulator ArgP	1	1	1	1	1	1	1	1	1	1	1	1	1	1	1	1	1	1	1	1
dinB	DNA polymerase IV	1	1	1	1	1	1	1	1	1	1	1	1	1	1	1	1	1	1	1	1
ldcC	Constitutive lysine decarboxylase	1	1	1	1	1	1	1	1	1	1	1	1	1	1	1	1	1	1	1	1
malH	Maltose-6'-phosphate glucosidase	1	1	1	1	1	1	1	1	1	1	1	1	1	1	1	1	1	1	1	1
group_735	hypothetical protein	1	1	1	1	1	1	1	1	1	1	1	1	1	1	1	1	1	1	1	1
fruB_2	Multiphosphoryl transfer protein	1	1	1	1	1	1	1	1	1	1	1	1	1	1	1	1	1	1	1	1
betB_3	NAD/NADP-dependent betaine aldehyde dehydrogenase	1	1	1	1	1	1	1	1	1	1	1	1	1	1	1	1	1	1	1	1
group_7352	tRNA-specific adenosine deaminase	1	1	1	1	1	1	1	1	1	1	1	1	1	1	1	1	1	1	1	1
ompN	Outer membrane porin N	1	1	1	1	1	1	1	1	1	1	1	1	1	1	1	1	1	1	1	1
fepD	Ferric enterobactin transport system permease protein FepD	1	1	1	1	1	1	1	1	1	1	1	1	1	1	1	1	1	1	1	1
dkgA	2,5-diketo-D-gluconic acid reductase A	1	1	1	1	1	1	1	1	1	1	1	1	1	1	1	1	1	1	1	1
guaC	GMP reductase	1	1	1	1	1	1	1	1	1	1	1	1	1	1	1	1	1	1	1	1
group_7357	hypothetical protein	1	1	1	1	1	1	1	1	1	1	1	1	1	1	1	1	1	1	1	1
mtnC	Enolase-phosphatase E1	1	1	1	1	1	1	1	1	1	1	1	1	1	1	1	1	1	1	1	1
hyuC_1	N-carbamoyl-L-amino-acid hydrolase	1	1	1	1	1	1	1	1	1	1	1	1	1	1	1	1	1	1	1	1
group_736	hypothetical protein	1	1	1	1	1	1	1	1	1	1	1	1	1	1	1	1	1	1	1	1
ycbV_1	putative fimbrial-like protein YcbV	1	1	1	1	1	1	1	1	1	1	1	1	1	1	1	1	1	1	1	1
group_7361	hypothetical protein	1	1	1	1	1	1	1	1	1	1	1	1	1	1	1	1	1	1	1	1
group_7362	Cystathionine beta-lyase	1	1	1	1	1	1	1	1	1	1	1	1	1	1	1	1	1	1	1	1
rbsA_5	Ribose import ATP-binding protein RbsA	1	1	1	1	1	1	1	1	1	1	1	1	1	1	1	1	1	1	1	1
hipO_1	Hippurate hydrolase	1	1	1	1	1	1	1	1	1	1	1	1	1	1	1	1	1	1	1	1
thiL	Thiamine-monophosphate kinase	1	1	1	1	1	1	1	1	1	1	1	1	1	1	1	1	1	1	1	1
phnR	Putative transcriptional regulator of 2-aminoethylphosphonate degradation operons	1	1	1	1	1	1	1	1	1	1	1	1	1	1	1	1	1	1	1	1
ftsN	Cell division protein FtsN	1	1	1	1	1	1	1	1	1	1	1	1	1	1	1	1	1	1	1	1
group_7368	L-talarate/galactarate dehydratase	1	1	1	1	1	1	1	1	1	1	1	1	1	1	1	1	1	1	1	1
hpcB	3,4-dihydroxyphenylacetate 2,3-dioxygenase	1	1	1	1	1	1	1	1	1	1	1	1	1	1	1	1	1	1	1	1
pheS	Phenylalanine--tRNA ligase alpha subunit	1	1	1	1	1	1	1	1	1	1	1	1	1	1	1	1	1	1	1	1
pbpG	D-alanyl-D-alanine endopeptidase	1	1	1	1	1	1	1	1	1	1	1	1	1	1	1	1	1	1	1	1
ygfF	putative oxidoreductase YgfF	1	1	1	1	1	1	1	1	1	1	1	1	1	1	1	1	1	1	1	1
rapA	RNA polymerase-associated protein RapA	1	1	1	1	1	1	1	1	1	1	1	1	1	1	1	1	1	1	1	1
ygfX	Inner membrane protein YgfX	1	1	1	1	1	1	1	1	1	1	1	1	1	1	1	1	1	1	1	1
ubiD	3-octaprenyl-4-hydroxybenzoate carboxy-lyase	1	1	1	1	1	1	1	1	1	1	1	1	1	1	1	1	1	1	1	1
htpG	Chaperone protein HtpG	1	1	1	1	1	1	1	1	1	1	1	1	1	1	1	1	1	1	1	1
group_7377	hypothetical protein	1	1	1	1	1	1	1	1	1	1	1	1	1	1	1	1	1	1	1	1
pflB	Formate acetyltransferase 1	1	1	1	1	1	1	1	1	1	1	1	1	1	1	1	1	1	1	1	1
livH_3	High-affinity branched-chain amino acid transport system permease protein LivH	1	1	1	1	1	1	1	1	1	1	1	1	1	1	1	1	1	1	1	1
group_738	Putative thiamine biosynthesis protein	1	1	1	1	1	1	1	1	1	1	1	1	1	1	1	1	1	1	1	1
mglC	Galactoside transport system permease protein MglC	1	1	1	1	1	1	1	1	1	1	1	1	1	1	1	1	1	1	1	1
dmsA_1	Dimethyl sulfoxide/trimethylamine N-oxide reductase	1	1	1	1	1	1	1	1	1	1	1	1	1	1	1	1	1	1	1	1
occP	Octopine permease ATP-binding protein P	1	1	1	1	1	1	1	1	1	1	1	1	1	1	1	1	1	1	1	1
group_7383	hypothetical protein	1	1	1	1	1	1	1	1	1	1	1	1	1	1	1	1	1	1	1	1
group_7384	hypothetical protein	1	1	1	1	1	1	1	1	1	1	1	1	1	1	1	1	1	1	1	1
derI	D-erythrulose-4-phosphate isomerase	1	1	1	1	1	1	1	1	1	1	1	1	1	1	1	1	1	1	1	1
yceF	7-methyl-GTP pyrophosphatase	1	1	1	1	1	1	1	1	1	1	1	1	1	1	1	1	1	1	1	1
tmk	Thymidylate kinase	1	1	1	1	1	1	1	1	1	1	1	1	1	1	1	1	1	1	1	1
group_7388	putative periplasmic iron-binding protein	1	1	1	1	1	1	1	1	1	1	1	1	1	1	1	1	1	1	1	1
mppA	Periplasmic murein peptide-binding protein	1	1	1	1	1	1	1	1	1	1	1	1	1	1	1	1	1	1	1	1
mdoC	Glucans biosynthesis protein C	1	1	1	1	1	1	1	1	1	1	1	1	1	1	1	1	1	1	1	1
sglT	Sodium/glucose cotransporter	1	1	1	1	1	1	1	1	1	1	1	1	1	1	1	1	1	1	1	1
group_7392	putative protein	1	1	1	1	1	1	1	1	1	1	1	1	1	1	1	1	1	1	1	1
group_7393	hypothetical protein	1	1	1	1	1	1	1	1	1	1	1	1	1	1	1	1	1	1	1	1
prfC	Peptide chain release factor RF3	1	1	1	1	1	1	1	1	1	1	1	1	1	1	1	1	1	1	1	1
group_7395	hypothetical protein	1	1	1	1	1	1	1	1	1	1	1	1	1	1	1	1	1	1	1	1
rspB	Starvation-sensing protein RspB	1	1	1	1	1	1	1	1	1	1	1	1	1	1	1	1	1	1	1	1
pdeF	Cyclic di-GMP phosphodiesterase PdeF	1	1	1	1	1	1	1	1	1	1	1	1	1	1	1	1	1	1	1	1
purD	Phosphoribosylamine--glycine ligase	1	1	1	1	1	1	1	1	1	1	1	1	1	1	1	1	1	1	1	1
dapH_2	2,3,4,5-tetrahydropyridine-2,6-dicarboxylate N-acetyltransferase	1	1	1	1	1	1	1	1	1	1	1	1	1	1	1	1	1	1	1	1
group_74	hypothetical protein	1	1	1	1	1	1	1	1	1	1	1	1	1	1	1	1	1	1	1	1
cbiT	Cobalt-precorrin-6B C(15)-methyltransferase (decarboxylating)	1	1	1	1	1	1	1	1	1	1	1	1	1	1	1	1	1	1	1	1
ydjG	NADH-specific methylglyoxal reductase	1	1	1	1	1	1	1	1	1	1	1	1	1	1	1	1	1	1	1	1
fimG_1	Protein FimG	1	1	1	1	1	1	1	1	1	1	1	1	1	1	1	1	1	1	1	1
group_7403	hypothetical protein	1	1	1	1	1	1	1	1	1	1	1	1	1	1	1	1	1	1	1	1
putP	Sodium/proline symporter	1	1	1	1	1	1	1	1	1	1	1	1	1	1	1	1	1	1	1	1
mreD	Rod shape-determining protein MreD	1	1	1	1	1	1	1	1	1	1	1	1	1	1	1	1	1	1	1	1
entF	Enterobactin synthase component F	1	1	1	1	1	1	1	1	1	1	1	1	1	1	1	1	1	1	1	1
cyaA	Adenylate cyclase	1	1	1	1	1	1	1	1	1	1	1	1	1	1	1	1	1	1	1	1
rhaD	Rhamnulose-1-phosphate aldolase	1	1	1	1	1	1	1	1	1	1	1	1	1	1	1	1	1	1	1	1
group_7409	hypothetical protein	1	1	1	1	1	1	1	1	1	1	1	1	1	1	1	1	1	1	1	1
group_7410	hypothetical protein	1	1	1	1	1	1	1	1	1	1	1	1	1	1	1	1	1	1	1	1
ubiC	Chorismate pyruvate-lyase	1	1	1	1	1	1	1	1	1	1	1	1	1	1	1	1	1	1	1	1
malK_1	Maltose/maltodextrin import ATP-binding protein MalK	1	1	1	1	1	1	1	1	1	1	1	1	1	1	1	1	1	1	1	1
metL	Bifunctional aspartokinase/homoserine dehydrogenase 2	1	1	1	1	1	1	1	1	1	1	1	1	1	1	1	1	1	1	1	1
psuG	Pseudouridine-5'-phosphate glycosidase	1	1	1	1	1	1	1	1	1	1	1	1	1	1	1	1	1	1	1	1
dnaJ	Chaperone protein DnaJ	1	1	1	1	1	1	1	1	1	1	1	1	1	1	1	1	1	1	1	1
oppB	Oligopeptide transport system permease protein OppB	1	1	1	1	1	1	1	1	1	1	1	1	1	1	1	1	1	1	1	1
roxA_1	50S ribosomal protein L16 3-hydroxylase	1	1	1	1	1	1	1	1	1	1	1	1	1	1	1	1	1	1	1	1
group_7418	hypothetical protein	1	1	1	1	1	1	1	1	1	1	1	1	1	1	1	1	1	1	1	1
fepG	Ferric enterobactin transport system permease protein FepG	1	1	1	1	1	1	1	1	1	1	1	1	1	1	1	1	1	1	1	1
malQ	4-alpha-glucanotransferase	1	1	1	1	1	1	1	1	1	1	1	1	1	1	1	1	1	1	1	1
nagR_2	HTH-type transcriptional repressor NagR	1	1	1	1	1	1	1	1	1	1	1	1	1	1	1	1	1	1	1	1
aaeA_1	p-hydroxybenzoic acid efflux pump subunit AaeA	1	1	1	1	1	1	1	1	1	1	1	1	1	1	1	1	1	1	1	1
mntB_2	Manganese transport system membrane protein MntB	1	1	1	1	1	1	1	1	1	1	1	1	1	1	1	1	1	1	1	1
rhaS_5	HTH-type transcriptional activator RhaS	1	1	1	1	1	1	1	1	1	1	1	1	1	1	1	1	1	1	1	1
modE	DNA-binding transcriptional dual regulator ModE	1	1	1	1	1	1	1	1	1	1	1	1	1	1	1	1	1	1	1	1
slt	Soluble lytic murein transglycosylase	1	1	1	1	1	1	1	1	1	1	1	1	1	1	1	1	1	1	1	1
serC	Phosphoserine aminotransferase	1	1	1	1	1	1	1	1	1	1	1	1	1	1	1	1	1	1	1	1
dacC	D-alanyl-D-alanine carboxypeptidase DacC	1	1	1	1	1	1	1	1	1	1	1	1	1	1	1	1	1	1	1	1
fadI	3-ketoacyl-CoA thiolase FadI	1	1	1	1	1	1	1	1	1	1	1	1	1	1	1	1	1	1	1	1
sdaC_1	Serine transporter	1	1	1	1	1	1	1	1	1	1	1	1	1	1	1	1	1	1	1	1
rhtB_3	Homoserine/homoserine lactone efflux protein	1	1	1	1	1	1	1	1	1	1	1	1	1	1	1	1	1	1	1	1
group_7431	hypothetical protein	1	1	1	1	1	1	1	1	1	1	1	1	1	1	1	1	1	1	1	1
group_7432	Xylulose kinase	1	1	1	1	1	1	1	1	1	1	1	1	1	1	1	1	1	1	1	1
uhpA_2	Transcriptional regulatory protein UhpA	1	1	1	1	1	1	1	1	1	1	1	1	1	1	1	1	1	1	1	1
yfhM	Alpha-2-macroglobulin	1	1	1	1	1	1	1	1	1	1	1	1	1	1	1	1	1	1	1	1
pgpC	Phosphatidylglycerophosphatase C	1	1	1	1	1	1	1	1	1	1	1	1	1	1	1	1	1	1	1	1
ybdM_1	putative protein YbdM	1	1	1	1	1	1	1	1	1	1	1	1	1	1	1	1	1	1	1	1
rafR	HTH-type transcriptional regulator RafR	1	1	1	1	1	1	1	1	1	1	1	1	1	1	1	1	1	1	1	1
ycfS	putative L,D-transpeptidase YcfS	1	1	1	1	1	1	1	1	1	1	1	1	1	1	1	1	1	1	1	1
crl	Sigma factor-binding protein Crl	1	1	1	1	1	1	1	1	1	1	1	1	1	1	1	1	1	1	1	1
dhbE	2,3-dihydroxybenzoate-AMP ligase	1	1	1	1	1	1	1	1	1	1	1	1	1	1	1	1	1	1	1	1
ampE	Protein AmpE	1	1	1	1	1	1	1	1	1	1	1	1	1	1	1	1	1	1	1	1
yeiG	S-formylglutathione hydrolase YeiG	1	1	1	1	1	1	1	1	1	1	1	1	1	1	1	1	1	1	1	1
ybgI	GTP cyclohydrolase 1 type 2	1	1	1	1	1	1	1	1	1	1	1	1	1	1	1	1	1	1	1	1
group_7443	hypothetical protein	1	1	1	1	1	1	1	1	1	1	1	1	1	1	1	1	1	1	1	1
ebgA	Evolved beta-galactosidase subunit alpha	1	1	1	1	1	1	1	1	1	1	1	1	1	1	1	1	1	1	1	1
sdhA	Succinate dehydrogenase flavoprotein subunit	1	1	1	1	1	1	1	1	1	1	1	1	1	1	1	1	1	1	1	1
gmuB	PTS system oligo-beta-mannoside-specific EIIB component	1	1	1	1	1	1	1	1	1	1	1	1	1	1	1	1	1	1	1	1
hflX	GTPase HflX	1	1	1	1	1	1	1	1	1	1	1	1	1	1	1	1	1	1	1	1
ycaL	Metalloprotease YcaL	1	1	1	1	1	1	1	1	1	1	1	1	1	1	1	1	1	1	1	1
group_7449	HTH-type transcriptional regulator DmlR	1	1	1	1	1	1	1	1	1	1	1	1	1	1	1	1	1	1	1	1
yagG_4	Putative glycoside/cation symporter YagG	1	1	1	1	1	1	1	1	1	1	1	1	1	1	1	1	1	1	1	1
hyfA_2	Hydrogenase-4 component A	1	1	1	1	1	1	1	1	1	1	1	1	1	1	1	1	1	1	1	1
arfB	Peptidyl-tRNA hydrolase ArfB	1	1	1	1	1	1	1	1	1	1	1	1	1	1	1	1	1	1	1	1
lptF	Lipopolysaccharide export system permease protein LptF	1	1	1	1	1	1	1	1	1	1	1	1	1	1	1	1	1	1	1	1
group_7454	hypothetical protein	1	1	1	1	1	1	1	1	1	1	1	1	1	1	1	1	1	1	1	1
group_7455	hypothetical protein	1	1	1	1	1	1	1	1	1	1	1	1	1	1	1	1	1	1	1	1
dut	Deoxyuridine 5'-triphosphate nucleotidohydrolase	1	1	1	1	1	1	1	1	1	1	1	1	1	1	1	1	1	1	1	1
mngR_1	Mannosyl-D-glycerate transport/metabolism system repressor MngR	1	1	1	1	1	1	1	1	1	1	1	1	1	1	1	1	1	1	1	1
pqiA	Intermembrane transport protein PqiA	1	1	1	1	1	1	1	1	1	1	1	1	1	1	1	1	1	1	1	1
mntP	putative manganese efflux pump MntP	1	1	1	1	1	1	1	1	1	1	1	1	1	1	1	1	1	1	1	1
menA	1,4-dihydroxy-2-naphthoate octaprenyltransferase	1	1	1	1	1	1	1	1	1	1	1	1	1	1	1	1	1	1	1	1
opgE	Phosphoethanolamine transferase OpgE	1	1	1	1	1	1	1	1	1	1	1	1	1	1	1	1	1	1	1	1
group_7462	hypothetical protein	1	1	1	1	1	1	1	1	1	1	1	1	1	1	1	1	1	1	1	1
yfcJ_2	putative MFS-type transporter YfcJ	1	1	1	1	1	1	1	1	1	1	1	1	1	1	1	1	1	1	1	1
sorC_3	Sorbitol operon regulator	1	1	1	1	1	1	1	1	1	1	1	1	1	1	1	1	1	1	1	1
aat	Leucyl/phenylalanyl-tRNA--protein transferase	1	1	1	1	1	1	1	1	1	1	1	1	1	1	1	1	1	1	1	1
group_7466	hypothetical protein	1	1	1	1	1	1	1	1	1	1	1	1	1	1	1	1	1	1	1	1
fadJ	Fatty acid oxidation complex subunit alpha	1	1	1	1	1	1	1	1	1	1	1	1	1	1	1	1	1	1	1	1
gudX	Glucarate dehydratase-related protein	1	1	1	1	1	1	1	1	1	1	1	1	1	1	1	1	1	1	1	1
dppD_3	Dipeptide transport ATP-binding protein DppD	1	1	1	1	1	1	1	1	1	1	1	1	1	1	1	1	1	1	1	1
entE	Enterobactin synthase component E	1	1	1	1	1	1	1	1	1	1	1	1	1	1	1	1	1	1	1	1
pckA_2	Phosphoenolpyruvate carboxykinase (ATP)	1	1	1	1	1	1	1	1	1	1	1	1	1	1	1	1	1	1	1	1
fliY_1	L-cystine-binding protein FliY	1	1	1	1	1	1	1	1	1	1	1	1	1	1	1	1	1	1	1	1
dgt	Deoxyguanosinetriphosphate triphosphohydrolase	1	1	1	1	1	1	1	1	1	1	1	1	1	1	1	1	1	1	1	1
metC_2	Cystathionine beta-lyase MetC	1	1	1	1	1	1	1	1	1	1	1	1	1	1	1	1	1	1	1	1
chbR	HTH-type transcriptional regulator ChbR	1	1	1	1	1	1	1	1	1	1	1	1	1	1	1	1	1	1	1	1
aas	Bifunctional protein Aas	1	1	1	1	1	1	1	1	1	1	1	1	1	1	1	1	1	1	1	1
hemE	Uroporphyrinogen decarboxylase	1	1	1	1	1	1	1	1	1	1	1	1	1	1	1	1	1	1	1	1
group_7478	Oligosaccharide 4-alpha-D-glucosyltransferase	1	1	1	1	1	1	1	1	1	1	1	1	1	1	1	1	1	1	1	1
pnp	Polyribonucleotide nucleotidyltransferase	1	1	1	1	1	1	1	1	1	1	1	1	1	1	1	1	1	1	1	1
group_7480	hypothetical protein	1	1	1	1	1	1	1	1	1	1	1	1	1	1	1	1	1	1	1	1
pxpA	5-oxoprolinase subunit A	1	1	1	1	1	1	1	1	1	1	1	1	1	1	1	1	1	1	1	1
argB	Acetylglutamate kinase	1	1	1	1	1	1	1	1	1	1	1	1	1	1	1	1	1	1	1	1
yeeO	putative FMN/FAD exporter YeeO	1	1	1	1	1	1	1	1	1	1	1	1	1	1	1	1	1	1	1	1
rlhA_1	23S rRNA 5-hydroxycytidine synthase	1	1	1	1	1	1	1	1	1	1	1	1	1	1	1	1	1	1	1	1
satP	Succinate-acetate/proton symporter SatP	1	1	1	1	1	1	1	1	1	1	1	1	1	1	1	1	1	1	1	1
yhaJ_2	HTH-type transcriptional regulator YhaJ	1	1	1	1	1	1	1	1	1	1	1	1	1	1	1	1	1	1	1	1
alsE_2	D-allulose-6-phosphate 3-epimerase	1	1	1	1	1	1	1	1	1	1	1	1	1	1	1	1	1	1	1	1
yejM	Inner membrane protein YejM	1	1	1	1	1	1	1	1	1	1	1	1	1	1	1	1	1	1	1	1
dhaD	Glycerol dehydrogenase	1	1	1	1	1	1	1	1	1	1	1	1	1	1	1	1	1	1	1	1
mexA	Multidrug resistance protein MexA	1	1	1	1	1	1	1	1	1	1	1	1	1	1	1	1	1	1	1	1
glgX_1	Glycogen operon protein GlgX	1	1	1	1	1	1	1	1	1	1	1	1	1	1	1	1	1	1	1	1
metB	Cystathionine gamma-synthase	1	1	1	1	1	1	1	1	1	1	1	1	1	1	1	1	1	1	1	1
prtS	Protease PrtS	1	1	1	1	1	1	1	1	1	1	1	1	1	1	1	1	1	1	1	1
murA	UDP-N-acetylglucosamine 1-carboxyvinyltransferase	1	1	1	1	1	1	1	1	1	1	1	1	1	1	1	1	1	1	1	1
cbl	HTH-type transcriptional regulator cbl	1	1	1	1	1	1	1	1	1	1	1	1	1	1	1	1	1	1	1	1
topA_1	DNA topoisomerase 1	1	1	1	1	1	1	1	1	1	1	1	1	1	1	1	1	1	1	1	1
lpoB	Penicillin-binding protein activator LpoB	1	1	1	1	1	1	1	1	1	1	1	1	1	1	1	1	1	1	1	1
ybbY	Putative purine permease YbbY	1	1	1	1	1	1	1	1	1	1	1	1	1	1	1	1	1	1	1	1
gamA	putative glucosamine-6-phosphate deaminase 2	1	1	1	1	1	1	1	1	1	1	1	1	1	1	1	1	1	1	1	1
dcp	Dipeptidyl carboxypeptidase	1	1	1	1	1	1	1	1	1	1	1	1	1	1	1	1	1	1	1	1
cyoA	Cytochrome bo(3) ubiquinol oxidase subunit 2	1	1	1	1	1	1	1	1	1	1	1	1	1	1	1	1	1	1	1	1
ulaG	putative L-ascorbate-6-phosphate lactonase UlaG	1	1	1	1	1	1	1	1	1	1	1	1	1	1	1	1	1	1	1	1
menD	2-succinyl-5-enolpyruvyl-6-hydroxy-3-cyclohexene-1-carboxylate synthase	1	1	1	1	1	1	1	1	1	1	1	1	1	1	1	1	1	1	1	1
rbbA	Ribosome-associated ATPase	1	1	1	1	1	1	1	1	1	1	1	1	1	1	1	1	1	1	1	1
hsrA_2	putative transport protein HsrA	1	1	1	1	1	1	1	1	1	1	1	1	1	1	1	1	1	1	1	1
rfaH	Transcription antitermination protein RfaH	1	1	1	1	1	1	1	1	1	1	1	1	1	1	1	1	1	1	1	1
putA	Bifunctional protein PutA	1	1	1	1	1	1	1	1	1	1	1	1	1	1	1	1	1	1	1	1
macA_1	Macrolide export protein MacA	1	1	1	1	1	1	1	1	1	1	1	1	1	1	1	1	1	1	1	1
group_7509	hypothetical protein	1	1	1	1	1	1	1	1	1	1	1	1	1	1	1	1	1	1	1	1
tatB	Sec-independent protein translocase protein TatB	1	1	1	1	1	1	1	1	1	1	1	1	1	1	1	1	1	1	1	1
xylP_1	Isoprimeverose transporter	1	1	1	1	1	1	1	1	1	1	1	1	1	1	1	1	1	1	1	1
rhaB	L-Rhamnulokinase	1	1	1	1	1	1	1	1	1	1	1	1	1	1	1	1	1	1	1	1
arnD	putative 4-deoxy-4-formamido-L-arabinose-phosphoundecaprenol deformylase ArnD	1	1	1	1	1	1	1	1	1	1	1	1	1	1	1	1	1	1	1	1
pdeC	putative cyclic di-GMP phosphodiesterase PdeC	1	1	1	1	1	1	1	1	1	1	1	1	1	1	1	1	1	1	1	1
group_7515	hypothetical protein	1	1	1	1	1	1	1	1	1	1	1	1	1	1	1	1	1	1	1	1
malF	Maltose/maltodextrin transport system permease protein MalF	1	1	1	1	1	1	1	1	1	1	1	1	1	1	1	1	1	1	1	1
mukB	Chromosome partition protein MukB	1	1	1	1	1	1	1	1	1	1	1	1	1	1	1	1	1	1	1	1
dnaE	DNA polymerase III subunit alpha	1	1	1	1	1	1	1	1	1	1	1	1	1	1	1	1	1	1	1	1
group_7519	hypothetical protein	1	1	1	1	1	1	1	1	1	1	1	1	1	1	1	1	1	1	1	1
hxpB_1	Hexitol phosphatase B	1	1	1	1	1	1	1	1	1	1	1	1	1	1	1	1	1	1	1	1
sutR_2	HTH-type transcriptional regulator SutR	1	1	1	1	1	1	1	1	1	1	1	1	1	1	1	1	1	1	1	1
allE	(S)-ureidoglycine aminohydrolase	1	1	1	1	1	1	1	1	1	1	1	1	1	1	1	1	1	1	1	1
group_7523	hypothetical protein	1	1	1	1	1	1	1	1	1	1	1	1	1	1	1	1	1	1	1	1
bioD1_1	ATP-dependent dethiobiotin synthetase BioD 1	1	1	1	1	1	1	1	1	1	1	1	1	1	1	1	1	1	1	1	1
dmsC_2	Anaerobic dimethyl sulfoxide reductase chain C	1	1	1	1	1	1	1	1	1	1	1	1	1	1	1	1	1	1	1	1
ureA	Urease subunit gamma	1	1	1	1	1	1	1	1	1	1	1	1	1	1	1	1	1	1	1	1
pyrD	Dihydroorotate dehydrogenase (quinone)	1	1	1	1	1	1	1	1	1	1	1	1	1	1	1	1	1	1	1	1
zntA	Zinc/cadmium/lead-transporting P-type ATPase	1	1	1	1	1	1	1	1	1	1	1	1	1	1	1	1	1	1	1	1
fetA	putative iron export ATP-binding protein FetA	1	1	1	1	1	1	1	1	1	1	1	1	1	1	1	1	1	1	1	1
waaA	3-deoxy-D-manno-octulosonic acid transferase	1	1	1	1	1	1	1	1	1	1	1	1	1	1	1	1	1	1	1	1
murE	UDP-N-acetylmuramoyl-L-alanyl-D-glutamate--2,6-diaminopimelate ligase	1	1	1	1	1	1	1	1	1	1	1	1	1	1	1	1	1	1	1	1
cysP	Thiosulfate-binding protein	1	1	1	1	1	1	1	1	1	1	1	1	1	1	1	1	1	1	1	1
rplC	50S ribosomal protein L3	1	1	1	1	1	1	1	1	1	1	1	1	1	1	1	1	1	1	1	1
tsgA_2	Protein TsgA	1	1	1	1	1	1	1	1	1	1	1	1	1	1	1	1	1	1	1	1
glgB	1,4-alpha-glucan branching enzyme GlgB	1	1	1	1	1	1	1	1	1	1	1	1	1	1	1	1	1	1	1	1
diaA	DnaA initiator-associating protein DiaA	1	1	1	1	1	1	1	1	1	1	1	1	1	1	1	1	1	1	1	1
ybhI_2	Inner membrane protein YbhI	1	1	1	1	1	1	1	1	1	1	1	1	1	1	1	1	1	1	1	1
yoaD_1	Putative 2-hydroxyacid dehydrogenase YoaD	1	1	1	1	1	1	1	1	1	1	1	1	1	1	1	1	1	1	1	1
gcl	Glyoxylate carboligase	1	1	1	1	1	1	1	1	1	1	1	1	1	1	1	1	1	1	1	1
group_7540	hypothetical protein	1	1	1	1	1	1	1	1	1	1	1	1	1	1	1	1	1	1	1	1
asnA	Aspartate--ammonia ligase	1	1	1	1	1	1	1	1	1	1	1	1	1	1	1	1	1	1	1	1
ttuB_2	Putative tartrate transporter	1	1	1	1	1	1	1	1	1	1	1	1	1	1	1	1	1	1	1	1
proS	Proline--tRNA ligase	1	1	1	1	1	1	1	1	1	1	1	1	1	1	1	1	1	1	1	1
metAS	Homoserine O-succinyltransferase	1	1	1	1	1	1	1	1	1	1	1	1	1	1	1	1	1	1	1	1
lldR_3	Putative L-lactate dehydrogenase operon regulatory protein	1	1	1	1	1	1	1	1	1	1	1	1	1	1	1	1	1	1	1	1
dnaQ	DNA polymerase III subunit epsilon	1	1	1	1	1	1	1	1	1	1	1	1	1	1	1	1	1	1	1	1
group_7547	hypothetical protein	1	1	1	1	1	1	1	1	1	1	1	1	1	1	1	1	1	1	1	1
group_7548	Zinc-type alcohol dehydrogenase-like protein	1	1	1	1	1	1	1	1	1	1	1	1	1	1	1	1	1	1	1	1
murF	UDP-N-acetylmuramoyl-tripeptide--D-alanyl-D-alanine ligase	1	1	1	1	1	1	1	1	1	1	1	1	1	1	1	1	1	1	1	1
phnG	Alpha-D-ribose 1-methylphosphonate 5-triphosphate synthase subunit PhnG	1	1	1	1	1	1	1	1	1	1	1	1	1	1	1	1	1	1	1	1
gbpR_1	HTH-type transcriptional regulator GbpR	1	1	1	1	1	1	1	1	1	1	1	1	1	1	1	1	1	1	1	1
ugpB_1	sn-glycerol-3-phosphate-binding periplasmic protein UgpB	1	1	1	1	1	1	1	1	1	1	1	1	1	1	1	1	1	1	1	1
zitB	Zinc transporter ZitB	1	1	1	1	1	1	1	1	1	1	1	1	1	1	1	1	1	1	1	1
sucB	Dihydrolipoyllysine-residue succinyltransferase component of 2-oxoglutarate dehydrogenase complex	1	1	1	1	1	1	1	1	1	1	1	1	1	1	1	1	1	1	1	1
glpG	Rhomboid protease GlpG	1	1	1	1	1	1	1	1	1	1	1	1	1	1	1	1	1	1	1	1
xylF	D-xylose-binding periplasmic protein	1	1	1	1	1	1	1	1	1	1	1	1	1	1	1	1	1	1	1	1
dmlR_14	HTH-type transcriptional regulator DmlR	1	1	1	1	1	1	1	1	1	1	1	1	1	1	1	1	1	1	1	1
bglB_2	6-phospho-beta-glucosidase BglB	1	1	1	1	1	1	1	1	1	1	1	1	1	1	1	1	1	1	1	1
uxuA_1	Mannonate dehydratase	1	1	1	1	1	1	1	1	1	1	1	1	1	1	1	1	1	1	1	1
pepN	Aminopeptidase N	1	1	1	1	1	1	1	1	1	1	1	1	1	1	1	1	1	1	1	1
glnQ_3	Glutamine transport ATP-binding protein GlnQ	1	1	1	1	1	1	1	1	1	1	1	1	1	1	1	1	1	1	1	1
braC_2	Leucine-, isoleucine-, valine-, threonine-, and alanine-binding protein	1	1	1	1	1	1	1	1	1	1	1	1	1	1	1	1	1	1	1	1
pflD	Trans-4-hydroxy-L-proline dehydratase	1	1	1	1	1	1	1	1	1	1	1	1	1	1	1	1	1	1	1	1
pdxA2_1	D-threonate 4-phosphate dehydrogenase	1	1	1	1	1	1	1	1	1	1	1	1	1	1	1	1	1	1	1	1
glmM	Phosphoglucosamine mutase	1	1	1	1	1	1	1	1	1	1	1	1	1	1	1	1	1	1	1	1
bcr_2	Bicyclomycin resistance protein	1	1	1	1	1	1	1	1	1	1	1	1	1	1	1	1	1	1	1	1
orn	Oligoribonuclease	1	1	1	1	1	1	1	1	1	1	1	1	1	1	1	1	1	1	1	1
dusB	tRNA-dihydrouridine synthase B	1	1	1	1	1	1	1	1	1	1	1	1	1	1	1	1	1	1	1	1
rpoN	RNA polymerase sigma-54 factor	1	1	1	1	1	1	1	1	1	1	1	1	1	1	1	1	1	1	1	1
ldh1	L-lactate dehydrogenase 1	1	1	1	1	1	1	1	1	1	1	1	1	1	1	1	1	1	1	1	1
apbE_1	FAD:protein FMN transferase	1	1	1	1	1	1	1	1	1	1	1	1	1	1	1	1	1	1	1	1
dgoD	D-galactonate dehydratase	1	1	1	1	1	1	1	1	1	1	1	1	1	1	1	1	1	1	1	1
group_7572	hypothetical protein	1	1	1	1	1	1	1	1	1	1	1	1	1	1	1	1	1	1	1	1
cvrA	K(+)/H(+) antiporter NhaP2	1	1	1	1	1	1	1	1	1	1	1	1	1	1	1	1	1	1	1	1
mepS_1	Murein DD-endopeptidase MepS/Murein LD-carboxypeptidase	1	1	1	1	1	1	1	1	1	1	1	1	1	1	1	1	1	1	1	1
dps	DNA protection during starvation protein	1	1	1	1	1	1	1	1	1	1	1	1	1	1	1	1	1	1	1	1
lgoT_3	putative L-galactonate transporter	1	1	1	1	1	1	1	1	1	1	1	1	1	1	1	1	1	1	1	1
nhaA	Na(+)/H(+) antiporter NhaA	1	1	1	1	1	1	1	1	1	1	1	1	1	1	1	1	1	1	1	1
ubiI	2-octaprenylphenol hydroxylase	1	1	1	1	1	1	1	1	1	1	1	1	1	1	1	1	1	1	1	1
malG_2	Maltose/maltodextrin transport system permease protein MalG	1	1	1	1	1	1	1	1	1	1	1	1	1	1	1	1	1	1	1	1
dapA_3	4-hydroxy-tetrahydrodipicolinate synthase	1	1	1	1	1	1	1	1	1	1	1	1	1	1	1	1	1	1	1	1
yfiH	Polyphenol oxidase	1	1	1	1	1	1	1	1	1	1	1	1	1	1	1	1	1	1	1	1
dcuB	Anaerobic C4-dicarboxylate transporter DcuB	1	1	1	1	1	1	1	1	1	1	1	1	1	1	1	1	1	1	1	1
dosC	Diguanylate cyclase DosC	1	1	1	1	1	1	1	1	1	1	1	1	1	1	1	1	1	1	1	1
dppC	Dipeptide transport system permease protein DppC	1	1	1	1	1	1	1	1	1	1	1	1	1	1	1	1	1	1	1	1
mrdA_2	Peptidoglycan D,D-transpeptidase MrdA	1	1	1	1	1	1	1	1	1	1	1	1	1	1	1	1	1	1	1	1
dtpC	Dipeptide and tripeptide permease C	1	1	1	1	1	1	1	1	1	1	1	1	1	1	1	1	1	1	1	1
puuR	HTH-type transcriptional regulator PuuR	1	1	1	1	1	1	1	1	1	1	1	1	1	1	1	1	1	1	1	1
tyrA	T-protein	1	1	1	1	1	1	1	1	1	1	1	1	1	1	1	1	1	1	1	1
bioP	Biotin transporter	1	1	1	1	1	1	1	1	1	1	1	1	1	1	1	1	1	1	1	1
yecS_1	L-cystine transport system permease protein YecS	1	1	1	1	1	1	1	1	1	1	1	1	1	1	1	1	1	1	1	1
yhcH_1	putative protein YhcH	1	1	1	1	1	1	1	1	1	1	1	1	1	1	1	1	1	1	1	1
ydcZ	Inner membrane protein YdcZ	1	1	1	1	1	1	1	1	1	1	1	1	1	1	1	1	1	1	1	1
fimH_1	Type 1 fimbrin D-mannose specific adhesin	1	1	1	1	1	1	1	1	1	1	1	1	1	1	1	1	1	1	1	1
dmlR_12	HTH-type transcriptional regulator DmlR	1	1	1	1	1	1	1	1	1	1	1	1	1	1	1	1	1	1	1	1
rplA	50S ribosomal protein L1	1	1	1	1	1	1	1	1	1	1	1	1	1	1	1	1	1	1	1	1
arcC1_2	Carbamate kinase 1	1	1	1	1	1	1	1	1	1	1	1	1	1	1	1	1	1	1	1	1
kbl	2-amino-3-ketobutyrate coenzyme A ligase	1	1	1	1	1	1	1	1	1	1	1	1	1	1	1	1	1	1	1	1
cntO	Metal-pseudopaline receptor CntO	1	1	1	1	1	1	1	1	1	1	1	1	1	1	1	1	1	1	1	1
rsmE	Ribosomal RNA small subunit methyltransferase E	1	1	1	1	1	1	1	1	1	1	1	1	1	1	1	1	1	1	1	1
cyoB	Cytochrome bo(3) ubiquinol oxidase subunit 1	1	1	1	1	1	1	1	1	1	1	1	1	1	1	1	1	1	1	1	1
gluQ	Glutamyl-Q tRNA(Asp) synthetase	1	1	1	1	1	1	1	1	1	1	1	1	1	1	1	1	1	1	1	1
eamA	putative amino-acid metabolite efflux pump	1	1	1	1	1	1	1	1	1	1	1	1	1	1	1	1	1	1	1	1
mdh_2	Malate dehydrogenase	1	1	1	1	1	1	1	1	1	1	1	1	1	1	1	1	1	1	1	1
sutR_3	HTH-type transcriptional regulator SutR	1	1	1	1	1	1	1	1	1	1	1	1	1	1	1	1	1	1	1	1
rhmR	putative HTH-type transcriptional regulator RhmR	1	1	1	1	1	1	1	1	1	1	1	1	1	1	1	1	1	1	1	1
adhP	Alcohol dehydrogenase, propanol-preferring	1	1	1	1	1	1	1	1	1	1	1	1	1	1	1	1	1	1	1	1
deaD	ATP-dependent RNA helicase DeaD	1	1	1	1	1	1	1	1	1	1	1	1	1	1	1	1	1	1	1	1
ycdY	Chaperone protein YcdY	1	1	1	1	1	1	1	1	1	1	1	1	1	1	1	1	1	1	1	1
lpxP	Lipid A biosynthesis palmitoleoyltransferase	1	1	1	1	1	1	1	1	1	1	1	1	1	1	1	1	1	1	1	1
yajR	Inner membrane transport protein YajR	1	1	1	1	1	1	1	1	1	1	1	1	1	1	1	1	1	1	1	1
feoB	Fe(2+) transporter FeoB	1	1	1	1	1	1	1	1	1	1	1	1	1	1	1	1	1	1	1	1
nifJ	Pyruvate-flavodoxin oxidoreductase	1	1	1	1	1	1	1	1	1	1	1	1	1	1	1	1	1	1	1	1
group_761	hypothetical protein	1	1	1	1	1	1	1	1	1	1	1	1	1	1	1	1	1	1	1	1
malZ	Maltodextrin glucosidase	1	1	1	1	1	1	1	1	1	1	1	1	1	1	1	1	1	1	1	1
tyrR	Transcriptional regulatory protein TyrR	1	1	1	1	1	1	1	1	1	1	1	1	1	1	1	1	1	1	1	1
trpS	Tryptophan--tRNA ligase	1	1	1	1	1	1	1	1	1	1	1	1	1	1	1	1	1	1	1	1
araQ_1	L-arabinose transport system permease protein AraQ	1	1	1	1	1	1	1	1	1	1	1	1	1	1	1	1	1	1	1	1
pcaR_2	Pca regulon regulatory protein	1	1	1	1	1	1	1	1	1	1	1	1	1	1	1	1	1	1	1	1
obgE	GTPase ObgE/CgtA	1	1	1	1	1	1	1	1	1	1	1	1	1	1	1	1	1	1	1	1
mutH	DNA mismatch repair protein MutH	1	1	1	1	1	1	1	1	1	1	1	1	1	1	1	1	1	1	1	1
cysS	Cysteine--tRNA ligase	1	1	1	1	1	1	1	1	1	1	1	1	1	1	1	1	1	1	1	1
lpxH	UDP-2,3-diacylglucosamine hydrolase	1	1	1	1	1	1	1	1	1	1	1	1	1	1	1	1	1	1	1	1
msrC	Free methionine-R-sulfoxide reductase	1	1	1	1	1	1	1	1	1	1	1	1	1	1	1	1	1	1	1	1
bicA	hypothetical protein	1	1	1	1	1	1	1	1	1	1	1	1	1	1	1	1	1	1	1	1
group_7620	hypothetical protein	1	1	1	1	1	1	1	1	1	1	1	1	1	1	1	1	1	1	1	1
rihA	Pyrimidine-specific ribonucleoside hydrolase RihA	1	1	1	1	1	1	1	1	1	1	1	1	1	1	1	1	1	1	1	1
aroL	Shikimate kinase 2	1	1	1	1	1	1	1	1	1	1	1	1	1	1	1	1	1	1	1	1
group_7623	hypothetical protein	1	1	1	1	1	1	1	1	1	1	1	1	1	1	1	1	1	1	1	1
btuD_1	Vitamin B12 import ATP-binding protein BtuD	1	1	1	1	1	1	1	1	1	1	1	1	1	1	1	1	1	1	1	1
pckA_1	Phosphoenolpyruvate carboxykinase (ATP)	1	1	1	1	1	1	1	1	1	1	1	1	1	1	1	1	1	1	1	1
rnr	Ribonuclease R	1	1	1	1	1	1	1	1	1	1	1	1	1	1	1	1	1	1	1	1
marA_3	Multiple antibiotic resistance protein MarA	1	1	1	1	1	1	1	1	1	1	1	1	1	1	1	1	1	1	1	1
group_7628	putative protein	1	1	1	1	1	1	1	1	1	1	1	1	1	1	1	1	1	1	1	1
group_7629	Beta-xylosidase	1	1	1	1	1	1	1	1	1	1	1	1	1	1	1	1	1	1	1	1
group_763	hypothetical protein	1	1	1	1	1	1	1	1	1	1	1	1	1	1	1	1	1	1	1	1
yjjG	Pyrimidine 5'-nucleotidase YjjG	1	1	1	1	1	1	1	1	1	1	1	1	1	1	1	1	1	1	1	1
group_7631	putative protein	1	1	1	1	1	1	1	1	1	1	1	1	1	1	1	1	1	1	1	1
allS_1	HTH-type transcriptional activator AllS	1	1	1	1	1	1	1	1	1	1	1	1	1	1	1	1	1	1	1	1
trpB_2	Tryptophan synthase beta chain	1	1	1	1	1	1	1	1	1	1	1	1	1	1	1	1	1	1	1	1
recD	RecBCD enzyme subunit RecD	1	1	1	1	1	1	1	1	1	1	1	1	1	1	1	1	1	1	1	1
bamD	Outer membrane protein assembly factor BamD	1	1	1	1	1	1	1	1	1	1	1	1	1	1	1	1	1	1	1	1
pncC_3	Nicotinamide-nucleotide amidohydrolase PncC	1	1	1	1	1	1	1	1	1	1	1	1	1	1	1	1	1	1	1	1
aaeB_1	p-hydroxybenzoic acid efflux pump subunit AaeB	1	1	1	1	1	1	1	1	1	1	1	1	1	1	1	1	1	1	1	1
uxaA_2	Altronate dehydratase	1	1	1	1	1	1	1	1	1	1	1	1	1	1	1	1	1	1	1	1
lpfA_1	putative major fimbrial subunit LpfA	1	1	1	1	1	1	1	1	1	1	1	1	1	1	1	1	1	1	1	1
group_764	hypothetical protein	1	1	1	1	1	1	1	1	1	1	1	1	1	1	1	1	1	1	1	1
group_7640	hypothetical protein	1	1	1	1	1	1	1	1	1	1	1	1	1	1	1	1	1	1	1	1
ybjJ	Inner membrane protein YbjJ	1	1	1	1	1	1	1	1	1	1	1	1	1	1	1	1	1	1	1	1
ppiD	Peptidyl-prolyl cis-trans isomerase D	1	1	1	1	1	1	1	1	1	1	1	1	1	1	1	1	1	1	1	1
fhlA	Formate hydrogenlyase transcriptional activator	1	1	1	1	1	1	1	1	1	1	1	1	1	1	1	1	1	1	1	1
group_7644	Ferredoxin--NADP reductase	1	1	1	1	1	1	1	1	1	1	1	1	1	1	1	1	1	1	1	1
kdpA	Potassium-transporting ATPase potassium-binding subunit	1	1	1	1	1	1	1	1	1	1	1	1	1	1	1	1	1	1	1	1
[truncated: 8,246 more rows]

## Sheet: Table_S5
Supplementary Table S5. Associated metadata, multi-locus sequence type, antimicrobial resistance genes, virulence determinants, and plasmid replicon types detected in the 20 New Hampshire K. oxytoca genomes sequenced in this study.							MLST 7 gene alleles							Acquired antimicrobial resistance genes					Chromosomal point mutation				kleboxymicin biosysnthetic gene cluster						klebsiella specific virulence factor										Plasmid replicons
id	Isolation.source	Isolation.type	Host	Collection_year	month	ST	gapA	infB	mdh	pgi	phoE	rpoB	tonB	blaOXY-2	fosA7	oqxA	oqxB	tet.C.	gyrA_S83T	emrD	K_locus	O_locus	query_len	ref_acc_len	iqseqid	coverage	percentage identity	Completeness	Yersiniabactin	Colibactin	Aerobactin	AbST	Salmochelin	SmST	RmpADC	RmST	rmpA2	wzi	Col.pHAD28._1	Col440II_1	ColRNAI_1	FII.pBK30683._1	IncFIB.K..pCAV1099.114._1	IncFIB.S._1	IncFIB.pHCM2._1	IncFIB.pKPHS1._1	IncFII.S._1	IncFII.pKPX1._1	repA.pKOX._1_pKOX
KXB44	blood	clinical	Homo sapiens	2021	11	101	2	3	2	2	45	10	1	OXY-2-26	0	1	1	0	1	1	KL74	OL104	17594	18579	contig00005	94.6983	94.8	Complete	ybt unknown	-	-	0	-	0	-	0	-	-	0	0	0	0	0	0	0	0	0	0	0
KXB10	blood	clinical	Homo sapiens	2018	3	22	1	3	13	1	2	10	10	OXY-2-6	0	1	1	0	1	1	unkown (KL107)	O5	17594	18579	contig00001	94.6983	94.715	Complete	ybt unknown	-	-	0	-	0	-	0	-	-	0	0	0	0	0	0	0	0	0	0	0
KXB3	blood	clinical	Homo sapiens	2017	4	285	1	3	13	24	2	10	1	OXY-2-7	0	1	1	0	1	1	unkown (KL55)	O5	17594	18579	contig00003	94.6983	94.761	Complete	ybt unknown	-	-	0	-	0	-	0	-	-	0	0	0	0	0	0	0	0	0	0	0
KXB4	blood	clinical	Homo sapiens	2017	4	48	1	3	13	24	27	10	1	OXY-2-6	0	1	1	0	1	1	unkown (KL169)	OL104	17594	18579	contig00001	94.6983	94.721	Complete	ybt unknown	-	-	0	-	0	-	0	-	-	0	0	0	0	0	0	0	0	0	0	0
KXB43	blood	clinical	Homo sapiens	2021	10	18	1	2	2	3	2	1	2	OXY-2-2	0	1	1	0	1	1	KL74	OL104	17594	18579	contig00001	94.6983	94.851	Complete	ybt unknown	-	-	0	-	0	-	0	-	wzi531	0	0	0	0	0	0	0	0	0	0	0
KXB15	blood	clinical	Homo sapiens	2018	8	2	1	2	2	1	2	1	2	OXY-2-16	0	1	1	0	1	1	KL74	OL104	17594	18579	contig00002	94.6983	94.851	Complete	ybt unknown	-	-	0	-	0	-	0	-	wzi531	0	0	0	0	0	0	0	1	0	0	0
KXB8	blood	clinical	Homo sapiens	2017	11	2	1	2	2	1	2	1	2	OXY-2-16	0	1	1	0	1	1	KL74	OL104	17594	18579	contig00005	94.6983	94.857	Complete	ybt unknown	-	-	0	-	0	-	0	-	wzi531	0	0	0	0	0	0	1	0	0	0	0
KXB13	blood	clinical	Homo sapiens	2018	6	176	1	7	2	1	65	1	2	OXY-2-4	0	1	1	0	1	1	unkown (KL55)	O5	17594	18579	contig00033	94.6983	94.738	Complete	ybt unknown	-	-	0	-	0	-	0	-	-	1	1	0	0	1	0	0	0	0	0	0
KXB34	blood	clinical	Homo sapiens	2020	12	430	1	2	12	1	2	1	2	OXY-2-36	0	1	1	0	1	0	unkown (KL47)	OL104	3780	18579	contig00002	20.3456	93.785	Partial	ybt unknown	-	-	0	-	0	-	0	-	-	0	0	0	0	0	0	0	1	0	0	0
KXB29	blood	clinical	Homo sapiens	2020	10	155	1	2	2	28	56	1	2	OXY-2-8	0	1	1	0	1	0	unkown (KL107)	OL104	3780	18579	contig00002	20.3456	93.838	Partial	ybt unknown	-	-	0	-	0	-	0	-	-	1	1	1	0	0	1	0	0	0	0	1
KXB16	blood	clinical	Homo sapiens	2019	3	323	1	3	2	14	4	1	2	OXY-2-8	0	1	1	0	1	1	unkown (KL68)	OL104	17594	18579	contig00001	94.6983	94.738	Complete	ybt unknown	-	-	0	-	0	-	0	-	-	0	0	0	0	0	0	0	0	0	0	0
KXB20	blood	clinical	Homo sapiens	2019	8	429	1	2	2	15	34	2	2	OXY-2-2	0	1	1	0	1	1	unkown (KL55)	OL104	17594	18579	contig00001	94.6983	94.743	Complete	ybt unknown	-	-	0	-	0	-	0	-	-	0	0	0	0	0	0	0	0	0	0	0
KXB49	blood	clinical	Homo sapiens	2019	6	30	1	2	2	14	19	9	2	OXY-2-4	0	1	1	0	1	1	unkown (KL55)	OL104	17594	18579	contig00003	94.6983	94.704	Complete	ybt unknown	-	-	0	-	0	-	0	-	-	0	0	0	0	0	0	0	0	0	0	0
KPB112	blood	clinical	Homo sapiens	2019	11	364	1	7	2	2	65	1	2	OXY-2-35	0	1	1	0	1	1	unkown (KL68)	O3/O3a	17594	18579	contig00002	94.6983	94.76	Complete	ybt unknown	-	-	0	-	0	-	0	-	-	1	1	0	1	0	0	0	0	0	0	0
KXB25	blood	clinical	Homo sapiens	2020	8	364	1	7	2	2	65	1	2	OXY-2-35	0	1	1	0	1	1	unkown (KL68)	O3/O3a	17594	18579	contig00003	94.6983	94.766	Complete	ybt unknown	-	-	0	-	0	-	0	-	-	0	0	0	0	0	0	0	0	0	0	0
KXB9	blood	clinical	Homo sapiens	2017	11	199	2	2	2	3	19	2	2	OXY-2-4	0	1	1	0	1	1	unkown (KL68)	O5	17594	18579	contig00006	94.6983	94.692	Complete	ybt unknown	-	-	0	-	0	-	0	-	-	0	0	0	0	1	0	0	0	0	0	0
KXB31	blood	clinical	Homo sapiens	2020	11	199	2	2	2	3	19	2	2	OXY-2-7	0	1	1	0	1	1	unkown (KL124)	O5	17594	18579	contig00002	94.6983	94.721	Complete	ybt unknown	-	-	0	-	0	-	0	-	-	0	0	0	0	1	0	0	1	1	0	0
KXB2	blood	clinical	Homo sapiens	2017	2	19	1	2	2	1	16	1	2	OXY-2-7	0	1	1	0	1	1	unkown (KL29)	OL104	17594	18579	contig00001	94.6983	94.744	Complete	ybt unknown	-	-	0	-	0	-	0	-	-	0	0	0	0	0	0	0	0	0	0	0
KXB11	blood	clinical	Homo sapiens	2018	4	19	1	2	2	1	16	1	2	OXY-2-7	1	1	1	0	1	0	unkown (KL27)	OL104	17594	18579	contig00002	94.6983	94.635	Complete	ybt unknown	-	-	0	-	0	-	0	-	-	0	0	0	0	1	0	0	0	0	1	0
KXB45	blood	clinical	Homo sapiens	2021	11	19	1	2	2	1	16	1	2	OXY-2-1	0	1	1	1	1	1	unkown (KL20)	OL104	17594	18579	contig00002	94.6983	94.761	Complete	ybt unknown	-	-	0	-	0	-	0	-	-	1	1	0	0	0	1	0	0	0	0	0

## Sheet: Table_S6
Supplementary Table S5. Matrix showing the genome-wide average nucleotide identity (ANI) for all pairs of K. oxytoca genomes sequenced in this study (20 genomes from New Hampshire) and the 304 genomes retrieved from NCBI. For visual clarity, a color-coded matrix version of this table is shown in Supplementary Figure S3.
	DRR061429	ERR1191585	ERR1191586	ERR2983535	ERR2983536	ERR2983537	ERR2983538	ERR2983539	ERR2983540	ERR2983541	ERR2983542	ERR2983543	ERR2983544	ERR2983545	ERR2983546	ERR3535473	ERR3535479	ERR4013553	ERR4013554	ERR4013555	ERR4013556	ERR4013557	ERR4013559	ERR4013560	ERR4013579	ERR4013965	ERR4013997	ERR4014009	ERR4014184	ERR4014276	ERR4014499	ERR4014536	ERR4014631	ERR4014692	ERR5432180	ERR5432186	ERR5432276	ERR5432303	ERR5432320	ERR5432327	ERR5432328	ERR5432405	ERR5432406	ERR5432511	ERR6565027	ERR7472424	ERR7472505	ERR8288657	ERR8288676
DRR061429	100	99.8647	99.8721	99.8695	99.8676	99.2087	99.8716	99.2014	99.8666	99.1768	99.2876	99.1365	99.1323	99.9337	99.2239	99.0285	99.0492	98.9699	99.5884	99.3023	99.2272	99.3272	99.2633	99.1151	99.2626	99.1809	99.3238	99.2173	99.2284	99.8893	98.9551	99.2034	99.2308	99.0333	99.2579	99.2111	99.2026	98.9915	99.1996	99.8784	99.9123	99.2496	99.2661	99.2141	99.1709	99.2513	99.8756	99.8735	99.9219
ERR1191585	99.8394	100	99.9825	99.7986	99.8191	99.1608	99.8405	99.1649	99.7964	99.1297	99.1533	99.051	99.0954	99.8787	99.1044	98.9523	98.9555	98.9502	99.579	99.2004	99.1422	99.2428	99.2507	99.0749	99.1699	99.1825	99.27	99.2009	99.1932	99.9775	98.9582	99.1889	99.2578	99.0302	99.2027	99.1642	99.1747	98.8969	99.1582	99.8516	99.8819	99.1949	99.2099	99.138	99.0182	99.2306	99.7986	99.8381	99.8336
ERR1191586	99.8319	99.9951	100	99.8104	99.8283	99.1619	99.8361	99.141	99.7855	99.1324	99.147	99.0334	99.0487	99.8788	99.0997	98.9883	98.9961	98.9501	99.5622	99.1817	99.158	99.24	99.264	99.1271	99.1717	99.1697	99.275	99.1859	99.2087	99.9777	98.9515	99.1916	99.2363	99.031	99.1947	99.1556	99.1647	98.9217	99.1412	99.8484	99.8631	99.2394	99.2506	99.1654	99.0242	99.2424	99.7915	99.8192	99.8309
ERR2983535	99.8751	99.8075	99.8143	100	99.9953	99.235	99.8955	99.1305	99.9768	99.1857	99.0966	98.9719	99.0555	99.9335	99.0817	98.9626	98.9679	98.9414	99.4555	99.1086	99.134	99.1657	99.2009	99.1088	99.192	99.135	99.2535	99.187	99.1531	99.8873	98.9226	99.1592	99.181	98.9153	99.1706	98.9364	99.0225	98.9698	98.9236	99.9107	99.9491	99.2285	99.2303	99.1313	98.8933	99.0656	99.9128	99.9076	99.9103
ERR2983536	99.8698	99.8217	99.8174	99.9955	100	99.1794	99.8966	99.1751	99.9922	99.1794	99.1203	99.023	99.0092	99.9508	99.083	98.9569	98.9488	98.9306	99.4933	99.0889	99.1595	99.1513	99.207	99.095	99.2249	99.1135	99.2523	99.1852	99.192	99.8857	98.9215	99.1819	99.1431	98.9088	99.1754	98.9565	99.1057	98.9556	98.9789	99.9039	99.9379	99.171	99.185	99.1475	98.9313	99.1008	99.8873	99.8677	99.9293
ERR2983537	99.2221	99.2057	99.2003	99.2275	99.2176	100	99.182	99.1532	99.2221	99.2432	99.1439	99.2164	99.2377	99.2275	99.1809	99.1556	99.2002	99.0327	99.1886	99.1115	99.1606	99.2352	99.2187	99.0119	99.2217	99.2004	99.145	99.1294	99.212	99.2182	99.005	99.159	99.1737	98.9984	99.2239	99.1469	99.1433	99.1421	99.1541	99.1863	99.1892	99.1533	99.1413	99.0948	99.0179	99.2253	99.2055	99.2072	99.2329
ERR2983538	99.8799	99.8404	99.8549	99.8908	99.9051	99.1839	100	99.1663	99.9221	99.179	99.0858	98.9786	98.9585	99.955	99.1332	98.9232	98.9297	98.9981	99.5056	99.0818	99.1119	99.1729	99.2413	99.0488	99.2384	99.0655	99.3032	99.1728	99.1783	99.8801	98.9656	99.149	99.1858	99.0273	99.259	99.003	99.1637	99.0012	98.9808	99.9172	99.9567	99.2212	99.2038	99.133	98.9122	99.1129	99.9163	99.9342	99.9429
ERR2983539	99.16	99.1583	99.1913	99.1685	99.1806	99.1704	99.2134	100	99.1641	99.0914	99.1503	98.9299	99.044	99.2407	99.1454	98.956	98.9243	98.9884	99.1808	99.073	99.1386	99.176	99.2197	99.0704	99.1653	99.8355	99.2939	99.1047	99.323	99.2393	98.9308	99.1306	99.1998	99.0735	99.3778	99.2233	99.2755	99.06	99.2473	99.2245	99.2186	99.2589	99.2651	99.0968	98.9421	99.847	99.1401	99.1948	99.1838
ERR2983540	99.8735	99.8366	99.8245	99.971	99.9727	99.1935	99.8974	99.1036	100	99.1835	99.1618	99.0119	99.0454	99.9549	99.0749	98.9674	98.9397	98.9177	99.5095	99.0853	99.1649	99.1631	99.2012	99.1169	99.2428	99.1315	99.2749	99.1642	99.2027	99.9013	98.9059	99.1861	99.1212	98.9454	99.2107	98.9934	99.1272	98.9936	98.9855	99.9214	99.9521	99.215	99.2211	99.1627	98.8973	99.0539	99.891	99.8595	99.9448
ERR2983541	99.1854	99.1635	99.1493	99.1937	99.2075	99.216	99.2153	99.0712	99.2162	100	99.1244	99.8968	99.7345	99.1945	99.0617	99.1053	99.1143	99.0226	99.2495	99.1217	99.1387	99.2745	99.1915	99.0891	99.102	99.154	99.2911	99.1702	99.1199	99.1624	98.9319	99.2234	99.1946	99.04	99.2032	99.1986	99.218	99.0593	99.1825	99.1796	99.1852	99.1968	99.2213	99.1957	99.1229	99.1528	99.17	99.1896	99.1892
ERR2983542	99.2544	99.161	99.1364	99.0574	99.0969	99.1373	99.0633	99.1883	99.12	99.1273	100	99.0324	99.0605	99.1032	99.8559	98.9648	98.942	99.0759	99.2464	99.2353	99.921	99.3583	99.2371	99.1161	99.1779	99.1671	99.3309	99.9721	99.2395	99.2663	99.0519	99.2686	99.3198	99.0383	99.1452	99.0369	99.1684	99.0641	99.0678	99.1669	99.1478	99.2805	99.2829	99.9787	99.9153	99.1788	99.1619	99.1304	99.173
ERR2983543	99.1126	99.0621	99.076	99.006	99.0054	99.1955	98.9711	98.9386	99.0898	99.8985	99.0474	100	99.7493	99.0483	99.0367	98.6142	98.5969	99.0407	99.1932	98.5988	99.1344	99.1012	99.0649	99.0868	99.0401	98.9939	99.2704	99.1225	99.0187	99.1339	98.9187	99.0616	99.21	98.9934	99.0319	98.8618	98.99	98.9581	98.8917	98.9942	99.0433	99.1286	99.1466	99.1466	98.8796	98.9423	99.0328	99.0491	99.028
ERR2983544	99.1697	99.1003	99.1051	98.9913	99.0212	99.2105	99.0429	99.0057	99.0725	99.7856	99.1205	99.7939	100	99.1004	99.0283	98.9934	99.0071	98.9702	99.1648	99.0828	99.0508	99.2316	99.1507	99.0581	99.1572	99.031	99.2466	99.1146	99.099	99.1452	98.9979	99.096	99.1514	98.9758	99.1039	98.9543	99.0707	98.942	98.9533	99.0636	99.1026	99.1579	99.1776	99.1327	99.0036	99.0943	99.0887	99.035	99.0416
ERR2983545	99.9275	99.8942	99.905	99.9572	99.9518	99.1659	99.9651	99.2474	99.9705	99.1936	99.139	99.0697	99.0569	100	99.1155	99.0369	99.0511	98.9349	99.5403	99.1909	99.1576	99.1475	99.2734	99.1202	99.2164	99.1785	99.2468	99.1685	99.19	99.9264	98.96	99.2223	99.1626	99.005	99.2093	99.0523	99.1695	99.067	99.0563	99.9547	99.9691	99.2221	99.2319	99.176	98.9632	99.1527	99.8924	99.9232	99.9611
ERR2983546	99.2175	99.1379	99.1388	99.0805	99.0924	99.2005	99.1348	99.2083	99.0609	99.0832	99.7893	99.0444	99.0996	99.1297	100	99.049	99.0701	99.0207	99.2187	99.257	99.9133	99.3906	99.2078	99.1406	99.2211	99.1225	99.4015	99.8923	99.1952	99.181	99.0337	99.2711	99.3364	99.0674	99.2492	99.2058	99.227	99.0034	99.174	99.1716	99.1654	99.3568	99.371	99.9279	99.8025	99.1613	99.1473	99.1731	99.1477
ERR3535473	99.0328	98.9733	99.0397	98.9524	98.9547	99.1701	98.9229	98.9765	99.0102	99.124	99.018	98.5422	98.9562	99.0336	98.9926	100	99.9918	99.0282	99.1243	98.8083	99.0594	99.0843	99.0658	99.0205	99.0853	99.0823	99.2218	99.0971	99.0833	99.1028	98.9148	99.0717	99.1743	99.0418	99.0722	99.0542	99.0524	99.0021	99.0197	98.9723	98.9911	99.1327	99.1164	99.1463	98.9212	98.9872	99.0112	98.9917	98.9796
ERR3535479	99.0351	98.984	99.0049	98.9721	98.9583	99.174	98.8943	98.9373	99.0153	99.1309	99.0282	98.618	98.9853	99.0427	99.0133	99.9718	100	99.0154	99.1378	98.8216	99.0315	99.0686	99.0574	99.0232	99.1071	99.0795	99.2193	99.1127	99.1003	99.0949	98.9274	99.0889	99.1651	99.0285	99.0777	99.0324	99.0234	98.9462	98.9779	98.9597	98.9734	99.1325	99.1268	99.1301	98.9117	98.9454	98.9735	98.9645	99.016
ERR4013553	98.9926	98.978	98.9528	98.974	98.9541	99.0712	99.0022	99.0448	98.9476	99.0196	99.085	99.0265	98.9968	98.9737	99.021	99.0479	99.0553	100	99.0206	99.044	98.9904	99.0967	99.0732	99.1425	99.0811	99.0005	99.0332	99.0526	99.0658	98.9465	99.8307	99.0463	99.0324	99.1244	99.0883	99.0792	99.0682	98.9808	99.0892	98.9668	99.0098	99.0611	99.0824	99.0495	99.026	99.0581	98.9926	98.9668	99.0036
ERR4013554	99.5673	99.5629	99.5676	99.5272	99.5299	99.2237	99.4738	99.1997	99.5527	99.2285	99.2793	99.2155	99.1356	99.5133	99.1895	99.0857	99.0899	98.974	100	99.2404	99.2409	99.308	99.3287	99.1159	99.2841	99.2174	99.3684	99.2405	99.2786	99.5894	98.9823	99.2784	99.3211	99.0377	99.3015	99.1709	99.2225	98.9873	99.1861	99.5459	99.518	99.3086	99.3155	99.2624	99.194	99.2199	99.5631	99.5155	99.4899
ERR4013555	99.2853	99.2209	99.2345	99.0872	99.082	99.1614	99.085	99.0914	99.0966	99.1618	99.2528	98.6909	99.1244	99.1302	99.2424	98.8462	98.8166	99.0374	99.2961	100	99.3231	99.2636	99.2349	99.0715	99.185	99.1801	99.387	99.2809	99.2503	99.3236	98.9774	99.2606	99.383	99.0232	99.2606	99.0267	99.1743	99.0423	98.9738	99.1595	99.1908	99.2969	99.2844	99.3093	99.2416	99.1843	99.1337	99.2153	99.1962
ERR4013556	99.1658	99.1711	99.1735	99.1225	99.1108	99.1684	99.1742	99.1297	99.104	99.127	99.8994	99.1624	99.0366	99.1417	99.923	99.0915	99.0991	98.9613	99.233	99.2717	100	99.4096	99.262	99.1459	99.2419	99.148	99.3034	99.7806	99.2671	99.2035	99.0036	99.2908	99.324	99.0317	99.2958	99.3103	99.2574	98.9713	99.2977	99.1541	99.1682	99.296	99.2899	99.8413	99.8224	99.2736	99.183	99.1369	99.1631
ERR4013557	99.3055	99.2453	99.2668	99.2043	99.2141	99.234	99.1857	99.186	99.2056	99.2754	99.331	99.117	99.208	99.2001	99.3576	99.0406	99.0954	99.0647	99.2858	99.2782	99.3691	100	99.3116	99.0952	99.2959	99.2441	99.3772	99.3527	99.3547	99.267	98.952	99.3615	99.3224	99.1202	99.3455	99.2056	99.2938	99.0697	99.2059	99.2045	99.2089	99.3673	99.3592	99.2431	99.2143	99.1925	99.2005	99.2174	99.2205
ERR4013559	99.2684	99.2368	99.2733	99.2416	99.2336	99.2084	99.265	99.2264	99.2427	99.2436	99.2412	99.1644	99.1831	99.2681	99.2014	99.0429	99.0592	99.0808	99.3243	99.2542	99.2447	99.326	100	99.1562	99.2189	99.2415	99.3623	99.2875	99.2833	99.2519	98.9404	99.3064	99.3599	99.1071	99.2688	99.2353	99.2361	99.0507	99.2238	99.271	99.2816	99.3125	99.3025	99.2938	99.2091	99.2529	99.2503	99.2405	99.2674
ERR4013560	99.1538	99.1333	99.1504	99.137	99.134	99.0295	99.0882	99.0908	99.1587	99.1154	99.1065	99.0701	99.0979	99.1434	99.1514	99.1	99.0824	99.1244	99.119	99.1086	99.1342	99.1017	99.1732	100	99.1284	99.0519	99.1625	99.0699	99.1573	99.1228	99.1123	99.0881	99.1496	99.411	99.1556	99.082	99.1232	98.9845	99.1161	99.0959	99.112	99.0908	99.1255	99.0801	98.9943	99.0988	99.1018	99.057	99.1144
ERR4013579	99.2165	99.1386	99.149	99.2048	99.1901	99.202	99.1909	99.2017	99.2054	99.0782	99.15	99.0602	99.123	99.2213	99.1964	99.1156	99.1047	99.0554	99.2405	99.2216	99.2191	99.3133	99.1927	99.1265	100	99.1603	99.2436	99.1786	99.2922	99.2106	99.0113	99.216	99.2582	99.0016	99.2665	99.2611	99.2827	99.0733	99.2652	99.2167	99.186	99.2865	99.2891	99.2221	99.1169	99.2125	99.2258	99.2081	99.2219
ERR4013965	99.2182	99.2221	99.2153	99.1715	99.1488	99.2025	99.1862	99.8592	99.1591	99.1519	99.1514	99.0767	99.0987	99.2012	99.0938	99.0512	99.0354	98.9436	99.2684	99.2186	99.162	99.2681	99.2512	99.0586	99.2085	100	99.3042	99.1996	99.4124	99.2286	99.0083	99.2097	99.2442	99.0453	99.4437	99.3978	99.3997	99.0355	99.4094	99.1991	99.1848	99.268	99.2686	99.2083	99.1192	99.8928	99.1299	99.2027	99.185
ERR4013997	99.2981	99.2946	99.2783	99.2941	99.2709	99.1393	99.2965	99.3204	99.269	99.2744	99.3215	99.2369	99.2324	99.2898	99.4046	99.2159	99.2193	99.0222	99.3244	99.379	99.3205	99.3973	99.32	99.1398	99.2493	99.2919	100	99.2515	99.3235	99.2855	99.0245	99.4522	99.5226	99.0406	99.2945	99.3145	99.3088	99.1695	99.308	99.3022	99.2785	99.4885	99.49	99.2879	99.2732	99.304	99.2618	99.2803	99.2967
ERR4014009	99.1444	99.1712	99.183	99.1651	99.1602	99.116	99.1471	99.1811	99.1318	99.1752	99.9875	99.1523	99.1347	99.1487	99.9089	99.1543	99.1659	99.0298	99.2314	99.3025	99.8071	99.3864	99.3165	99.0647	99.1932	99.189	99.2779	100	99.2698	99.2219	98.9944	99.2242	99.353	99.0043	99.294	99.2589	99.219	99.0584	99.2717	99.1681	99.1949	99.2397	99.2249	99.9611	99.827	99.2146	99.2251	99.1492	99.174
ERR4014184	99.2207	99.166	99.1681	99.1797	99.1654	99.1792	99.2069	99.3842	99.1851	99.1256	99.2219	99.0749	99.1004	99.2046	99.2155	99.1481	99.1721	99.0547	99.2287	99.2511	99.2477	99.3388	99.2573	99.1357	99.3341	99.3862	99.3159	99.271	100	99.1852	99.006	99.1921	99.2511	99.1227	99.9666	99.946	99.9256	99.0257	99.9538	99.2006	99.1999	99.361	99.3527	99.2959	99.1518	99.4341	99.1817	99.2211	99.2281
ERR4014276	99.8418	99.9595	99.9746	99.8799	99.8866	99.1677	99.8766	99.2364	99.8899	99.1546	99.2801	99.1572	99.1459	99.9176	99.1593	99.0664	99.1204	98.9294	99.5647	99.2767	99.2168	99.1999	99.2627	99.0994	99.2157	99.2495	99.2918	99.2573	99.2535	100	98.9872	99.247	99.2621	99.0547	99.2414	99.1958	99.1988	98.9761	99.1975	99.9043	99.9365	99.205	99.2194	99.188	99.1476	99.2559	99.8914	99.8729	99.9177
ERR4014499	98.9572	98.9826	99.0039	98.9184	98.9457	98.9972	98.9838	98.9206	98.9579	98.9367	99.0364	98.9369	98.983	98.9939	99.0325	98.9403	98.9664	99.8155	98.9903	98.986	99.0013	98.993	98.9599	99.0905	98.9972	99.0197	99.0072	98.9757	99.0035	99.0299	100	99.0132	99.0167	99.075	99.0314	98.9616	98.9248	98.9754	98.9729	98.9712	98.9883	98.982	98.9873	98.9699	98.9202	98.9493	98.9683	98.9365	98.9593
ERR4014536	99.2213	99.2533	99.2428	99.1921	99.2126	99.1479	99.234	99.1128	99.2203	99.247	99.2406	99.0957	99.1765	99.2978	99.2423	99.0251	99.0667	99.004	99.318	99.2877	99.2757	99.3482	99.2787	99.0826	99.2267	99.1961	99.4385	99.1931	99.2078	99.2617	98.9956	100	99.4403	99.0646	99.2225	99.119	99.1337	99.0836	99.1663	99.2525	99.2508	99.3569	99.3536	99.288	99.1958	99.1489	99.2721	99.2477	99.2494
ERR4014631	99.2563	99.2575	99.2462	99.162	99.1675	99.2008	99.1771	99.237	99.1346	99.219	99.333	99.1741	99.1944	99.1673	99.3209	99.1551	99.1548	99.0376	99.3328	99.3824	99.3701	99.3459	99.3691	99.1622	99.2753	99.2743	99.4799	99.3351	99.3094	99.2455	99.0297	99.4294	100	99.1055	99.3065	99.2647	99.2655	99.0996	99.2494	99.1857	99.1441	99.4767	99.4754	99.3671	99.2043	99.2541	99.2043	99.1671	99.1759
ERR4014692	99.0451	99.0732	99.0711	98.9583	98.9266	98.9879	99.0063	99.07	98.9489	99.0325	99.03	99.0138	98.9667	99.0033	99.0685	99.0427	99.0508	99.1089	99.0739	99.0508	99.016	99.134	99.1142	99.4077	99.0063	99.037	99.0745	99.031	99.1021	99.0633	99.0558	99.0459	99.1254	100	99.1329	99.0705	99.0788	99.0108	99.0754	99.078	98.9895	99.08	99.0988	98.9872	98.9947	99.0944	99.0267	99.0359	99.0027
ERR5432180	99.2822	99.194	99.1951	99.2164	99.213	99.22	99.2225	99.3812	99.2067	99.1476	99.1872	99.0639	99.0793	99.2432	99.218	99.0754	99.0399	99.0598	99.2709	99.2124	99.2906	99.3123	99.2507	99.0954	99.2994	99.413	99.3212	99.2474	99.9401	99.251	99.0358	99.199	99.3046	99.1179	100	99.9604	99.9924	99.012	99.9668	99.2152	99.2441	99.3189	99.3204	99.3055	99.133	99.4183	99.2586	99.2302	99.2535
ERR5432186	99.2021	99.1729	99.137	99.0166	99.0313	99.1618	99.0364	99.2788	99.0368	99.1653	99.1799	98.8992	99.0082	99.0891	99.1664	99.1058	99.0833	99.0372	99.1712	99.0009	99.2477	99.1952	99.2244	99.0489	99.3087	99.3865	99.3205	99.2121	99.9506	99.1716	98.9805	99.1964	99.2237	99.0305	99.9771	100	99.9626	98.9735	99.9858	99.122	99.0844	99.2978	99.2972	99.2572	98.8976	99.2645	99.0944	99.0866	99.0731
ERR5432276	99.1752	99.1901	99.1474	99.105	99.1507	99.1309	99.1234	99.3428	99.173	99.1722	99.1941	99.036	99.0517	99.2052	99.2001	99.0383	99.0475	99.0311	99.2016	99.2101	99.2244	99.2759	99.2389	99.0738	99.3023	99.3684	99.3128	99.1773	99.9232	99.1794	98.9798	99.0937	99.2667	99.1069	99.983	99.9604	100	98.9491	99.9744	99.1532	99.1597	99.3044	99.303	99.1875	99.0404	99.3822	99.1366	99.1333	99.1541
ERR5432303	99.019	98.9381	98.9707	99.0031	99.0342	99.1092	99.0015	99.0218	99.022	99.0535	99.0752	99.0302	98.9754	99.0481	99.03	98.8917	98.8991	98.9564	98.9966	98.9572	99.0098	99.0598	99.0976	98.9595	99.0511	98.9924	99.1717	99.0893	99.0364	98.9794	98.9824	99.0192	99.0928	99.0586	99.0317	98.9712	98.9412	100	98.9547	98.977	99.0835	99.1175	99.0909	99.122	98.9545	99.0892	99.0449	99.0362	99.0547
ERR5432320	99.2211	99.1692	99.132	98.9894	99.0262	99.1099	99.043	99.2863	99.0118	99.1997	99.1165	98.8653	98.9709	99.0766	99.1616	99.0696	99.0302	99.0221	99.1377	99.0043	99.2218	99.2248	99.2317	99.0631	99.2746	99.3671	99.3255	99.1953	99.9074	99.1838	98.9897	99.1766	99.2429	99.053	99.9921	99.9948	99.96	98.9829	100	99.0794	99.0495	99.2945	99.2854	99.2436	98.9117	99.2165	99.0555	99.0823	99.012
ERR5432327	99.9192	99.8964	99.8941	99.9107	99.898	99.1523	99.9401	99.2348	99.9089	99.1693	99.1754	99.0079	99.0161	99.9577	99.1448	98.9901	98.9778	98.9859	99.5881	99.125	99.1886	99.1793	99.2591	99.0458	99.2435	99.1528	99.3217	99.2015	99.1757	99.9071	98.9429	99.1665	99.2309	99.0652	99.1906	99.0828	99.1011	98.9937	99.0674	100	99.9422	99.2246	99.2331	99.1614	98.9253	99.1269	99.9101	99.9312	99.9553
ERR5432328	99.9178	99.8923	99.9104	99.9476	99.9565	99.1191	99.9463	99.1744	99.9557	99.1986	99.1692	99.0366	99.0777	99.9697	99.1889	99.0358	99.0515	98.9551	99.5317	99.1772	99.188	99.1739	99.2781	99.095	99.2433	99.1717	99.3025	99.2198	99.1754	99.9404	98.9481	99.182	99.1887	99.0261	99.2289	99.0339	99.1421	99.0522	99.0256	99.9542	100	99.2002	99.1943	99.2069	98.9916	99.1326	99.9065	99.9131	99.9295
ERR5432405	99.2569	99.2168	99.2396	99.2492	99.2365	99.1424	99.1899	99.2713	99.2198	99.2257	99.2869	99.1662	99.1676	99.2363	99.3804	99.1308	99.1207	99.0762	99.3039	99.3049	99.2594	99.3267	99.3212	99.0735	99.2681	99.2904	99.5162	99.2461	99.3766	99.241	99.0203	99.3811	99.4766	99.1337	99.3619	99.3096	99.2882	99.1072	99.316	99.2018	99.2248	100	99.9973	99.2599	99.2211	99.3063	99.2312	99.2334	99.2573
ERR5432406	99.2486	99.2061	99.2385	99.2528	99.2502	99.175	99.1906	99.2595	99.224	99.1977	99.3024	99.1497	99.1639	99.2212	99.3777	99.1376	99.1318	99.0827	99.3049	99.2924	99.2586	99.3515	99.3189	99.0786	99.2591	99.2968	99.511	99.2377	99.3549	99.2336	98.9895	99.3637	99.4675	99.12	99.3573	99.2889	99.2816	99.0978	99.3078	99.2068	99.2155	99.9984	100	99.2297	99.2138	99.2958	99.2294	99.2348	99.2616
ERR5432511	99.1516	99.1373	99.1152	99.1497	99.1446	99.1117	99.1564	99.1235	99.1545	99.164	99.9842	99.1351	99.1293	99.1694	99.9134	99.0786	99.1389	98.9966	99.2435	99.3105	99.8578	99.3152	99.293	99.056	99.213	99.15	99.2713	99.9417	99.2599	99.1815	98.967	99.2604	99.3297	99.0146	99.3051	99.2484	99.2207	99.0846	99.2557	99.1535	99.1607	99.2153	99.2028	100	99.827	99.188	99.2075	99.1612	99.1832
ERR6565027	99.2687	99.0818	99.0875	99.0397	98.9935	99.0958	98.957	98.9918	98.9949	99.135	99.9838	98.9389	99.076	99.0187	99.8035	98.9742	98.9644	99.031	99.2294	99.2669	99.868	99.2352	99.2598	99.038	99.193	99.1025	99.3143	99.869	99.2219	99.208	98.9479	99.2036	99.3277	99.0565	99.1885	99.0085	99.0906	98.9836	98.9989	98.9896	98.9828	99.2811	99.2855	99.918	100	99.1348	99.0717	98.9631	99.0438
ERR7472424	99.2023	99.2169	99.2103	99.096	99.1123	99.1625	99.1223	99.8588	99.0607	99.19	99.1742	99.0161	99.0724	99.1673	99.1764	98.9299	98.9377	99.0132	99.2076	99.2102	99.2538	99.1421	99.2134	99.0506	99.1777	99.8858	99.2993	99.234	99.4056	99.2296	98.96	99.1478	99.2444	99.0395	99.4442	99.2337	99.3917	99.1036	99.2682	99.1068	99.159	99.2989	99.2957	99.265	99.0714	100	99.0912	99.1558	99.1936
ERR7472505	99.8996	99.846	99.8645	99.9037	99.8995	99.2076	99.9157	99.1954	99.9014	99.1749	99.1511	99.0601	99.1102	99.9215	99.1609	98.9659	99.0007	98.9855	99.5745	99.146	99.1569	99.2264	99.285	99.0727	99.2571	99.1632	99.3287	99.1844	99.2023	99.9016	98.9979	99.2242	99.2155	99.0554	99.2111	99.0998	99.1727	99.089	99.057	99.9227	99.9167	99.2641	99.2767	99.2096	98.993	99.126	100	99.9506	99.9259
ERR8288657	99.8458	99.8889	99.8958	99.8792	99.9002	99.1749	99.9539	99.1668	99.9022	99.1615	99.1739	98.9981	99.029	99.9417	99.1404	99.0107	98.9908	98.9437	99.524	99.1483	99.1634	99.1868	99.2582	99.0243	99.2596	99.1303	99.2829	99.1961	99.2148	99.8944	98.9155	99.2179	99.1903	99.0299	99.2282	99.1007	99.1336	99.071	99.0728	99.9329	99.9168	99.1706	99.1978	99.1847	98.9698	99.1666	99.953	100	99.953
ERR8288676	99.8892	99.8463	99.8615	99.9286	99.9309	99.1645	99.9585	99.2244	99.935	99.1976	99.2036	99.0549	99.0459	99.954	99.1608	98.9713	98.9904	98.9755	99.4933	99.1268	99.2007	99.1957	99.2635	99.1023	99.252	99.1751	99.3046	99.2279	99.1929	99.9023	98.9813	99.1979	99.1729	98.9548	99.2112	99.0707	99.1821	99.0698	99.0689	99.9707	99.9502	99.23	99.2534	99.2269	99.0293	99.1584	99.9299	99.9313	100
ERR8651826	99.0392	99.0591	99.0679	99.0205	99.0394	99.1322	98.9765	99.0608	99.0152	99.1175	99.1238	99.1118	99.1219	99.0377	99.1253	99.0307	99.0601	99.1608	99.1359	99.1062	99.1239	99.134	99.1573	99.0975	99.0838	99.0721	99.1148	99.1033	99.0835	99.0798	99.0752	99.0926	99.0761	99.0504	99.0968	99.0734	99.073	99.0928	99.0971	99.083	99.0036	99.1083	99.1084	99.1137	99.0294	99.0718	99.0344	99.0004	99.0037
ERR9832554	99.186	99.0984	99.1113	99.0324	99.0863	99.1929	99.0159	99.0138	99.0554	99.0574	99.1123	98.6571	98.9756	99.0741	99.1054	98.9303	98.9001	99.018	99.2119	98.9865	99.2862	99.3142	99.1958	99.087	99.1695	99.1434	99.6157	99.2521	99.1265	99.1965	98.9316	99.2502	99.4146	99.0116	99.1457	99.0823	99.1418	98.933	99.0441	99.0387	99.0783	99.6432	99.6466	99.2472	99.0631	99.0782	99.0579	99.0791	99.0872
ERR9832649	99.1138	98.9974	99.014	98.9501	98.9622	99.1991	98.9007	98.9452	99.04	99.2124	99.0132	98.8969	99.1349	99.0239	99.0401	98.9157	98.9233	98.9504	99.1193	98.8472	99.0407	99.1138	99.1602	99.065	99.0113	99.065	99.2171	99.0976	99.0668	99.1385	98.9822	99.107	99.1353	98.9377	99.0266	98.8331	98.9574	98.8986	98.8615	99.0355	99.0099	99.208	99.2127	99.1291	98.936	99.052	98.9852	99.013	98.9954
GCA	99.1094	99.0056	99.05	99.1159	99.1098	99.138	99.1306	99.1293	99.0889	99.0603	99.0336	98.8241	99.0819	99.1318	99.0586	99.0191	99.0479	99.0073	99.1224	98.9338	99.1259	99.0829	99.0999	99.0743	99.0833	99.0596	99.1401	99.1326	99.081	99.094	98.9881	99.0179	99.0733	99.0202	99.1091	99.0749	99.0398	99.5138	99.0944	99.1296	99.1565	99.1593	99.1642	99.1082	98.7796	98.9381	99.118	99.1352	99.1678
GCA	98.9963	98.9384	98.9281	98.9548	98.937	98.9766	98.9783	98.9555	98.9541	98.8723	98.9171	98.8807	98.8984	98.9589	98.9838	98.8626	98.8934	99.1226	98.9772	98.9474	98.9333	98.9193	98.9534	99.1683	99.0071	98.9351	99.0094	98.9864	98.9783	98.9922	99.0582	99.0117	98.9812	99.1531	98.951	98.9099	98.9353	98.8833	98.9126	99.0014	98.9673	98.9954	98.9998	98.9819	98.889	98.9272	98.974	98.9834	98.9649
GCA	99.3118	99.2926	99.3066	99.322	99.3215	99.2271	99.3203	99.3317	99.3237	99.2324	99.3798	99.2224	99.2329	99.3224	99.4068	99.1402	99.1642	99.0608	99.344	99.4499	99.3638	99.2863	99.3374	99.128	99.3393	99.3087	99.4872	99.3579	99.3337	99.3173	98.9913	99.5257	99.5091	99.0922	99.3124	99.2568	99.3063	99.1134	99.2745	99.3232	99.3125	99.4338	99.4211	99.3692	99.3544	99.322	99.2968	99.2877	99.3291
GCA	99.3298	99.2797	99.3027	99.3188	99.3197	99.1479	99.2966	99.3175	99.3163	99.2345	99.4076	99.223	99.2245	99.3251	99.4116	99.1933	99.1652	99.0386	99.3555	99.4344	99.381	99.2683	99.3428	99.1535	99.3501	99.2865	99.4983	99.3759	99.3357	99.3016	98.9679	99.5118	99.5183	99.0632	99.3176	99.2446	99.2799	99.1243	99.2646	99.3193	99.2979	99.4253	99.4188	99.3978	99.3345	99.3238	99.3048	99.2701	99.3206
GCA	99.2268	99.1837	99.203	99.0973	99.0796	99.1871	99.1061	99.1502	99.1078	99.2168	99.1945	99.0538	99.1093	99.1104	99.2265	99.1531	99.1627	99.0181	99.1904	99.0558	99.2768	99.2675	99.2128	99.0434	99.2136	99.2051	99.2349	99.2065	99.2574	99.2037	98.9739	99.2132	99.2082	99.0075	99.2551	99.1909	99.2784	99.0358	99.1945	99.1145	99.1225	99.1955	99.1815	99.2059	99.0382	99.1192	99.1104	99.0886	99.1009
GCA	99.1787	99.0937	99.0807	99.0802	99.1037	99.1012	99.1299	99.1395	99.0684	99.058	99.8323	98.9478	98.9966	99.1418	99.9154	99.0294	99.042	99.0328	99.1898	99.2773	99.8186	99.3671	99.2065	99.0939	99.2136	99.1349	99.375	99.8145	99.1749	99.0941	98.9717	99.2036	99.3284	99.0378	99.2177	99.1685	99.1488	99.006	99.1999	99.1289	99.1856	99.3077	99.328	99.8766	99.7033	99.1557	99.1536	99.158	99.1172
GCA	99.1946	99.17	99.1748	99.1621	99.175	99.1877	99.2076	99.1712	99.1654	99.3075	99.27	99.2763	99.2368	99.1714	99.1708	99.1129	99.1055	98.9699	99.1886	99.261	99.1863	99.1909	99.2606	99.075	99.1957	99.1644	99.2529	99.2437	99.2122	99.1932	99.0101	99.2359	99.2508	99.0344	99.1917	99.2054	99.1845	99.0481	99.2005	99.1682	99.1849	99.1384	99.1129	99.2432	99.2055	99.2003	99.1519	99.1793	99.1996
GCA	99.3167	99.3018	99.2986	99.3196	99.3291	99.1815	99.3045	99.3227	99.3133	99.2192	99.4124	99.228	99.212	99.2958	99.3954	99.169	99.1604	99.0579	99.3959	99.4576	99.3809	99.2767	99.3238	99.1563	99.3109	99.3265	99.5144	99.3793	99.3001	99.3129	98.9748	99.5144	99.5041	99.1207	99.2949	99.2803	99.2921	99.1172	99.3096	99.2956	99.2978	99.4664	99.4274	99.3852	99.349	99.3439	99.3153	99.3026	99.3142
GCA	99.2933	99.3057	99.3143	99.2542	99.255	99.207	99.2881	99.2815	99.2682	99.2502	99.3415	99.2321	99.1853	99.2623	99.3482	99.1839	99.2008	99.0488	99.3335	99.3334	99.3416	99.3568	99.3319	99.0776	99.2547	99.2952	99.3653	99.3425	99.3129	99.3247	99.0158	99.3181	99.5043	99.0944	99.2797	99.2681	99.2912	99.1136	99.2825	99.3422	99.2847	99.3674	99.3711	99.3804	99.2643	99.2784	99.3115	99.2841	99.3187
GCA	99.8404	99.8082	99.8136	99.7816	99.7819	99.2203	99.7662	99.3014	99.7883	99.2722	99.2548	99.1826	99.2462	99.7972	99.3192	98.835	98.832	99.0438	99.7485	98.9388	99.2951	99.3274	99.2624	99.1424	99.2563	99.2432	99.322	99.2903	99.251	99.8429	99.037	99.2198	99.3134	99.0752	99.2051	99.176	99.1911	99.1965	99.1457	99.8442	99.7886	99.3048	99.2894	99.3263	99.2203	99.3365	99.817	99.8273	99.794
GCA	99.2347	99.2179	99.1897	99.1704	99.1428	99.2309	99.1992	99.209	99.1721	99.0851	99.2113	99.0723	99.1215	99.1683	99.257	99.1475	99.1787	99.0505	99.2028	99.2275	99.262	99.3427	99.2231	99.0633	99.9314	99.1705	99.2854	99.2573	99.323	99.2393	99.0201	99.2406	99.2788	99.0639	99.3316	99.2969	99.3138	99.0234	99.3203	99.1502	99.1832	99.3234	99.3313	99.2955	99.1655	99.1802	99.1967	99.1831	99.1636
GCA	99.1957	99.1856	99.1906	98.9809	98.976	99.2393	98.9905	99.0333	98.9613	99.2164	99.2738	99.0383	99.1171	99.0883	99.1999	98.9515	98.9735	99.0113	99.2121	99.1469	99.328	99.234	99.2084	99.0857	99.2582	99.2062	99.3909	99.3345	99.2345	99.2391	98.9141	99.3018	99.3186	99.0928	99.2231	99.0902	99.188	99.1268	99.0851	99.1065	99.0772	99.2977	99.3105	99.3255	99.1544	99.1498	99.0925	99.0869	99.0981
GCA	99.2428	99.212	99.2141	99.173	99.1425	99.1635	99.2269	99.1192	99.1408	99.1727	99.3085	99.0886	99.1786	99.2028	99.2707	99.1355	99.1522	99.019	99.1913	99.292	99.3278	99.189	99.2906	99.1039	99.2487	99.2472	99.2986	99.2709	99.25	99.2514	99.0611	99.2688	99.2978	99.0909	99.247	99.1699	99.2202	99.095	99.1708	99.2084	99.1829	99.2634	99.2772	99.2834	99.2023	99.2059	99.1758	99.2072	99.2209
GCA	98.9243	98.8643	98.9044	98.7526	98.7975	99.0616	98.8073	98.9128	98.8713	98.9137	98.9896	98.9118	98.9355	98.8553	98.9573	98.7449	98.7327	99.0513	99.0217	98.8096	98.979	98.8911	99.1192	99.0227	98.9728	98.9335	99.1071	98.9753	99.0265	98.9355	99.012	98.9691	99.019	99.0041	98.9819	98.8098	98.9503	98.8941	98.7842	98.81	98.8305	99.0556	99.0156	98.9542	98.8555	98.8463	98.8759	98.8058	98.8646
GCA	99.1792	99.2086	99.2181	99.1717	99.1743	99.1631	99.2152	99.2629	99.1644	99.2468	99.3755	99.2188	99.1653	99.178	99.3589	99.2048	99.2169	98.9593	99.334	99.4305	99.3793	99.3203	99.3598	99.1175	99.3155	99.2419	99.4586	99.2727	99.3438	99.2151	99.0096	99.4288	99.8988	99.1041	99.3373	99.3208	99.3169	99.0948	99.3227	99.2384	99.2044	99.4545	99.4426	99.3002	99.2591	99.2704	99.194	99.2138	99.2203
GCA	99.8471	99.8041	99.8199	99.7114	99.7214	99.1759	99.7106	99.0963	99.696	99.1761	99.1796	99.1239	99.0634	99.7116	99.0847	99.0049	99.0171	98.9921	99.6095	99.1737	99.1873	99.1826	99.3023	99.1301	99.2032	99.1967	99.2546	99.2293	99.1599	99.8304	99.0033	99.2583	99.0949	99.0383	99.189	99.1059	99.1486	98.9712	99.0967	99.7547	99.7117	99.2786	99.2634	99.2334	99.0758	99.198	99.7637	99.717	99.727
GCA	99.8608	99.8244	99.8089	99.7605	99.7466	99.1846	99.7424	99.1201	99.7282	99.1702	99.1774	99.1029	99.0583	99.7512	99.0699	99.0018	99.0309	99.001	99.572	99.1958	99.1797	99.2006	99.2921	99.1286	99.2122	99.1834	99.2853	99.2566	99.1246	99.8329	99.0164	99.2812	99.1281	99.0555	99.1374	99.0757	99.1261	98.9639	99.0813	99.7498	99.7559	99.2582	99.253	99.2595	99.0689	99.1992	99.8005	99.7315	99.72
GCA	99.1381	99.158	99.1775	99.0271	99.0311	99.1882	99.0315	99.0188	99.0971	99.2336	99.0919	99.1339	99.1785	99.0691	99.1575	98.9254	98.9704	99.0221	99.251	99.0562	99.1508	99.1385	99.1775	99.0457	99.1956	99.1975	99.2163	99.1586	99.1969	99.2617	98.9647	99.1428	99.2039	98.9754	99.1646	98.9693	99.1579	99.0555	98.9875	99.1309	99.0342	99.2067	99.2213	99.1851	99.0076	99.0146	99.0723	99.0751	99.084
GCA	99.218	99.1673	99.1759	99.1206	99.1043	99.0912	99.0863	99.1754	99.1142	99.1882	99.1992	99.1288	99.1495	99.1072	99.2811	99.1429	99.1336	98.9707	99.2472	99.2421	99.2131	99.3082	99.2652	99.1112	99.1696	99.2215	99.9616	99.2047	99.2032	99.2197	98.9485	99.323	99.3749	98.9977	99.2205	99.1373	99.1565	98.9975	99.1199	99.1464	99.1179	99.4974	99.4974	99.2798	99.1091	99.2393	99.1504	99.1236	99.1068
GCA	99.6064	99.6083	99.603	99.5345	99.5162	99.2272	99.5124	99.2521	99.5012	99.2704	99.3264	99.2997	99.2199	99.5145	99.2282	99.1798	99.1953	98.9918	99.7954	99.3945	99.2438	99.3343	99.3321	99.1308	99.2999	99.2302	99.3454	99.2931	99.293	99.6305	99.0515	99.359	99.3727	99.0317	99.2977	99.2261	99.2545	99.143	99.235	99.6023	99.532	99.3047	99.2877	99.3138	99.2594	99.2949	99.5762	99.5431	99.5619
GCA	99.1815	99.1903	99.1993	99.154	99.2249	99.1865	99.1675	99.2404	99.1847	99.2595	99.4044	99.2158	99.2101	99.2044	99.3218	99.1557	99.167	99.0334	99.2912	99.4009	99.2887	99.3326	99.3243	99.1052	99.3152	99.2335	99.5126	99.333	99.3422	99.1886	99.0239	99.4392	99.6115	99.1479	99.3478	99.319	99.3049	99.0956	99.3326	99.1843	99.177	99.4356	99.435	99.3423	99.331	99.2942	99.1958	99.1863	99.2295
GCA	99.2386	99.2262	99.212	99.1663	99.1797	99.6349	99.1631	99.0604	99.1484	99.2289	99.176	99.1841	99.204	99.1985	99.175	99.1185	99.1441	99.0347	99.194	99.1292	99.2308	99.2005	99.1809	99.112	99.2232	99.1824	99.2755	99.2153	99.1535	99.219	99.0358	99.2157	99.1502	99.105	99.1653	99.1015	99.136	99.1197	99.103	99.1829	99.1606	99.2129	99.207	99.2185	99.1221	99.1467	99.2036	99.1738	99.1968
GCA	99.157	99.2034	99.19	99.1182	99.0841	99.174	99.1253	99.1471	99.114	99.1371	99.1638	99.1088	99.1347	99.1589	99.2444	99.1539	99.1768	99.0333	99.2256	99.1862	99.1776	99.3012	99.1828	99.1002	99.3246	99.1296	99.2036	99.1878	99.3067	99.2187	99.0052	99.192	99.2114	98.9943	99.3135	99.2831	99.2787	99.0418	99.309	99.1672	99.1673	99.1678	99.1747	99.2163	99.1096	99.2193	99.1837	99.1475	99.167
GCA	99.6232	99.6273	99.6295	99.4605	99.4967	99.2012	99.4654	99.0526	99.451	99.2783	99.2364	99.0105	99.1979	99.5029	99.2056	99.0053	99.021	99.0487	99.7983	99.1708	99.2839	99.1398	99.3258	99.0617	99.3164	99.2391	99.387	99.2706	99.306	99.6277	99.0124	99.2927	99.3604	99.0946	99.3205	99.1143	99.2703	99.0131	99.1082	99.5008	99.4756	99.3027	99.307	99.2622	99.0473	99.1029	99.4457	99.4809	99.5032
GCA	99.528	99.5471	99.5601	99.4862	99.5016	99.1867	99.4939	99.2191	99.492	99.2305	99.2531	99.2332	99.2055	99.5092	99.2048	99.1313	99.1311	98.9773	99.7741	99.2705	99.1199	99.3572	99.3133	99.1327	99.2433	99.1929	99.2768	99.1839	99.2552	99.5745	98.9948	99.3495	99.3933	98.9539	99.2643	99.216	99.2311	99.1015	99.1974	99.5653	99.4798	99.2707	99.2676	99.2608	99.156	99.2901	99.5315	99.5251	99.5414
GCA	99.0654	99.1055	99.1136	99.0535	99.0383	99.0558	99.045	99.0479	99.0215	99.0457	99.1083	99.0278	99.0354	99.0116	99.0954	99.0732	99.0587	99.113	99.0496	99.1326	99.0988	99.1379	99.1423	99.3713	99.1389	99.0918	99.1155	99.0935	99.1488	99.0779	99.0465	99.1165	99.1195	99.918	99.1441	99.1509	99.1403	99.029	99.1578	99.0328	99.0216	99.124	99.1503	99.1101	99.0199	99.1159	98.9649	98.9938	99.0255
GCA	99.1684	99.1451	99.1267	99.1281	99.1482	99.134	99.128	99.1431	99.1409	99.1574	99.169	99.135	99.1576	99.1491	99.156	99.0808	99.1283	99.1806	99.155	99.1598	99.1444	99.1448	99.1955	99.0933	99.1392	99.1345	99.1541	99.1372	99.1007	99.1138	99.105	99.1454	99.1166	99.0847	99.0914	99.1023	99.1095	99.1308	99.1276	99.1462	99.1272	99.1432	99.1518	99.1563	99.1067	99.116	99.1332	99.1051	99.1218
GCA	99.2854	99.2532	99.2996	99.1135	99.1164	99.2137	99.1431	99.1374	99.2311	99.157	99.3238	99.1205	99.1413	99.2055	99.3146	98.9669	98.9697	99.0048	99.2972	99.785	99.3426	99.3178	99.2907	99.1623	99.2903	99.1521	99.4655	99.3457	99.2909	99.331	99.0288	99.3357	99.4671	99.1296	99.2808	99.1451	99.2569	99.0709	99.139	99.1678	99.152	99.403	99.4111	99.4169	99.2119	99.1416	99.163	99.1434	99.1724
GCA	99.1552	99.0874	99.0665	98.841	98.8904	99.1808	98.913	98.9464	98.8607	99.0631	99.824	98.8908	99.0095	98.9161	99.7977	98.8526	98.8457	98.9941	99.0847	99.2546	99.8609	99.2013	99.2401	99.0873	99.207	99.1638	99.2969	99.8024	99.2915	99.1232	98.9799	99.1953	99.2832	98.9682	99.31	99.04	99.2309	98.9325	99.0437	98.9399	98.9301	99.2358	99.2325	99.7513	99.6612	99.1327	99.0203	98.9693	98.9711
GCA	98.976	98.871	98.8609	98.8458	98.8026	99.0266	98.8605	98.8239	98.9026	98.8783	98.9082	98.8862	98.9282	98.8412	98.924	98.7344	98.787	99.0753	98.9903	98.8646	98.947	98.8189	98.8979	99.1547	98.963	98.9222	98.9889	98.9738	98.9909	98.9603	99.0457	98.9868	98.9275	99.1243	98.9144	98.7863	98.9176	98.9012	98.7891	98.8676	98.8443	98.9427	98.9185	99.0058	98.7775	98.7953	98.8559	98.8832	98.8577
GCA	99.8816	99.6456	99.8563	99.9192	99.9332	99.1873	99.9342	99.1873	99.9076	99.174	98.9542	99.0698	99.0448	99.9457	99.0799	99.0323	98.9962	98.9504	99.5467	99.1721	99.1383	99.1828	99.2395	99.073	99.2195	99.1753	99.2745	99.177	99.1952	99.8911	98.9314	99.1766	99.2046	99.0283	99.2135	99.1288	99.1524	99.0443	99.1026	99.9244	99.9696	99.1516	99.1679	99.1276	98.9716	99.1536	99.8923	99.9142	99.9187
GCA	99.8712	99.6515	99.8622	99.9199	99.9346	99.1695	99.9336	99.1831	99.9214	99.1752	98.9538	99.0665	99.0551	99.9468	99.1062	99.0161	99.0118	98.9496	99.5602	99.1691	99.1297	99.2133	99.2373	99.0723	99.2112	99.1869	99.2747	99.1798	99.2093	99.886	98.9354	99.1673	99.2151	99.0216	99.2117	99.1066	99.1332	99.0495	99.0768	99.9531	99.9425	99.1969	99.1818	99.1796	98.9807	99.1584	99.8979	99.8986	99.9084
GCA	99.8751	99.6553	99.873	99.9389	99.9529	99.2214	99.9242	99.1788	99.9466	99.1498	98.9832	99.0788	99.0895	99.9776	99.1572	99.0401	99.0295	98.9793	99.555	99.1851	99.1736	99.1779	99.254	99.0658	99.2545	99.183	99.2693	99.2406	99.1909	99.8865	98.9557	99.2224	99.1859	99.038	99.2132	99.1026	99.1431	99.0569	99.0977	99.9547	99.9638	99.2203	99.2224	99.1968	99.0142	99.171	99.9061	99.9258	99.9341
GCA	99.884	99.6531	99.8645	99.9231	99.9366	99.1989	99.9339	99.1896	99.921	99.1698	98.9638	99.0725	99.0509	99.9435	99.1066	99.0183	99.0051	98.9514	99.5566	99.1559	99.138	99.2125	99.2444	99.0567	99.2351	99.1971	99.2758	99.1869	99.2031	99.884	98.9377	99.1587	99.1932	99.0321	99.2303	99.1402	99.1595	99.0453	99.1248	99.9513	99.9536	99.2202	99.2384	99.1601	98.9672	99.1665	99.8966	99.9144	99.9223
GCA	99.8883	99.6555	99.862	99.9223	99.9336	99.2156	99.9359	99.1936	99.9187	99.1621	98.9917	99.0761	99.0303	99.9458	99.11	99.043	99.0281	98.9514	99.5562	99.1858	99.1512	99.2051	99.2396	99.0832	99.2382	99.1927	99.2852	99.2092	99.2163	99.8853	98.9221	99.1731	99.1922	99.0354	99.2221	99.114	99.1455	99.0623	99.1087	99.9519	99.9566	99.203	99.2065	99.1739	98.9729	99.1613	99.8886	99.909	99.9093
GCA	99.8744	99.6117	99.8395	99.9353	99.9445	99.176	99.9057	99.1935	99.9452	99.1256	98.9368	99.0486	99.05	99.9625	99.1136	99.045	99.0239	98.9663	99.5494	99.1635	99.1198	99.231	99.2549	99.0618	99.2344	99.1732	99.2752	99.1597	99.1873	99.8942	98.9372	99.1876	99.1857	99.0097	99.2076	99.0753	99.1035	99.0302	99.079	99.9108	99.9705	99.1822	99.2096	99.1612	99.0003	99.1669	99.8825	99.9156	99.8966
GCA	99.8718	99.632	99.8413	99.9003	99.9157	99.1789	99.9266	99.2039	99.9116	99.1616	98.9321	99.0654	99.0165	99.9285	99.0983	99.0093	99.0028	98.9255	99.5268	99.1519	99.1022	99.1991	99.2468	99.0671	99.2383	99.1747	99.2724	99.1506	99.1931	99.8665	98.9368	99.1677	99.1728	99.0292	99.226	99.1155	99.1408	99.0623	99.0985	99.9524	99.9593	99.1834	99.2036	99.1723	98.9933	99.1504	99.8822	99.9092	99.9071
GCA	99.8762	99.65	99.8594	99.9231	99.9355	99.187	99.9349	99.1968	99.924	99.1715	98.9795	99.0791	99.0441	99.9438	99.0747	99.0244	99.0038	98.9339	99.5618	99.1645	99.1532	99.1777	99.2571	99.0545	99.2321	99.1927	99.2809	99.1995	99.1902	99.919	98.9188	99.1775	99.188	98.9909	99.2147	99.1194	99.1504	99.0534	99.1058	99.9268	99.9713	99.1761	99.1825	99.1682	98.9625	99.1567	99.8663	99.9049	99.9116
GCA	98.9647	98.9198	98.935	98.9094	98.9078	99.0326	98.9634	98.9404	98.8782	99.0202	99.0179	98.9895	98.9594	98.9126	99.0577	98.9218	98.938	99.0009	99.0117	99.0499	98.9983	99.0811	99.1151	99.0883	99.0172	99.0019	99.075	99.0018	99.0396	98.9753	99.044	99.0366	99.06	99.0106	99.0687	99.0062	99.0427	98.9497	99.0398	98.9344	98.9375	99.0371	99.0297	99.0023	98.9478	98.9753	98.9479	98.9817	98.9519
GCA	99.8863	99.6531	99.8543	99.9225	99.9335	99.1876	99.9217	99.1988	99.9432	99.166	98.9741	99.07	99.0503	99.9563	99.1541	99.0336	99.0233	98.9505	99.5519	99.1631	99.1572	99.2526	99.2437	99.0907	99.235	99.1671	99.3302	99.1984	99.212	99.8917	98.9504	99.1805	99.2007	99.0455	99.2194	99.1019	99.1352	99.0592	99.0905	99.9258	99.97	99.1839	99.1914	99.177	99.0079	99.1381	99.9042	99.9178	99.903
GCA	99.1448	99.1096	99.1195	99.0692	99.047	99.2104	99.102	98.9863	99.0714	99.8194	99.0824	99.7369	99.8111	99.1303	99.0582	98.998	99.0118	98.9693	99.1447	99.0561	99.0426	99.2182	99.1713	99.0586	99.1956	99.1144	99.2763	99.0423	99.2262	99.15	98.9634	99.1292	99.1412	99.0043	99.2003	99.0951	99.1082	99.0032	99.1278	99.1011	99.1182	99.177	99.2012	99.1362	99.0081	99.1293	99.1367	99.0941	99.124
GCA	99.4818	99.4705	99.4935	99.3101	99.3414	99.1507	99.3325	99.14	99.329	99.0997	99.173	98.7685	99.0602	99.4621	99.13	98.6775	98.6121	98.988	99.5814	98.9126	99.1878	99.3099	99.2501	99.0985	99.181	99.1238	99.3062	99.1676	99.1426	99.5518	98.9639	99.1425	99.3167	98.9231	99.1629	99.1013	99.1283	98.9783	99.076	99.55	99.4089	99.2823	99.2881	99.2037	99.0504	99.2383	99.5014	99.4657	99.4003
GCA	99.2153	99.1298	99.1432	99.1964	99.2049	99.2121	99.1508	99.1155	99.2051	99.282	99.1729	99.2341	99.3026	99.2509	99.1599	99.1428	99.1444	99.0589	99.2598	99.2157	99.1844	99.2538	99.2433	99.0251	99.202	99.1209	99.2607	99.1648	99.2416	99.173	98.9884	99.1679	99.2141	99.0649	99.2349	99.1985	99.1624	99.086	99.1825	99.1682	99.1357	99.2024	99.184	99.205	99.066	99.1175	99.1827	99.1538	99.242
GCA	99.1571	99.0942	99.105	99.0735	99.0946	99.176	99.088	99.1683	99.1052	99.1376	99.1403	99.0925	99.1187	99.1571	99.1676	99.1558	99.1425	99.0151	99.1906	99.1427	99.2142	99.2321	99.2073	99.0635	99.2518	99.1558	99.2882	99.1612	99.2181	99.1681	98.9926	99.1582	99.1986	98.9529	99.2286	99.172	99.1703	98.9367	99.1872	99.1004	99.0948	99.1967	99.2239	99.1492	99.0634	99.2156	99.1501	99.0887	99.1321
GCA	99.0923	99.086	99.0933	99.1033	99.0817	99.1166	99.0892	99.0815	99.1098	99.0782	99.1369	99.0429	99.0417	99.1053	99.1283	99.0776	99.0587	99.1129	99.1225	99.1623	99.1522	99.1581	99.1392	99.3219	99.1568	99.089	99.1532	99.1256	99.1397	99.0868	99.0834	99.0908	99.1752	99.3594	99.1395	99.1162	99.1028	99.0843	99.1265	99.091	99.0967	99.1199	99.1272	99.1108	99.0842	99.0969	99.057	99.0594	99.0792
GCA	99.6008	99.6246	99.6259	99.5918	99.5832	99.2248	99.6122	99.2177	99.5571	99.2648	99.2017	99.1525	99.1602	99.6198	99.2305	99.0468	99.0472	99.0511	99.7668	99.2862	99.2459	99.3008	99.3451	99.1284	99.2756	99.2425	99.3773	99.2478	99.3002	99.6339	99.0022	99.2484	99.3465	99.0879	99.2457	99.2225	99.1827	99.0487	99.2299	99.5954	99.5804	99.2929	99.2843	99.2573	99.1174	99.2494	99.6068	99.5556	99.591
GCA	99.1714	99.1656	99.1635	99.1734	99.1384	99.2082	99.1734	99.1613	99.1633	99.4279	99.2222	99.421	99.3669	99.2013	99.1373	99.1892	99.2203	98.9553	99.2254	99.2248	99.1192	99.273	99.2011	99.061	99.2245	99.1402	99.2263	99.1715	99.1973	99.15	98.9733	99.1326	99.2481	99.0294	99.2183	99.1912	99.1775	99.0711	99.1907	99.1312	99.1948	99.1878	99.1911	99.1647	99.1111	99.2014	99.2034	99.1402	99.2323
GCA	99.2973	99.2497	99.2823	99.3059	99.2533	99.149	99.2582	99.1812	99.2677	99.2826	99.3187	99.2328	99.24	99.3095	99.2937	99.1758	99.2068	99.0333	99.2936	99.3143	99.271	99.3072	99.9718	99.0956	99.273	99.2483	99.3444	99.2487	99.2898	99.2602	99.0483	99.2916	99.3648	99.1317	99.3194	99.2765	99.2654	99.1303	99.2747	99.2486	99.2889	99.29	99.2683	99.2343	99.1768	99.2399	99.2547	99.2478	99.2885
GCA	98.9868	98.9262	98.922	98.9196	98.9335	98.9941	98.9266	98.9972	98.9242	99.0443	99.0657	98.8924	98.9363	98.9792	98.9915	98.8945	98.8772	99.0151	98.9973	98.9385	99.0409	99.1139	99.0276	99.1978	99.1024	99.0054	99.0954	99.0792	99.1132	98.9256	98.9636	99.0005	99.1368	99.2237	99.1382	99.1322	99.1071	98.9043	99.1224	98.9073	98.9606	99.1148	99.1388	99.0904	98.9167	99.1025	98.889	98.9205	98.9616
GCA	99.2501	99.1635	99.1791	99.1743	99.1806	99.2309	99.1438	99.1315	99.1952	99.3014	99.1682	99.2744	99.3069	99.2325	99.1878	99.1919	99.1911	99.0667	99.2431	99.1725	99.1491	99.2138	99.2141	99.0221	99.2407	99.1425	99.2823	99.1357	99.2561	99.2066	98.9776	99.1889	99.2268	99.0398	99.223	99.1755	99.1497	99.0947	99.2021	99.1777	99.1748	99.202	99.1849	99.1971	99.0125	99.1105	99.2144	99.1705	99.2263
GCA	99.2387	99.2053	99.2226	99.1756	99.1654	99.1657	99.2039	99.2223	99.164	99.1878	99.9002	99.1028	99.1722	99.1849	99.9544	99.1534	99.1621	99.0948	99.2619	99.306	99.9125	99.4342	99.2291	99.1428	99.2	99.2221	99.3532	99.9471	99.2533	99.2679	99.0549	99.2905	99.3835	99.0589	99.2417	99.2513	99.2253	99.114	99.2598	99.2301	99.2276	99.3004	99.3034	99.9635	99.8414	99.2346	99.203	99.2161	99.2398
GCA	99.0848	99.0417	99.0376	98.947	98.926	99.0756	98.9744	99.0264	98.9081	99.0501	99.0672	98.946	98.9584	98.9702	99.021	99.013	99.0114	99.1059	99.0434	99.1036	99.1246	99.0882	99.1324	99.3439	99.115	99.0207	99.1327	99.1096	99.1327	99.0556	99.1119	99.0535	99.0536	99.7352	99.1116	99.024	99.0686	98.9742	99.0054	99.0488	98.9594	99.1438	99.1564	99.1174	99.0012	99.0995	99.0014	99.0079	98.987
GCA	99.1651	99.1249	99.1567	99.0768	99.0826	99.1159	99.1006	99.1636	99.0987	99.1283	99.8956	99.0562	99.1071	99.1184	99.9287	99.083	99.1136	98.9809	99.1867	99.2504	99.8284	99.3002	99.2346	99.0966	99.1751	99.119	99.2827	99.8256	99.219	99.1502	99.0072	99.2474	99.2424	98.9879	99.2468	99.2331	99.2241	99.0233	99.2469	99.1263	99.1001	99.2261	99.2384	99.8749	99.8208	99.2365	99.106	99.0802	99.1045
GCA	99.1998	99.1629	99.1777	99.1877	99.2051	99.2342	99.2051	99.1175	99.215	99.1176	99.2068	99.1087	99.0898	99.1869	99.2098	99.0319	99.052	99.0596	99.2071	99.2554	99.238	99.3121	99.2128	99.1582	99.9563	99.1181	99.293	99.2577	99.2878	99.224	98.9787	99.2445	99.2559	99.0827	99.3053	99.28	99.2634	99.0648	99.2703	99.1978	99.2186	99.3098	99.307	99.2759	99.1818	99.1489	99.2232	99.2002	99.1899
GCA	99.1834	99.1705	99.1856	99.1334	99.1243	99.1798	99.1369	99.0816	99.1205	99.3293	99.1997	99.1508	99.3067	99.1766	99.1529	99.0826	99.1355	99.0104	99.188	99.1211	99.1926	99.2455	99.2102	99.0522	99.2089	99.1158	99.2361	99.1565	99.2007	99.1761	98.9767	99.1014	99.2803	99.0505	99.1682	99.1239	99.1266	99.0231	99.1109	99.1333	99.183	99.1874	99.1737	99.1537	99.0474	99.1163	99.1177	99.1361	99.1591
GCA	99.1516	99.1571	99.1558	99.0472	99.0631	99.1588	99.0773	99.1079	99.0624	99.2706	99.0743	99.14	99.2072	99.1126	99.153	99.1223	99.1394	98.9622	99.177	99.0359	99.1233	99.1769	99.2629	99.1285	99.1417	99.1048	99.207	99.135	99.2383	99.1415	99.003	99.1783	99.1421	99.0193	99.2343	99.1673	99.2265	99.0054	99.1741	99.1139	99.0899	99.2117	99.2167	99.1781	98.9825	99.106	99.1101	99.0672	99.0459
GCA	99.1503	99.1213	99.1685	99.0885	99.0911	99.1202	99.1367	99.1565	99.0864	99.1824	99.9158	99.0394	99.1012	99.1017	99.9306	99.0895	99.0985	99.0021	99.1289	99.244	99.8276	99.324	99.2359	99.1185	99.1952	99.1592	99.342	99.8116	99.2619	99.1575	99.0026	99.2693	99.3198	99.0144	99.2597	99.2057	99.2029	99.0253	99.2338	99.1129	99.1159	99.2867	99.2828	99.8784	99.7989	99.2009	99.1477	99.1484	99.1498
GCA	99.1843	99.1704	99.2034	99.1019	99.0987	99.1383	99.1393	99.1482	99.1124	99.116	99.2311	99.059	99.0919	99.1406	99.2052	99.1113	99.1624	99.0017	99.1986	99.1986	99.2144	99.2767	99.207	99.0689	99.3271	99.1227	99.2867	99.1922	99.2693	99.2437	98.9428	99.1789	99.2851	99.0358	99.3107	99.2316	99.2297	98.9585	99.2524	99.147	99.1593	99.241	99.2404	99.2337	99.0904	99.1745	99.1351	99.1159	99.1452
GCA	99.226	99.2554	99.253	99.2214	99.2371	99.2043	99.2672	99.1917	99.2205	99.2245	99.3825	99.1571	99.1572	99.2474	99.3596	99.0945	99.1407	99.0622	99.3178	99.4115	99.3854	99.3821	99.3328	99.0857	99.3227	99.202	99.674	99.347	99.316	99.2348	99.0141	99.3345	99.5686	99.1356	99.326	99.2703	99.2673	99.1389	99.2808	99.2525	99.3041	99.6718	99.6929	99.3369	99.2678	99.2584	99.2601	99.2386	99.2934
GCA	99.7154	99.732	99.7481	99.734	99.7274	99.2462	99.6858	99.2334	99.7188	99.2455	99.2602	99.2436	99.167	99.7342	99.1803	99.1546	99.1667	99.0255	99.6823	99.3046	99.1453	99.3174	99.3297	99.1173	99.298	99.2726	99.3552	99.211	99.3225	99.75	99.0103	99.2653	99.303	99.0425	99.3336	99.2761	99.2659	99.098	99.2819	99.719	99.6907	99.3226	99.3154	99.2258	99.2003	99.3349	99.7217	99.7236	99.7224
GCA	99.0365	99.0206	99.0205	98.8994	98.9158	99.0638	98.9061	98.9111	98.8881	99.1292	99.0162	98.915	99.032	98.9496	99.0402	98.9397	98.9739	99.0981	99.0319	98.9499	99.0296	98.8784	99.1138	99.0509	99.0952	99.038	99.0992	99.0134	99.0744	99.0074	99.0585	99.0225	99.0509	99.0535	99.0692	98.967	99.0538	99.0192	98.962	98.9145	98.9012	99.0592	99.071	98.9661	98.8514	98.8894	98.942	98.894	98.9387
GCA	99.0713	99.0117	99.0384	98.961	98.9404	99.097	99.0148	98.9735	98.9814	99.0008	98.9961	98.8868	98.9896	98.9862	99.0245	98.9684	98.9397	99.0775	99.0257	99.0561	99.0935	99.0759	99.0761	99.3418	99.0776	99.0509	99.1166	99.0651	99.078	99.0184	99.0567	99.047	99.0411	99.3238	99.0618	99.0095	99.0242	98.8852	99.0043	99.0219	98.9926	99.1078	99.1422	99.0525	98.9693	99.0185	98.9526	98.9474	98.975
GCA	99.228	99.1188	99.1597	99.0461	99.0679	99.2084	99.1312	99.0824	98.9683	99.1337	99.8583	99.0417	99.088	99.0954	99.7492	98.9827	99.0103	99.0604	99.1693	99.3505	99.9348	99.3201	99.3141	99.1474	99.2515	99.211	99.3831	99.8835	99.2025	99.1975	99.0968	99.2524	99.3233	99.1236	99.2851	99.1021	99.2629	99.083	99.1324	99.077	99.1192	99.3798	99.3893	99.9181	99.8561	99.1966	99.1474	99.1003	99.104
GCA	99.1005	99.0423	99.0601	98.9974	99.0451	99.1539	99.0404	99.0892	99.0499	99.1205	99.1264	99.0699	99.0733	99.1007	99.0907	99.1085	99.1058	98.9716	99.1449	99.1508	99.1016	99.2209	99.2036	99.0838	99.2573	99.0984	99.3338	99.1752	99.2126	99.0977	98.9574	99.1906	99.2205	99.023	99.2196	99.1467	99.1588	98.8811	99.1567	99.0307	99.0458	99.2257	99.2214	99.1647	99.0789	99.1905	99.0895	99.0501	99.065
GCA	99.2728	99.2874	99.2888	99.281	99.2743	99.1468	99.2617	99.2829	99.254	99.2262	99.3911	99.2159	99.2122	99.241	99.3751	99.2151	99.2442	99.0227	99.303	99.4009	99.3716	99.3496	99.376	99.1321	99.3195	99.2831	99.4237	99.3323	99.3535	99.3075	99.0253	99.3609	99.4916	99.1021	99.3555	99.3131	99.3317	99.1521	99.3145	99.2943	99.2807	99.3825	99.4026	99.3655	99.3175	99.286	99.2478	99.2615	99.2985
GCA	99.2886	99.237	99.2376	99.3005	99.3181	99.191	99.2393	99.3232	99.2955	99.2276	99.3224	98.8132	99.2033	99.2985	99.3541	99.1443	99.1739	99.067	99.3505	99.239	99.3748	99.3904	99.3266	99.1186	99.2684	99.1994	99.4684	99.3069	99.2814	99.2954	99.054	99.3144	99.7456	99.1429	99.2945	99.2897	99.2718	99.1757	99.2818	99.2734	99.2861	99.4597	99.4426	99.3414	99.2869	99.3052	99.2991	99.2617	99.291
GCA	99.2642	99.248	99.2686	99.2693	99.2561	99.2641	99.2487	99.2093	99.2704	99.186	99.3073	99.1955	99.202	99.2947	99.2415	99.2098	99.2281	99.0473	99.2245	99.2913	99.2981	99.3262	99.257	99.1372	99.9679	99.1923	99.345	99.2938	99.2986	99.2613	99.0139	99.3046	99.3087	99.1297	99.3316	99.3146	99.3035	99.1669	99.3164	99.2548	99.2809	99.3207	99.3177	99.3025	99.2463	99.2439	99.2701	99.2764	99.2599
GCA	99.1802	99.1782	99.1877	99.1291	99.1211	99.1828	99.1283	99.1797	99.148	99.2264	99.1989	99.2293	99.2452	99.1562	99.2154	99.1841	99.1927	99.0575	99.2226	99.1928	99.1538	99.2444	99.255	99.0314	99.2255	99.2058	99.2493	99.1212	99.2686	99.2363	99.0157	99.1601	99.205	99.042	99.2477	99.1663	99.1886	99.0852	99.1891	99.1717	99.1314	99.2344	99.2431	99.1564	99.0378	99.2202	99.128	99.0846	99.1687
GCA	99.2056	99.1365	99.1476	99.1736	99.1821	99.249	99.1974	99.1336	99.209	99.2709	99.1796	99.2261	99.3173	99.2663	99.1848	99.1604	99.1464	99.0867	99.2761	99.2307	99.1552	99.2441	99.2587	99.0613	99.2225	99.2071	99.2953	99.189	99.2884	99.1795	99.0107	99.1878	99.2555	99.0692	99.2626	99.2243	99.1575	99.0688	99.1841	99.2096	99.1909	99.2342	99.2535	99.2101	99.087	99.1691	99.2022	99.1931	99.2605
GCA	99.1873	99.1301	99.1425	99.196	99.2038	99.2315	99.1562	99.1034	99.2017	99.3054	99.1603	99.2442	99.2903	99.2372	99.1332	99.1283	99.0902	99.0434	99.2543	99.1979	99.1604	99.2343	99.2326	99.0196	99.2032	99.1229	99.2634	99.1875	99.2421	99.1735	99.0128	99.161	99.2129	99.0207	99.228	99.1885	99.1774	99.0627	99.1691	99.1808	99.1596	99.1825	99.2068	99.211	99.0755	99.1507	99.1859	99.1709	99.2402
GCA	98.9413	98.9813	98.9891	98.9866	98.9383	99.0297	98.9279	98.968	98.9294	99.0833	99.0787	99.01	99.0619	98.9413	99.0894	98.9562	98.9454	99.0591	99.0485	99.0505	98.984	98.923	99.1285	99.0313	99.0061	99.0475	99.0329	99.0701	99.0445	98.9902	98.9903	99.0102	99.023	99.0032	99.0479	98.9576	98.9673	98.9727	98.9769	98.9553	98.9121	98.9733	98.9278	99.0154	98.9246	99.0097	98.9578	98.9093	98.9365
GCA	99.782	99.7782	99.7832	99.7788	99.7894	99.2535	99.7679	99.3234	99.7816	99.2987	99.2646	99.3033	99.2906	99.7878	99.3036	99.2623	99.2721	99.0737	99.7545	99.3515	99.2706	99.3751	99.3523	99.156	99.294	99.3601	99.3486	99.2901	99.3265	99.8061	99.0577	99.341	99.3282	99.0794	99.3309	99.3168	99.3017	99.1707	99.3097	99.7871	99.7782	99.3161	99.3256	99.2863	99.2447	99.3493	99.7805	99.7637	99.7812
GCA	99.945	99.8839	99.8955	99.7673	99.7535	99.2722	99.7939	99.2192	99.813	99.2148	99.2365	99.1386	99.1776	99.8054	99.1947	99.1021	99.0898	99.0553	99.5785	99.2022	99.2515	99.3168	99.305	99.1427	99.3	99.2537	99.3187	99.2392	99.2666	99.924	99.0464	99.31	99.2071	99.0353	99.2947	99.1759	99.2919	99.0709	99.1419	99.8391	99.7783	99.2932	99.301	99.2468	99.0914	99.1764	99.8478	99.8439	99.7932
GCA	99.1711	99.1961	99.198	99.1071	99.1019	99.0647	99.0638	99.0843	99.1411	99.1892	99.1939	98.7629	99.116	99.0921	99.2677	99.0286	99.0587	98.9509	99.2785	99.1483	99.2081	99.2427	99.291	99.0595	99.1573	99.1757	99.938	99.1822	99.1566	99.1953	98.9556	99.3382	99.3654	99.0886	99.2053	99.1491	99.1063	99.0094	99.1418	99.1718	99.1284	99.5359	99.5391	99.2148	99.0274	99.1164	99.1036	99.1183	99.106
GCA	99.174	99.1125	99.1058	98.987	99.0063	99.1804	99.0167	98.9615	99.0556	99.7692	99.0785	99.7533	99.901	99.0816	99.048	98.9989	99.0099	98.9535	99.1893	99.0198	99.0584	99.1882	99.104	99.0339	99.1451	99.036	99.1917	99.0254	99.0803	99.1239	98.9171	99.0704	99.1658	98.9397	99.0492	98.9608	99.0421	98.9265	98.9529	99.0508	99.0946	99.1235	99.1325	99.07	99.0088	99.0583	99.0782	99.0283	99.0333
GCA	99.8296	99.9524	99.9672	99.8836	99.9041	99.148	99.9011	99.2133	99.9023	99.1369	99.2252	99.1083	99.1163	99.9295	99.1578	99.051	99.053	98.9164	99.5624	99.2619	99.1632	99.2942	99.2433	99.1001	99.1626	99.1773	99.307	99.214	99.2005	99.9725	98.9513	99.2095	99.2712	99.021	99.2262	99.1833	99.1768	99.0007	99.1564	99.8887	99.8924	99.2233	99.2205	99.1842	99.0896	99.2136	99.8707	99.8805	99.8593
KPB112	99.283	99.2497	99.2559	99.1291	99.1114	99.1532	99.1528	99.1913	99.1085	99.2367	99.2351	99.0653	99.1261	99.1478	99.2919	99.1539	99.1927	98.983	99.2858	99.2575	99.32	99.2642	99.2793	99.0657	99.2784	99.263	99.4141	99.2518	99.2999	99.2738	99.006	99.6978	99.4032	99.0222	99.2985	99.2479	99.2812	99.0671	99.2583	99.1635	99.1644	99.3261	99.3348	99.283	99.0854	99.1532	99.1675	99.1565	99.1993
KXB10	98.9287	98.9634	98.9528	98.9205	98.9357	99.0313	98.9301	98.9366	98.9348	99.0792	99.0995	99.1034	99.0246	98.9498	99.0491	98.9891	99.0185	99.0387	99.0064	99.0198	98.9967	98.9853	99.1768	99.0484	99.0637	98.9507	99.0764	99.008	99.0164	98.9406	99.0348	99.08	98.9857	98.967	99.0495	99.0119	98.9885	98.9857	99.016	98.9821	98.9085	99.0066	98.9968	98.9969	99.0056	98.9767	98.9681	98.9162	98.9283
KXB11	99.1773	99.1431	99.1717	99.1472	99.1379	99.1743	99.0892	99.1916	99.1723	99.1595	99.336	99.1298	99.041	99.1437	99.2403	98.9544	98.9818	98.9141	99.2428	99.4	99.3064	99.3163	99.2978	99.0351	99.3142	99.1666	99.4731	99.3526	99.2881	99.2001	98.9702	99.3648	99.6399	99.1246	99.3103	99.2112	99.2579	98.9563	99.2673	99.1198	99.1498	99.3633	99.3591	99.3135	99.2758	99.2658	99.1593	99.1406	99.1789
KXB13	99.2261	99.2144	99.2351	99.2199	99.2114	99.1727	99.2438	99.1919	99.2176	99.1512	99.811	99.0575	99.1723	99.2232	99.9719	99.1373	99.1302	99.0801	99.2796	99.2931	99.8863	99.3736	99.2568	99.1345	99.1659	99.1897	99.3538	99.8904	99.225	99.2568	99.0312	99.3223	99.3756	99.042	99.2252	99.1811	99.1805	99.0783	99.1646	99.2197	99.2153	99.3341	99.3459	99.8996	99.8157	99.1976	99.2169	99.1946	99.2313
KXB15	99.6663	99.6897	99.6944	99.6241	99.6432	99.1973	99.6164	99.245	99.6416	99.2794	99.3203	99.2239	99.2423	99.6566	99.299	99.128	99.1777	99.0272	99.7599	99.293	99.2856	99.2325	99.3123	99.1008	99.3031	99.2754	99.3275	99.224	99.3063	99.6946	98.9586	99.2198	99.3418	99.0166	99.2594	99.1817	99.2041	99.1044	99.1817	99.6612	99.6276	99.2814	99.291	99.249	99.221	99.263	99.6468	99.6207	99.6581
KXB16	99.2848	99.2681	99.2696	99.2463	99.2955	99.1059	99.2265	99.2665	99.2821	99.2191	99.4041	99.1661	99.1477	99.3008	99.3791	99.1947	99.1945	99.0258	99.2876	99.3946	99.3758	99.3621	99.3732	99.1251	99.3319	99.2673	99.4155	99.362	99.3731	99.2919	99.0204	99.3295	99.5087	99.1046	99.354	99.2895	99.2975	99.0791	99.3032	99.243	99.2442	99.3783	99.3699	99.3743	99.2962	99.2727	99.2647	99.2278	99.2908
KXB2	99.2167	99.2359	99.2562	99.2483	99.2634	99.1723	99.2524	99.229	99.2424	99.186	99.3789	99.2105	99.2138	99.2621	99.3844	99.185	99.2161	98.9926	99.3696	99.3955	99.3669	99.3115	99.3721	99.1054	99.3519	99.2097	99.4889	99.3444	99.3484	99.2519	99.0137	99.3645	99.7099	99.12	99.3472	99.2899	99.2706	99.1105	99.2917	99.2536	99.2621	99.446	99.4507	99.3252	99.2998	99.245	99.2917	99.2655	99.3089
KXB20	99.2573	99.225	99.2158	99.265	99.2698	99.2032	99.2286	99.2285	99.2642	99.2362	99.4019	99.2307	99.1808	99.2681	99.3813	99.1742	99.2041	98.9817	99.3102	99.3732	99.3507	99.2595	99.3488	99.1289	99.2616	99.213	99.3739	99.3369	99.2507	99.2348	99.0149	99.2847	99.3574	99.11	99.2566	99.2395	99.2379	99.0832	99.2426	99.2643	99.2471	99.3187	99.3071	99.3691	99.3144	99.2379	99.2644	99.2629	99.2717
KXB25	99.1992	99.1906	99.1989	99.1823	99.1731	99.1983	99.1848	99.2409	99.1568	99.2326	99.3602	99.2222	99.199	99.1594	99.3173	99.1452	99.1711	98.9811	99.2475	99.3489	99.3056	99.3267	99.3018	99.0699	99.3125	99.2052	99.4767	99.2507	99.3096	99.1915	98.9887	99.722	99.4326	99.0368	99.298	99.3068	99.2972	99.1245	99.3181	99.1731	99.1942	99.4028	99.3972	99.2774	99.265	99.289	99.1671	99.2003	99.2347
KXB29	99.2454	99.1918	99.1929	99.1487	99.131	99.1614	99.1652	99.1854	99.0936	99.1701	99.2275	99.0467	99.1436	99.142	99.2188	99.1004	99.1341	99.021	99.1322	99.2084	99.3047	99.3013	99.2388	99.1117	99.399	99.242	99.3144	99.2587	99.3042	99.2004	99.0295	99.2011	99.2909	99.1208	99.315	99.2755	99.2816	99.1321	99.2858	99.1986	99.1787	99.3315	99.3133	99.2731	99.1812	99.1907	99.1415	99.1675	99.1801
KXB3	98.9332	98.9649	98.9901	98.9427	98.9408	99.0456	98.9244	98.998	98.9125	99.099	99.0372	99.0169	99.0152	98.951	99.0668	98.9381	98.9927	99.0315	99.0189	98.958	98.9453	99.0879	99.167	99.0533	99.0247	98.9704	99.0697	98.9414	99.0773	99.0214	99.0506	99.034	99.0316	99.0042	99.105	99.0763	99.0586	99.0085	99.0687	98.9417	98.9356	99.0697	99.0835	98.9924	98.9419	99.0228	98.9593	98.9168	98.9817
KXB31	99.2711	99.2285	99.2333	99.1344	99.1461	99.2215	99.1728	99.2382	99.1432	99.2103	99.2668	99.0465	99.1195	99.1643	99.2751	99.0876	99.0962	99.0389	99.2656	99.2351	99.3756	99.2682	99.2556	99.1509	99.2981	99.2204	99.6271	99.3326	99.2822	99.2441	99.0043	99.3761	99.4641	99.0943	99.2818	99.1451	99.2299	99.1079	99.1188	99.2237	99.1789	99.7568	99.7553	99.3331	99.1462	99.1237	99.1787	99.2069	99.168
KXB34	99.2288	99.2393	99.234	99.2356	99.2458	99.1796	99.2181	99.2934	99.2226	99.2224	99.3609	99.2339	99.2199	99.2226	99.3736	99.2641	99.2526	99.0432	99.2486	99.3072	99.3497	99.2979	99.2968	99.1217	99.3808	99.2629	99.3617	99.3725	99.3085	99.2308	99.0255	99.3483	99.3371	99.0872	99.3094	99.2754	99.3001	99.122	99.2576	99.2275	99.2136	99.3706	99.3595	99.3605	99.3046	99.2879	99.23	99.2165	99.2447
KXB4	99.0218	99.0221	99.0238	99.021	99.0124	99.0098	98.9964	98.9711	99.0069	99.0677	99.0112	99.0212	99.0644	99.006	99.0601	98.9723	99.0059	99.0725	99.0967	99.0116	99.0152	98.9555	99.1459	99.0067	99.036	99.0439	99.0601	98.9767	99.0977	99.0423	99.0334	99.0202	99.0583	99.0347	99.091	99.0404	99.0406	99.0982	99.0388	99.0248	99.0289	99.0641	99.0575	98.9094	98.944	98.9808	99.0064	99.0172	99.0636
KXB43	99.603	99.5808	99.5828	99.6189	99.6125	99.206	99.6044	99.309	99.6148	99.2779	99.2691	99.2758	99.2538	99.6044	99.2811	99.1951	99.2188	99.0539	99.6083	99.2919	99.3092	99.2742	99.3217	99.1588	99.2391	99.2441	99.316	99.271	99.1931	99.5799	99.0336	99.2794	99.2803	99.0884	99.1638	99.1563	99.219	99.1181	99.1844	99.6302	99.6097	99.2955	99.3072	99.2946	99.2264	99.2721	99.6159	99.5925	99.6097
KXB44	99.03	98.9643	98.9851	99.0217	98.9902	99.0326	99.0059	99.0366	98.9909	99.0222	99.1327	98.996	98.9688	99.021	99.0754	98.9852	98.9924	99.0574	99.0192	99.1233	99.038	99.0961	99.1324	99.3338	99.1323	98.9446	99.0906	99.0751	99.0985	98.9807	99.0607	99.013	99.0566	99.356	99.1415	99.0949	99.087	98.8783	99.1143	98.9923	98.9777	99.0903	99.0585	99.0735	98.9659	99.0362	98.9738	98.9904	98.9716
KXB45	99.0864	99.0954	99.1661	99.0339	99.0525	99.1538	99.0417	99.0975	98.9926	99.2305	99.3393	99.0952	99.0974	99.0573	99.2444	98.9921	99.032	98.9395	99.1149	99.3358	99.2333	99.3672	99.3142	99.0979	99.2349	99.1844	99.515	99.2619	99.297	99.1359	98.9495	99.3645	99.8762	99.0602	99.3136	99.1564	99.2431	99.0004	99.1656	99.0981	99.0818	99.4553	99.4524	99.322	99.2294	99.1826	99.1014	99.0568	99.072
KXB49	99.2503	99.2539	99.2534	99.2249	99.2387	99.1552	99.2726	99.2515	99.2217	99.2524	99.3792	99.2149	99.2423	99.2439	99.3565	99.197	99.2144	98.977	99.3003	99.3816	99.3389	99.3055	99.3096	99.0619	99.2793	99.2402	99.4261	99.3906	99.3109	99.2649	98.9816	99.3244	99.4038	99.0312	99.3173	99.2627	99.2549	99.1132	99.2817	99.2801	99.2528	99.3252	99.3366	99.415	99.3208	99.2667	99.3008	99.2631	99.2879
KXB8	99.6517	99.6595	99.6783	99.4102	99.4169	99.2473	99.4109	99.2823	99.4313	99.2784	99.3094	99.2894	99.2198	99.4118	99.2563	99.1496	99.1938	99.0069	99.5452	99.317	99.2501	99.3492	99.3305	99.1661	99.2952	99.2792	99.3588	99.298	99.3039	99.6782	99.0396	99.3349	99.3406	98.8562	99.2924	99.2379	99.2874	99.131	99.2438	99.675	99.4106	99.3419	99.3593	99.2904	99.2601	99.3334	99.6554	99.6524	99.4146
KXB9	99.2357	99.1928	99.2173	99.2346	99.2357	99.1662	99.2303	99.2416	99.2311	99.2422	99.1622	99.1766	99.226	99.1718	99.3039	99.1995	99.2029	99.0486	99.3349	99.2694	99.2696	99.3907	99.2991	99.1263	99.15	99.2511	99.9833	99.2497	99.2094	99.2736	98.9794	99.3748	99.4078	99.0546	99.2021	99.2004	99.2108	99.0412	99.205	99.2341	99.254	99.5875	99.5728	99.2929	99.1677	99.254	99.2493	99.2211	99.2183
SRR10377086	99.1566	99.0432	99.0771	99.0032	99.0062	99.1589	98.9794	98.9592	99.0273	99.7291	99.0959	99.7437	99.8675	99.0282	99.028	98.984	99.0247	98.982	99.1888	99.0907	99.0746	99.1983	99.1182	99.066	99.1485	99.0505	99.2452	99.0801	99.0835	99.0858	98.9356	99.068	99.1733	98.9866	99.1134	98.9846	99.0467	98.9823	99.0004	99.0503	99.0712	99.1457	99.1537	99.1215	99.001	99.1403	99.0596	99.0087	98.9966
SRR10377114	99.2981	99.277	99.2626	99.0977	99.1328	99.1209	99.1129	99.1112	99.117	99.2555	99.3045	99.0884	99.1332	99.2217	99.2818	98.9657	98.9826	99.0915	99.3102	99.3295	99.3711	99.2596	99.3226	99.0885	99.2558	99.1741	99.473	99.3759	99.2438	99.2883	98.9815	99.401	99.5202	99.1622	99.2488	99.1602	99.2426	99.0473	99.1615	99.1444	99.1244	99.3624	99.3449	99.3828	99.1429	99.1792	99.2081	99.1331	99.1833
SRR10383449	99.7308	99.773	99.817	99.7727	99.7764	99.1642	99.7158	99.2466	99.7825	99.2235	99.2086	99.1989	99.1763	99.7767	99.1914	99.0884	99.1228	98.9927	99.5579	99.2652	99.0735	99.2944	99.3157	99.0695	99.2271	99.2217	99.2167	99.1332	99.2526	99.809	98.9812	99.2494	99.2695	99.0345	99.2654	99.2425	99.2704	99.1154	99.2276	99.774	99.7424	99.2251	99.2348	99.1741	99.1585	99.2728	99.755	99.7417	99.7692
SRR10383464	99.7406	99.7811	99.8258	99.7578	99.7651	99.1595	99.7247	99.2492	99.7634	99.2419	99.2241	99.2099	99.1952	99.7804	99.2052	99.1155	99.1156	98.9945	99.5662	99.2432	99.0668	99.2912	99.3034	99.0785	99.2321	99.2149	99.2351	99.1799	99.2688	99.8011	98.9733	99.2583	99.2775	99.0685	99.2672	99.2228	99.2439	99.1331	99.215	99.7793	99.7399	99.2198	99.2125	99.1703	99.1571	99.2817	99.7245	99.7545	99.7379
SRR10992192	99.2062	99.1787	99.2142	99.1764	99.188	99.2073	99.2209	99.1546	99.181	99.1793	99.2819	99.0709	99.0931	99.2578	99.2205	99.0181	99.0298	99.03	99.2828	99.2655	99.3267	99.2821	99.2615	99.058	99.1757	99.2199	99.3785	99.2723	99.2518	99.2527	98.9152	99.2353	99.4576	99.0723	99.2259	99.1348	99.2086	99.0871	99.1587	99.2155	99.2529	99.3507	99.3643	99.283	99.2043	99.1507	99.2649	99.1949	99.2544
SRR11046358	99.1669	99.2094	99.2235	99.1182	99.1204	99.1799	99.1108	99.0413	99.1996	99.8986	99.1094	99.8422	99.8867	99.0997	99.0987	99.0802	99.0974	99.0516	99.2488	99.0598	99.2131	99.1519	99.1696	99.107	99.1247	99.1287	99.286	99.2015	99.1615	99.2458	98.9858	99.1546	99.2139	99.0417	99.1551	99.0128	99.1553	99.0433	99.017	99.1165	99.1322	99.2286	99.2357	99.2035	99.02	99.0415	99.1187	99.1209	99.1122
SRR11585239	99.7811	99.7905	99.7775	99.6584	99.687	99.2098	99.7058	99.1339	99.6658	99.3001	99.2303	99.0623	99.1444	99.7269	99.2436	99.0475	99.0801	99.027	99.6143	99.1231	99.2726	99.1486	99.2541	99.0959	99.2442	99.2394	99.3219	99.2352	99.203	99.7792	98.9667	99.2164	99.2606	99.0756	99.21	99.075	99.1605	98.9622	99.0434	99.6899	99.7319	99.2902	99.2894	99.2617	99.0467	99.1992	99.7203	99.6855	99.7031
SRR11816113	99.1432	99.0554	99.0669	99.0331	99.0079	99.0959	98.9975	99.0826	98.9821	99.0811	99.9345	98.9468	99.0269	99.0273	99.7893	98.9199	98.9047	98.9971	99.1621	99.2194	99.8109	99.3044	99.251	99.1009	99.1694	99.124	99.2668	99.9618	99.2143	99.1663	98.9458	99.2057	99.2637	99.011	99.214	99.0551	99.1478	98.9448	99.0718	99.0224	99.0463	99.2703	99.277	99.9093	99.8868	99.1048	99.0318	99.0611	99.0524
SRR11816124	99.1372	99.0605	99.0298	99.0511	99.0768	99.1014	99.0649	99.1324	99.0566	99.1014	99.9895	99.0534	99.0801	99.1381	99.8265	99.0594	99.0714	99.0082	99.1867	99.2055	99.8536	99.3384	99.2757	99.0836	99.1312	99.1254	99.2424	99.9805	99.177	99.12	98.9707	99.1911	99.2461	99.0042	99.1941	99.1239	99.1564	98.9798	99.132	99.1277	99.1355	99.1991	99.2119	99.932	99.8109	99.1767	99.1572	99.1116	99.1573
SRR11816135	99.2607	99.268	99.2769	99.2581	99.2897	99.1799	99.2359	99.2696	99.2473	99.2339	99.2863	99.2099	99.2246	99.2355	99.2916	99.2358	99.2332	99.0664	99.2767	99.3153	99.2848	99.3264	99.2977	99.1137	99.3967	99.281	99.3651	99.2683	99.3246	99.2475	99.0529	99.3003	99.359	99.1234	99.3384	99.3376	99.342	99.142	99.3353	99.2511	99.2564	99.34	99.3263	99.3053	99.2266	99.24	99.2339	99.2529	99.2589
SRR11816161	99.1743	99.169	99.1803	98.9608	98.9598	99.1172	98.9794	98.9698	98.8674	99.1172	99.855	98.8188	98.9278	98.9731	99.7364	98.9629	98.9652	99.0068	99.1533	99.2754	99.8061	99.3506	99.2104	99.1499	99.205	99.1313	99.3615	99.7972	99.2297	99.1933	98.9911	99.2294	99.2356	99.0232	99.2454	99.1057	99.1924	98.9332	99.1102	98.9813	99.0405	99.2576	99.2584	99.8804	99.7265	99.1349	99.0115	99.003	99.0011
SRR11816178	99.1203	99.0626	99.0448	99.1151	99.132	99.1396	99.1283	99.1353	99.128	99.1345	99.1187	99.0896	99.1574	99.2008	99.156	99.027	99.0294	99.0078	99.2202	99.0944	99.1733	99.1834	99.2258	99.0552	99.2039	99.1663	99.2363	99.0831	99.2678	99.1641	98.9415	99.1266	99.2063	99.0081	99.2119	99.1612	99.1376	99.0442	99.1816	99.1254	99.1631	99.1949	99.2167	99.1233	98.9539	99.1564	99.1076	99.1163	99.1376
SRR11816187	99.1981	99.1545	99.1942	99.051	99.0492	99.2171	99.0662	98.9558	99.1581	99.8802	99.1445	99.7958	99.9092	99.0787	99.04	98.9238	98.9852	99.0217	99.2252	99.0524	99.1471	99.0883	99.1504	99.073	99.1085	99.1813	99.2348	99.1401	99.1748	99.1727	98.9849	99.1719	99.2233	99.0217	99.1623	98.9485	99.1171	99.0024	98.974	99.1015	99.0603	99.189	99.1872	99.1561	99.0097	99.0253	99.1045	99.0693	99.0343
SRR11816198	99.2279	99.1699	99.2012	99.1968	99.2121	99.1794	99.2517	99.2325	99.1815	99.2447	99.3402	99.171	99.1992	99.2114	99.2322	99.0627	99.0781	98.9965	99.2503	99.3521	99.2477	99.4509	99.2292	99.0825	99.2978	99.2478	99.3495	99.2969	99.3217	99.2125	98.9654	99.3177	99.3872	99.1067	99.314	99.2776	99.2699	99.0845	99.2907	99.2553	99.2527	99.2833	99.277	99.3079	99.2811	99.248	99.2176	99.2211	99.2622
SRR11816199	99.0939	99.0639	99.1022	99.1052	99.1072	99.134	99.0944	99.1193	99.1369	99.1257	99.1325	99.0682	99.1472	99.1756	99.1915	98.9773	99.0197	98.9979	99.2289	99.1604	99.1189	99.2089	99.2013	99.0046	99.1925	99.1715	99.2254	99.1007	99.2589	99.1541	98.9432	99.1192	99.2123	99.0202	99.1924	99.1864	99.1636	99.0138	99.1878	99.1197	99.1511	99.1487	99.1957	99.1766	99.0123	99.1699	99.064	99.1248	99.1323
SRR11816200	99.1524	99.1724	99.1727	99.131	99.1116	99.1981	99.1493	99.2442	99.1039	99.197	99.1443	99.0502	99.1209	99.1392	99.1825	99.157	99.1602	99.0184	99.2145	99.1042	99.2009	99.2178	99.1972	99.0887	99.2279	99.1781	99.2815	99.238	99.2523	99.2063	99.003	99.2177	99.2283	99.0601	99.2363	99.1471	99.241	99.1005	99.154	99.1374	99.1628	99.2888	99.3116	99.2476	99.0033	99.1326	99.1548	99.15	99.1539
SRR11816202	99.0537	99.0674	99.0661	99.0914	99.0942	99.2574	99.1084	99.1073	99.1027	99.1944	99.1494	99.1868	99.2261	99.1176	99.1298	99.0799	99.1018	98.9442	99.1575	99.1448	99.1065	99.1566	99.2154	99.0704	99.134	99.1096	99.1655	99.1048	99.1599	99.0668	98.9624	99.175	99.1754	98.9548	99.1757	99.141	99.1407	99.0211	99.1323	99.0869	99.1106	99.1762	99.1713	99.0857	99.0944	99.1595	99.1019	99.0955	99.1027
SRR11816203	98.9678	98.9245	98.9507	98.9404	98.9174	99.0329	98.9502	99.0035	98.9457	98.9682	99.0452	98.9586	98.8732	98.9274	98.9341	98.8642	98.8881	99.0339	99.0523	99.0564	98.9841	99.0533	99.0087	99.1986	99.0428	98.9076	99.0818	99.0894	99.086	98.9511	98.9431	99.0242	99.0646	99.1604	99.0618	99.0277	99.0365	98.8972	99.0178	98.9226	98.9386	99.0919	99.0972	99.0587	98.9764	99.0635	98.9432	98.9606	98.9293
SRR11816204	99.2126	99.1947	99.2085	99.2044	99.2029	99.2378	99.215	99.1719	99.1889	99.3118	99.2643	99.2959	99.254	99.2012	99.2094	99.1178	99.1335	99.0013	99.2404	99.2889	99.206	99.1945	99.2636	99.1094	99.2264	99.1893	99.2666	99.2456	99.2067	99.2019	99.0023	99.2478	99.2541	99.0502	99.2089	99.2065	99.1975	99.0268	99.2037	99.1876	99.2099	99.1556	99.1523	99.232	99.2034	99.2175	99.2008	99.21	99.2084
SRR11816205	99.1834	99.1317	99.1342	99.1125	99.0809	99.1197	99.1268	99.1973	99.0518	99.1468	99.9727	99.1128	99.1358	99.1196	99.9186	99.1442	99.1652	99.0511	99.2122	99.3132	99.8833	99.3806	99.312	99.0684	99.2689	99.211	99.3528	99.9144	99.2257	99.1417	99.0047	99.2732	99.3719	99.0251	99.3164	99.2422	99.2242	99.0916	99.2681	99.198	99.1713	99.3363	99.3371	99.8996	99.8246	99.2352	99.2078	99.2137	99.1426
SRR11816206	99.1776	99.1664	99.1587	99.1292	99.1377	99.2156	99.1412	99.2313	99.1346	99.1732	99.1179	99.0547	99.0983	99.1838	99.1532	99.1633	99.1671	99.0101	99.2425	99.1026	99.1805	99.1734	99.1697	99.0514	99.2099	99.1765	99.2655	99.1925	99.2081	99.2204	99.0003	99.2244	99.2164	99.0422	99.2291	99.1771	99.214	99.1202	99.1723	99.161	99.1563	99.2862	99.3001	99.2409	98.9833	99.1285	99.1301	99.1538	99.14
SRR11816207	99.1977	99.1265	99.134	99.1315	99.1615	99.1852	99.127	99.1698	99.16	99.228	99.2331	99.2156	99.19	99.1635	99.2091	99.1759	99.1811	98.9899	99.2073	99.1969	99.202	99.204	99.2188	99.0499	99.2123	99.1751	99.3359	99.203	99.1485	99.1652	98.9413	99.2564	99.2472	99.0109	99.2139	99.1561	99.1593	98.9795	99.1712	99.156	99.1368	99.2205	99.2353	99.1633	99.1095	99.209	99.182	99.1464	99.1546
SRR11992982	99.2105	99.2302	99.2363	99.226	99.2064	99.1928	99.2175	99.1678	99.2318	99.1692	99.2632	99.0729	99.1325	99.2209	99.218	98.9899	99.0376	99.0163	99.2869	99.2474	99.2343	99.2933	99.5806	99.0573	99.1811	99.1892	99.3754	99.2517	99.2484	99.2567	98.8523	99.1771	99.3063	99.0898	99.2446	99.2552	99.2302	99.0148	99.2222	99.2202	99.1901	99.3175	99.3231	99.2688	99.1177	99.2104	99.1891	99.194	99.2395
SRR11993008	99.1742	99.0638	99.074	98.9701	99.0005	99.2094	98.9744	99.1221	99.0175	99.089	99.1276	98.9056	99.0291	99.0672	99.0459	98.9858	99.0094	98.9937	99.166	99.059	99.2146	99.2005	99.2123	99.0628	99.3557	99.1271	99.3262	99.206	99.19	99.1156	98.9374	99.1788	99.1959	99.0543	99.2623	99.1672	99.2047	98.9165	99.1506	99.0483	99.0658	99.225	99.2248	99.2579	99.0152	99.0731	99.0475	99.0196	99.05
SRR12352180	99.248	99.2093	99.214	99.2127	99.1902	99.1859	99.2193	99.1935	99.2092	99.3065	99.2224	99.2791	99.2246	99.2121	99.1969	99.2584	99.2961	98.9796	99.2663	99.222	99.2216	99.1773	99.2471	99.0088	99.1877	99.1423	99.1917	99.1326	99.1908	99.2161	98.9906	99.1765	99.214	98.9876	99.1912	99.1886	99.1974	99.0839	99.2186	99.2389	99.2225	99.1875	99.1923	99.1817	99.0981	99.2218	99.2073	99.1887	99.2537
SRR12509022	99.1398	99.0403	99.084	98.9705	98.9465	99.1683	98.9771	98.9865	98.9996	99.7693	99.124	99.7484	99.8502	99.0355	99.0461	99.0496	99.0739	98.9659	99.1417	99.1095	99.0652	99.1989	99.1055	99.0422	99.1396	99.0181	99.2665	99.0843	99.0843	99.1062	98.9696	99.1055	99.1664	98.9716	99.0956	98.9707	99.0368	98.9724	98.9864	99.0498	99.0691	99.1718	99.1524	99.0864	98.9437	99.1229	99.0967	99.0335	99.0302
SRR12509119	99.1479	99.0256	99.0637	99.1182	99.1063	99.1087	99.0866	99.1031	99.1163	99.2366	99.1402	99.1079	99.1566	99.1357	99.1593	99.1603	99.157	99.0148	99.1857	99.134	99.1529	99.1799	99.1376	99.0244	99.138	99.1215	99.166	99.1404	99.1394	99.144	98.9631	99.112	99.1906	98.9834	99.0991	99.055	99.0872	99.0193	99.0606	99.0737	99.0908	99.1839	99.173	99.1983	99.0289	99.1285	99.1271	99.1093	99.0725
SRR12509122	99.1656	99.175	99.1643	99.0894	99.0899	99.1654	99.1744	99.1501	99.1009	99.1205	99.7973	99.0456	99.1049	99.1293	99.8381	99.1055	99.0644	99.0778	99.2536	99.26	99.8725	99.3903	99.2613	99.0944	99.1822	99.2002	99.3093	99.8471	99.2318	99.2382	99.0233	99.257	99.3409	99.0611	99.2389	99.1971	99.1956	99.0539	99.1973	99.1949	99.1499	99.247	99.2715	99.8567	99.7601	99.2111	99.1673	99.1615	99.1387
SRR12509330	99.2691	99.2591	99.2676	99.159	99.1509	99.219	99.2195	99.1837	99.1349	99.1409	99.2407	99.1193	99.1315	99.2101	99.271	99.0837	99.095	99.0382	99.2638	99.2989	99.3392	99.5282	99.2683	99.1085	99.2441	99.2547	99.4038	99.3438	99.3726	99.265	99.0271	99.3097	99.3493	99.0811	99.3645	99.2804	99.3458	99.0937	99.2681	99.2134	99.2499	99.3571	99.367	99.3704	99.2101	99.2565	99.1904	99.2566	99.2688
SRR12509465	99.1339	99.017	99.0439	99.1379	99.1604	99.1229	99.0564	99.1156	99.1246	99.1125	99.2805	99.0626	99.1371	99.1865	99.2797	99.0405	99.0414	99.0162	99.2631	99.2906	99.2833	99.2765	99.3207	99.1031	99.1681	99.1768	99.4905	99.2284	99.2388	99.1908	98.9805	99.3188	99.8411	99.0836	99.113	99.0466	99.0996	98.957	99.0324	99.1662	99.2076	99.4358	99.4266	99.3449	99.1581	99.1998	99.1677	99.195	99.1956
SRR12519111	99.9733	99.8278	99.8181	99.7289	99.7648	99.1434	99.8446	99.1243	99.8098	99.0959	99.2339	99.0815	99.0875	99.8509	99.1035	99.0066	99.002	98.9216	99.5355	99.257	99.1685	99.3001	99.2068	99.0763	99.2232	99.1378	99.3178	99.1636	99.1767	99.8474	98.9359	99.156	99.2162	99.0317	99.202	99.1237	99.1356	98.9865	99.1388	99.8414	99.8622	99.2375	99.2583	99.2244	99.081	99.2065	99.8554	99.8136	99.8409
SRR12902553	99.9877	99.8643	99.8656	99.8501	99.8613	99.1849	99.8929	99.1406	99.8639	99.1775	99.2297	99.1329	99.1181	99.9076	99.2016	99.0143	99.0244	98.9329	99.5324	99.2984	99.1776	99.2773	99.2631	99.0471	99.2514	99.1781	99.279	99.1662	99.2662	99.8595	98.9548	99.1908	99.1702	99.0296	99.2639	99.2085	99.2083	98.9793	99.1928	99.9055	99.8776	99.2144	99.2034	99.1732	99.1386	99.2263	99.8532	99.8765	99.8943
SRR12902632	99.5809	99.5381	99.5582	99.4969	99.5118	99.2394	99.4674	99.1577	99.4663	99.2169	99.2384	99.1202	99.1412	99.5234	99.077	98.9986	99.0295	98.9944	99.8011	99.1784	99.173	99.2503	99.249	99.0681	99.2953	99.126	99.3979	99.2253	99.2474	99.5572	98.9921	99.2181	99.2747	99.0845	99.2781	99.1727	99.2657	98.919	99.1781	99.5327	99.5129	99.3366	99.33	99.196	99.1227	99.1891	99.522	99.5099	99.5065
SRR13081922	99.1363	99.1285	99.109	99.0575	99.0637	99.2391	99.0774	98.9752	99.0774	99.7916	99.0624	99.6842	99.8441	99.0966	99.0652	99.0086	99.0554	99.0031	99.2019	99.0993	99.0996	99.2122	99.1645	99.0983	99.0904	99.1	99.2746	99.1219	99.1043	99.1928	98.9507	99.1848	99.1437	99.0136	99.0678	99.0411	99.0675	99.0276	99.0452	99.113	99.0912	99.1863	99.2073	99.162	98.9653	99.079	99.1106	99.0527	99.0552
SRR13195689	99.1241	98.8934	99.0837	98.9065	98.9212	99.1744	98.9348	98.9176	99.0292	99.0022	98.8596	98.6663	99.0285	98.9848	99.1075	98.85	98.8621	99.0192	99.2152	98.8438	99.2152	99.1511	99.1178	99.0903	99.2613	99.1184	99.2658	99.1507	99.3238	99.1423	98.9877	99.1778	99.2285	99.0269	99.256	99.0797	99.1943	98.9068	99.0052	99.0116	99	99.2459	99.2503	99.2767	98.9147	99.038	98.9662	98.9672	99.0104
SRR13279235	99.2723	99.2292	99.2208	99.2131	99.206	99.1769	99.1875	99.2096	99.1905	99.2056	99.2484	99.1585	99.1644	99.2346	99.2916	99.052	99.0115	98.9942	99.371	99.3656	99.3441	99.2768	99.2852	99.0552	99.2504	99.2156	99.4807	99.312	99.2539	99.2492	98.9761	99.3565	99.7469	99.0792	99.2485	99.217	99.2105	99.074	99.1968	99.2214	99.2449	99.3496	99.3558	99.3187	99.2477	99.2595	99.2114	99.1958	99.2482
SRR13337493	99.18	99.1073	99.1109	99.1609	99.1673	99.2268	99.1126	99.0855	99.1753	99.1244	99.1438	99.0195	99.0735	99.1758	99.1188	99.0013	99.0161	99.0734	99.2221	99.2004	99.215	99.2948	99.1991	99.098	99.954	99.1036	99.3175	99.2396	99.2729	99.2064	98.9826	99.1858	99.2506	99.0674	99.2824	99.2692	99.2496	99.0051	99.2674	99.1599	99.1722	99.3302	99.339	99.2986	99.1294	99.1204	99.1883	99.187	99.1775
SRR13563886	98.8999	98.8921	98.8784	98.8745	98.8527	98.9385	98.9311	98.802	98.8617	98.9105	98.8953	98.7708	98.8585	98.8822	98.8937	98.6967	98.7262	99.0384	98.9679	98.8819	98.9062	98.8822	98.9325	99.1415	98.9696	98.873	98.9887	98.9135	98.9474	98.8333	98.981	98.8432	98.9007	99.0899	98.9532	98.9185	98.9257	98.765	98.9166	98.862	98.8549	98.8747	98.8681	98.9532	98.8657	98.9447	98.883	98.8552	98.872
SRR13563887	98.9029	98.9129	98.894	98.8824	98.8667	98.9221	98.9463	98.7917	98.8699	98.8558	98.8758	98.7211	98.8031	98.9136	98.8933	98.7205	98.7046	99.0577	98.9949	98.8884	98.9408	98.8391	98.9155	99.1058	98.9326	98.8645	98.9996	98.9428	98.8951	98.852	98.9899	98.8494	98.9232	99.1061	98.901	98.886	98.8996	98.7566	98.896	98.9064	98.884	98.908	98.8951	98.9833	98.8996	98.8942	98.8986	98.8736	98.8937
SRR14338804	99.245	99.2353	99.2441	99.1893	99.2087	99.2566	99.2486	99.141	99.195	99.135	99.1547	99.0333	99.0627	99.2153	99.1545	99.0492	99.0682	99.0059	99.2676	99.2065	99.2283	99.3121	99.2289	99.0561	99.2667	99.1666	99.3364	99.2041	99.2046	99.2767	98.9974	99.2375	99.292	99.0693	99.2002	99.1475	99.1656	98.9609	99.1958	99.2084	99.2142	99.3514	99.351	99.2757	99.0956	99.2464	99.2008	99.1974	99.2349
SRR15167026	99.2035	99.1674	99.1479	99.0899	99.104	99.0612	99.083	99.1424	99.1311	99.1672	99.2216	99.1571	99.1283	99.1586	99.3023	98.7083	98.7362	98.9906	99.2852	98.9109	99.2468	99.261	99.2201	99.1165	99.1597	99.1209	99.4358	99.303	99.2319	99.1965	98.9677	99.2542	99.4318	99.0392	99.2115	99.14	99.2156	99.0088	99.132	99.1353	99.147	99.25	99.2231	99.3343	99.1541	99.1883	99.1925	99.1714	99.1608
SRR15503289	99.1994	99.0824	99.1059	99.1456	99.1495	99.2	99.0651	99.0366	99.1448	99.1347	99.0682	98.7136	99.0301	99.1783	99.0944	99.0164	99.0096	99.0583	99.1835	99.0072	99.2147	99.2893	99.109	99.0903	99.9441	99.0516	99.2716	99.2037	99.2112	99.2187	98.99	99.1875	99.2599	99.0375	99.1947	99.1603	99.1705	98.975	99.1537	99.1609	99.1518	99.3121	99.3283	99.2597	99.1333	99.0981	99.1863	99.1284	99.1861
SRR16200902	99.2269	99.0983	99.1064	99.1261	99.1348	99.1985	99.0463	99.0742	99.1563	99.0646	99.1088	98.7503	99.023	99.1864	99.1171	99.0638	99.0877	99.0603	99.1979	99.0164	99.2115	99.2927	99.1762	99.125	99.9398	99.0953	99.344	99.2192	99.2387	99.2174	98.9842	99.2234	99.257	99.0697	99.2727	99.1921	99.2154	99.0283	99.1968	99.1867	99.1388	99.3178	99.3303	99.2773	99.1243	99.181	99.2111	99.1648	99.2062
SRR16820292	99.1982	99.1372	99.1616	99.1927	99.1877	99.0733	99.1575	99.1775	99.1815	99.1713	99.2316	99.1021	99.1707	99.1565	99.3242	99.1218	99.1005	98.9577	99.3057	99.304	99.2206	99.3766	99.2677	99.0878	99.0956	99.2054	99.9663	99.1569	99.1923	99.2208	98.8869	99.3686	99.4068	99.017	99.2099	99.2063	99.173	98.9925	99.1743	99.1734	99.1707	99.5234	99.5217	99.2435	99.115	99.2338	99.1309	99.1381	99.2003
SRR16847909	99.6045	99.5996	99.61	99.5685	99.5624	99.2501	99.5807	99.2492	99.5652	99.233	99.342	99.2394	99.2296	99.5896	99.2587	99.1402	99.1474	98.9862	99.7329	99.2908	99.2797	99.346	99.3423	99.1406	99.3031	99.2447	99.3676	99.2778	99.2685	99.6206	98.999	99.3404	99.3023	99.081	99.3162	99.1416	99.2886	99.0671	99.1801	99.6138	99.579	99.336	99.3529	99.3028	99.258	99.2839	99.5725	99.5828	99.5808
SRR16847988	99.1676	99.1292	99.1102	99.0461	99.0595	99.1957	98.9893	99.0317	99.0606	99.1853	99.0355	99.0706	99.0656	99.0481	99.0878	99.1859	99.1882	99.0158	99.1657	98.9405	99.1711	99.1027	99.1771	99.0215	99.1542	99.1566	99.1949	99.1002	99.1924	99.1614	98.9781	99.1344	99.1495	99.0148	99.2074	99.1847	99.1851	99.0375	99.1859	99.0515	99.0733	99.1621	99.1812	99.0984	98.9772	99.006	99.0887	99.098	99.0672
SRR16848052	99.6486	99.6248	99.6291	99.5859	99.5759	99.229	99.5719	99.2631	99.57	99.2367	99.3192	99.2185	99.2099	99.5802	99.2711	99.1457	99.1382	99.0341	99.7214	99.2933	99.287	99.3632	99.3534	99.1668	99.2953	99.2339	99.3853	99.2882	99.2868	99.6635	99.0386	99.3246	99.3057	99.073	99.3241	99.1714	99.3035	99.1142	99.1927	99.6056	99.5785	99.3398	99.3536	99.2986	99.2505	99.2678	99.5826	99.5946	99.6089
SRR16952082	99.2599	99.2016	99.2358	99.2332	99.2462	99.1576	99.1649	99.1777	99.2367	99.2168	99.2973	99.1251	99.2007	99.2579	99.2614	99.1124	99.0925	99.0436	99.3377	99.2866	99.3308	99.2295	99.6	99.1214	99.2606	99.2799	99.43	99.2948	99.3007	99.2492	98.9389	99.3101	99.3105	99.0762	99.2522	99.1978	99.2194	99.0525	99.208	99.2281	99.2147	99.3416	99.3637	99.277	99.1782	99.2304	99.2463	99.2308	99.219
SRR16976923	99.2468	99.2235	99.2287	99.2263	99.1947	99.1894	99.1753	99.2344	99.1938	99.1536	99.2884	99.1544	99.129	99.1406	99.2692	99.1287	99.1446	99.0293	99.2329	99.2467	99.2847	99.2846	99.2141	99.0778	99.351	99.2564	99.2647	99.2715	99.2882	99.2483	98.9206	99.2633	99.2948	99.0887	99.2589	98.9989	99.2125	99.0143	98.9911	99.1983	99.1862	99.29	99.2876	99.2285	99.1973	99.2202	99.2257	99.1909	99.2012
SRR16976924	99.2319	99.189	99.2375	99.1669	99.1639	99.178	99.1874	99.152	99.1365	99.12	99.8153	99.0888	99.14	99.1051	99.9533	99.1114	99.1343	99.0695	99.2405	99.2834	99.9597	99.4246	99.2503	99.1061	99.2129	99.1257	99.2976	99.8965	99.1974	99.2495	99.0212	99.2546	99.3112	99.0317	99.2052	99.2131	99.1844	99.1091	99.2135	99.1685	99.1889	99.2809	99.2928	99.9211	99.795	99.1493	99.1989	99.2061	99.2159
SRR16976925	99.182	99.1757	99.1807	99.1581	99.1482	99.2085	99.1597	99.1913	99.1336	99.1484	99.1686	99.1532	99.1609	99.1546	99.1536	99.1605	99.1723	99.0353	99.2022	99.2785	99.2443	99.2814	99.2515	99.0718	99.2819	99.254	99.2519	99.127	99.2365	99.1825	98.9359	99.1986	99.2675	99.0614	99.2379	99.229	99.2053	99.0949	99.2369	99.1884	99.1732	99.2646	99.2741	99.1933	99.1383	99.2161	99.213	99.2275	99.2042
SRR16976926	99.2689	99.2683	99.2747	99.2213	99.2465	99.2022	99.2515	99.2927	99.2267	99.1994	99.3089	99.1922	99.167	99.2558	99.2396	99.1632	99.1889	98.991	99.2137	99.362	99.2574	99.4009	99.2985	99.1215	99.3626	99.2333	99.3848	99.2714	99.3227	99.2855	99.0126	99.3411	99.378	99.1374	99.3218	99.311	99.331	99.1064	99.3211	99.2464	99.2756	99.3586	99.3614	99.2615	99.2342	99.2821	99.2564	99.2679	99.2905
SRR16976928	99.6434	99.6359	99.6398	99.6616	99.6373	99.1871	99.6467	99.2715	99.6373	99.2953	99.2815	99.2572	99.2461	99.6183	99.2881	99.2146	99.225	99.0231	99.8876	99.3194	99.3103	99.262	99.3236	99.1104	99.3228	99.2807	99.3443	99.2265	99.3076	99.6498	99.0302	99.2999	99.3771	99.0872	99.2904	99.285	99.3067	99.1114	99.3027	99.6561	99.645	99.321	99.34	99.2785	99.1528	99.2824	99.6166	99.6473	99.6606
SRR16976932	99.135	99.0677	99.086	99.0474	99.0641	99.1089	99.1042	99.1446	99.0255	99.1678	99.9759	99.0654	99.1172	99.1272	99.8959	99.0362	99.0754	99.0175	99.231	99.2194	99.8551	99.3492	99.2681	99.0825	99.1239	99.152	99.3016	99.9528	99.2309	99.1535	98.9906	99.2152	99.3321	99.0182	99.2218	99.1587	99.1523	99.0269	99.1823	99.138	99.1061	99.2153	99.2185	99.9695	99.8619	99.1449	99.1534	99.1043	99.1816
SRR16976934	99.5991	99.5961	99.5615	99.5885	99.5585	99.1962	99.6085	99.2344	99.5467	99.2403	99.2619	99.226	99.2005	99.5385	99.2301	99.1765	99.206	98.9719	99.8087	99.3226	99.2486	99.3006	99.3249	99.1138	99.3155	99.1942	99.3498	99.1811	99.273	99.594	99.004	99.3391	99.3125	99.0811	99.2849	99.2888	99.2735	99.0356	99.3028	99.5691	99.6072	99.3428	99.3559	99.2574	99.1413	99.2821	99.599	99.6185	99.6147
SRR16976935	99.2439	99.2647	99.2863	99.2091	99.1941	99.1603	99.229	99.1615	99.2094	99.2693	99.2116	99.18	99.2381	99.225	99.2039	99.1771	99.2006	99.055	99.289	99.2177	99.2455	99.2995	99.9364	99.1642	99.1721	99.2223	99.2821	99.2227	99.2468	99.2767	99.0631	99.2831	99.2928	99.0545	99.2815	99.2794	99.2639	99.0848	99.2645	99.231	99.2347	99.2169	99.2224	99.2383	99.111	99.2254	99.2012	99.2323	99.2098
SRR16976937	99.1942	99.1282	99.1241	99.1571	99.1693	99.1885	99.1733	99.0602	99.18	99.1293	99.1362	99.0266	99.0892	99.2092	99.1434	99.0329	99.098	99.0298	99.18	99.2025	99.1848	99.2959	99.1817	99.0449	99.8813	99.1204	99.2561	99.1674	99.2343	99.1901	98.9305	99.1438	99.2762	99.04	99.2297	99.187	99.1574	98.9908	99.1606	99.1832	99.1711	99.2999	99.2994	99.2253	99.0971	99.157	99.2031	99.1962	99.1938
SRR16976939	99.1525	99.1492	99.1868	99.1191	99.1256	99.1554	99.1805	99.1653	99.1212	99.1585	99.8928	99.0682	99.1579	99.1548	99.9228	99.1647	99.1511	99.0511	99.2403	99.2565	99.8568	99.4137	99.203	99.1424	99.1703	99.2036	99.3085	99.8666	99.2364	99.2231	99.0213	99.2421	99.3581	99.0272	99.2111	99.202	99.1901	99.0496	99.214	99.1807	99.2286	99.2609	99.2455	99.9386	99.8195	99.2148	99.1933	99.1735	99.2004
SRR16976943	99.6705	99.6796	99.6876	99.6859	99.6893	99.2176	99.6733	99.3221	99.6789	99.2862	99.3455	99.2925	99.2667	99.6781	99.3472	99.2375	99.2515	99.0923	99.8884	99.3724	99.3375	99.376	99.3193	99.1322	99.2956	99.3102	99.3914	99.3343	99.3242	99.6956	99.053	99.3554	99.4188	99.14	99.3129	99.2979	99.32	99.1381	99.2992	99.6869	99.6707	99.3708	99.3842	99.3283	99.295	99.3279	99.6717	99.6781	99.7005
SRR16976945	99.2436	99.228	99.2448	99.2703	99.2836	99.1333	99.2443	99.3179	99.273	99.2256	99.3945	99.2323	99.2432	99.2816	99.373	99.0982	99.1289	99.0335	99.3322	99.4197	99.3879	99.2921	99.3248	99.0616	99.2698	99.3081	99.462	99.3691	99.3027	99.2645	98.9644	99.447	99.4483	99.0954	99.3276	99.3024	99.2925	99.1365	99.3043	99.2576	99.26	99.3086	99.3047	99.3776	99.3002	99.3328	99.2841	99.2633	99.2875
SRR16976947	98.9833	99.0029	99.0126	98.7484	98.7375	99.0598	98.7394	98.8969	98.7775	99.0858	98.9112	98.8305	98.9769	98.7867	98.9593	98.8544	98.8948	99.1427	98.9141	98.8706	98.9846	98.986	99.132	99.045	99.0126	99.0266	99.0446	98.9292	99.0229	99.0276	99.0524	98.9851	98.9969	98.8281	99.0392	98.8869	98.9954	99.0255	98.8879	98.9089	98.7663	99.0157	99.01	98.9068	98.8361	98.8999	98.9448	98.8987	98.7383
SRR16976949	98.9857	98.9974	98.9988	99.0169	99.0011	99.0743	98.9696	99.019	98.9894	99.0834	99.0706	99.1015	99.0488	99.0042	99.0181	99.0108	99.0304	99.0646	99.0603	99.0493	99.0352	99.0808	99.1569	99.0676	99.0676	98.9694	99.1201	99.0535	99.0459	99.0249	99.0681	99.0687	99.026	99.0461	99.0502	99.0676	99.0238	99.0073	99.0754	98.9851	98.9862	99.061	99.0555	99.083	99.0261	98.9974	99.0193	98.9989	99.0079
SRR16976950	99.1826	99.1613	99.1623	99.1557	99.1794	99.1737	99.1846	99.142	99.1714	99.1699	99.1218	99.1615	99.1718	99.1459	99.1269	99.1282	99.1369	99.0995	99.1885	99.1609	99.1616	99.1303	99.178	99.1319	99.1679	99.1436	99.1788	99.1368	99.1327	99.1488	99.1076	99.1743	99.1402	99.1589	99.1051	99.1235	99.1152	99.0381	99.1285	99.1868	99.1651	99.1827	99.1915	99.1446	99.0921	99.1521	99.1756	99.1671	99.172
SRR16976955	99.0592	99.0476	99.0639	99.0045	99.0134	99.131	99.0853	99.1018	98.9849	99.0643	99.8646	98.9437	99.0214	99.0761	99.8179	98.9856	99.0257	99.0176	99.1839	99.221	99.7874	99.4333	99.2627	99.101	99.1668	99.1387	99.3454	99.7963	99.2245	99.0821	98.9471	99.2421	99.326	98.9906	99.2057	99.152	99.1622	98.9501	99.1723	99.0942	99.1227	99.2799	99.3086	99.8594	99.7318	99.1973	99.1304	99.1242	99.0841
SRR16976956	99.5803	99.5622	99.5803	99.5295	99.4604	99.1014	99.5364	99.1477	99.4847	99.2498	99.2077	99.0356	99.1538	99.4466	99.1497	99.0289	99.0656	98.9864	99.8155	99.2084	99.2535	99.2437	99.251	99.0669	99.2873	99.1888	99.3299	99.2052	99.2375	99.5963	98.96	99.1871	99.3238	98.9992	99.2296	99.1392	99.1729	98.9695	99.1695	99.5585	99.5495	99.2958	99.269	99.2188	98.9936	99.2128	99.5327	99.5308	99.5423
SRR16976958	98.9666	98.9982	99.0366	98.9947	98.9853	99.0538	98.9797	98.9789	98.9819	99.1157	99.0887	99.0477	99.0672	98.9729	99.0616	99.0216	99.0119	99.1317	99.0211	99.0202	99.0225	98.9475	99.1435	99.0923	99.0508	98.9512	99.0744	99.0139	99.1007	99.0181	99.0919	99.0552	99.0451	99.0518	99.1051	99.069	99.0579	99.0413	99.0683	98.9937	98.9704	99.0899	99.0681	98.9909	99.0289	99.0225	99.0202	98.9627	98.9958
SRR16976959	99.6073	99.5976	99.617	99.6275	99.5925	99.2214	99.5772	99.2301	99.5935	99.2634	99.3153	99.2718	99.1993	99.5886	99.2225	99.1442	99.1698	99.0034	99.8524	99.3584	99.2358	99.3663	99.3423	99.1023	99.3388	99.2416	99.3724	99.3096	99.3014	99.6191	98.9841	99.3298	99.3705	99.0739	99.3037	99.2555	99.2588	99.1399	99.2756	99.5892	99.5594	99.3559	99.3621	99.2851	99.237	99.3286	99.5657	99.5791	99.6022
SRR16976961	99.2956	99.323	99.3234	99.3293	99.3203	99.2381	99.341	99.2849	99.3318	99.2379	99.3294	99.2288	99.2126	99.3274	99.3133	99.1348	99.1881	99.0604	99.3645	99.3388	99.3272	99.3566	99.3287	99.1388	99.2632	99.3122	99.3675	99.3216	99.2957	99.3237	99.0533	99.3175	99.4906	99.0844	99.2924	99.3165	99.2706	99.1816	99.2958	99.328	99.3259	99.3683	99.3583	99.3107	99.2858	99.286	99.3027	99.2969	99.31
SRR16976963	99.2828	99.2855	99.2812	99.3136	99.315	99.1997	99.3124	99.2696	99.308	99.2346	99.3948	99.2201	99.2016	99.3193	99.3924	99.1775	99.1851	99.0168	99.3331	99.3965	99.3577	99.2858	99.3318	99.1418	99.3213	99.3048	99.3813	99.348	99.2946	99.2673	98.9884	99.2975	99.4302	99.0933	99.3041	99.3027	99.2762	99.1265	99.289	99.3239	99.3222	99.3	99.3213	99.3283	99.3272	99.3084	99.3219	99.2808	99.3294
SRR16976964	99.2754	99.1552	99.1527	99.1883	99.1797	99.1919	99.2166	99.2051	99.1371	99.1776	99.2452	99.0762	99.1021	99.1747	99.2466	99.0939	99.0936	98.9815	99.2741	99.3051	99.3419	99.2566	99.2635	99.0673	99.2279	99.1786	99.5859	99.2309	99.2	99.201	98.9717	99.3569	99.4016	99.1342	99.2337	99.2177	99.2215	99.063	99.2096	99.2191	99.2287	99.7368	99.7557	99.302	99.1511	99.1986	99.2175	99.2281	99.2602
SRR16976965	99.2689	99.1494	99.1648	99.1873	99.1753	99.1852	99.2112	99.2034	99.1331	99.1773	99.2608	99.0701	99.0909	99.146	99.2431	99.0882	99.109	98.9975	99.2604	99.3085	99.3321	99.2399	99.2644	99.1092	99.2235	99.202	99.583	99.2455	99.1882	99.2137	98.9622	99.3712	99.4002	99.1089	99.227	99.1997	99.2108	99.0806	99.1838	99.213	99.2454	99.7462	99.7582	99.2965	99.1384	99.1928	99.2193	99.2211	99.2654
SRR16976966	98.9523	98.9791	98.9817	98.9787	98.9529	99.0254	98.9831	98.9879	98.9839	99.02	99.0015	99.0048	99.0205	99.033	98.9931	98.9614	98.9835	99.3827	99.0443	98.9873	98.9987	99.0065	99.051	99.1118	99.0558	99.0401	99.0393	98.9708	99.0233	99.0006	99.3632	99.026	99.0007	99.0587	99.0217	98.9964	98.9975	99.0116	98.9931	98.9981	98.9784	98.9908	98.9986	98.9615	99	99.0013	99.0145	99.0306	99.0385
SRR16976967	99.0902	99.0618	99.0676	99.0874	99.0927	99.0534	99.064	99.0656	99.106	99.0458	99.1432	99.0475	99.0239	99.1059	99.0364	98.9749	98.9796	99.0906	99.1192	99.1492	99.0384	99.047	99.0911	99.3943	99.1365	99.0962	99.1246	99.1335	99.1376	99.055	99.0096	99.1316	99.0837	99.369	99.1167	99.0612	99.0747	98.9994	99.073	99.0637	99.0583	99.0664	99.0641	99.1038	99.0416	99.13	99.0593	99.0108	99.0835
SRR16976971	99.2649	99.2113	99.2196	99.2373	99.2432	99.2045	99.229	99.4118	99.2611	99.1308	99.2258	99.1002	99.0972	99.2567	99.2313	99.136	99.1155	99.0539	99.2661	99.2099	99.277	99.3533	99.2611	99.0774	99.3171	99.3993	99.3261	99.2758	99.9402	99.2541	99.0142	99.2284	99.2967	99.0745	99.9833	99.9761	99.9476	99.0871	99.9747	99.2519	99.2278	99.3298	99.3354	99.314	99.1974	99.3978	99.2585	99.2165	99.2569
SRR16976972	99.277	99.27	99.2937	99.2826	99.2548	99.1759	99.2777	99.3131	99.2496	99.2326	99.3972	99.1812	99.2178	99.2497	99.3762	99.1826	99.2192	99.0006	99.337	99.3839	99.348	99.2876	99.3392	99.1408	99.3347	99.294	99.5979	99.3033	99.3504	99.3146	99.0275	99.3883	99.5117	99.1427	99.3501	99.338	99.3341	99.1756	99.3436	99.2987	99.2897	99.8709	99.8717	99.3242	99.2829	99.3023	99.2665	99.2712	99.3005
SRR16976974	99.2531	99.2007	99.1974	99.2324	99.2377	99.2048	99.1983	99.4005	99.2192	99.1334	99.2205	99.1245	99.0993	99.2388	99.2086	99.1473	99.1697	99.0641	99.2794	99.2727	99.2803	99.3201	99.264	99.1419	99.3058	99.4273	99.3292	99.2723	99.9864	99.2541	99.0304	99.1916	99.309	99.113	99.9493	99.9506	99.9457	99.0889	99.9477	99.2297	99.2646	99.3481	99.3574	99.3156	99.1998	99.3924	99.2199	99.221	99.248
SRR16976975	99.2387	99.2276	99.2099	99.2275	99.2115	99.1475	99.2626	99.2097	99.2145	99.1905	99.3656	99.1918	99.2328	99.1945	99.3131	99.2124	99.2136	99.0035	99.3575	99.3776	99.3166	99.3018	99.3363	99.0671	99.3162	99.1838	99.4593	99.2462	99.2522	99.2099	98.9507	99.4731	99.4319	99.0718	99.2648	99.2269	99.2445	99.0707	99.2473	99.2663	99.2504	99.3793	99.3913	99.2928	99.2699	99.2811	99.2407	99.2641	99.2447
SRR16976976	99.2052	99.1188	99.1318	99.0376	99.0377	99.091	98.9876	99.6934	99.044	99.0136	99.1474	98.8369	98.9682	99.1034	99.09	99.0438	99.0547	98.9854	99.1328	99.0159	99.1402	99.1785	99.2497	99.06	99.1549	99.8738	99.3119	99.1558	99.3878	99.1769	98.9572	99.1778	99.2111	98.9972	99.3992	99.3134	99.2561	98.9837	99.3382	99.0622	99.0652	99.2457	99.217	99.1847	98.9266	99.6512	99.0517	99.0463	99.1312
SRR16976978	99.6127	99.5971	99.6029	99.5107	99.532	99.1798	99.5236	99.1963	99.5541	99.2615	99.2627	99.1609	99.2241	99.5503	99.2336	99.1887	99.1811	99.0566	99.7362	99.2541	99.2348	99.3538	99.277	99.094	99.2425	99.2526	99.3707	99.186	99.2188	99.6104	99.0087	99.251	99.3321	99.014	99.2464	99.0991	99.2281	99.0611	99.1027	99.5952	99.5555	99.3194	99.3257	99.2842	99.1329	99.2099	99.6061	99.5603	99.5157
SRR16976979	99.6126	99.5959	99.6049	99.5436	99.5477	99.1897	99.5482	99.1681	99.5625	99.271	99.2381	99.1749	99.2018	99.5677	99.246	99.1387	99.1884	99.0624	99.7435	99.2545	99.2596	99.3391	99.2947	99.1079	99.2631	99.2371	99.39	99.2478	99.2363	99.6391	98.9974	99.2666	99.3307	99.0245	99.242	99.0674	99.232	99.0438	99.0908	99.603	99.5564	99.3385	99.3418	99.2995	99.127	99.2224	99.6194	99.5947	99.5276
SRR16976989	99.3133	99.3083	99.3131	99.3105	99.306	99.2358	99.2999	99.2917	99.3172	99.222	99.3242	99.1874	99.1865	99.3171	99.3439	99.1733	99.207	99.0325	99.3485	99.3274	99.352	99.3227	99.3077	99.093	99.2623	99.3142	99.3498	99.3197	99.2922	99.3078	99.0301	99.2971	99.4501	99.0813	99.2865	99.3069	99.272	99.1175	99.2942	99.316	99.3268	99.3572	99.3506	99.3436	99.2465	99.2881	99.3059	99.2877	99.3072
SRR16976990	99.0362	99.0011	99.0509	98.9977	98.9969	99.0306	99.0136	99.0073	98.9915	99.026	99.053	98.8408	98.9607	98.9994	99.0371	98.9836	98.9808	99.1007	99.0375	98.9847	99.1452	99.1065	99.0896	99.3799	99.0791	99.06	99.1037	99.0989	99.1036	99.0271	99.0653	99.0043	99.1368	99.917	99.1143	99.0841	99.0814	99.0311	99.101	98.9892	98.9979	99.1444	99.1436	99.09	98.9495	99.006	99.0076	99.0138	99.0396
SRR16976993	99.3106	99.3125	99.3013	99.2241	99.2403	99.1205	99.2127	99.2214	99.239	99.2366	99.2968	99.1542	99.1817	99.2494	99.3761	99.17	99.1866	99.0267	99.3371	99.3512	99.3054	99.3636	99.2669	99.0858	99.1997	99.2387	99.4255	99.3074	99.2855	99.2922	99.0099	99.4681	99.5257	99.037	99.292	99.2824	99.2889	99.0486	99.2887	99.273	99.2443	99.4595	99.4654	99.2877	99.2406	99.2679	99.2454	99.2327	99.2435
SRR16976994	99.0112	99.0114	99.0082	98.9846	98.9787	98.9673	98.9928	99.0181	98.9918	98.959	99.0058	98.9416	98.9821	99.0027	99.0102	98.9288	98.9375	99.1406	99.0391	99.0354	99.0759	99.0421	99.0232	99.2184	99.0396	98.9935	99.071	99.0591	99.0637	99.0076	99.045	99.0697	99.0855	99.236	99.068	99.0822	99.0487	98.9834	99.0819	98.9771	99.009	99.0009	99.0113	99.059	98.9739	99.047	99.0223	98.998	99.0054
SRR16977001	98.8947	98.9602	98.9741	98.8606	98.8579	98.9506	98.815	98.8153	98.8119	99.0098	98.9321	98.725	98.88	98.8191	98.9453	98.8676	98.8231	99.0211	98.9603	98.8178	98.9461	98.7942	99.0884	98.9863	98.9834	98.9419	99.0383	98.9265	99.0133	98.9275	99.0291	98.9627	98.9341	98.9156	99.0068	98.9294	98.9073	98.8481	98.9054	98.882	98.802	98.9601	98.9506	98.9284	98.7733	98.8261	98.8678	98.7125	98.829
SRR16977003	99.2599	99.2056	99.205	99.2398	99.2235	99.2037	99.2287	99.4521	99.2515	99.1422	99.2611	99.097	99.1612	99.2919	99.2948	99.167	99.1468	99.0339	99.2652	99.225	99.2751	99.342	99.2306	99.1053	99.3151	99.4355	99.3085	99.2956	99.9735	99.2414	99.0247	99.1962	99.2825	99.1232	99.979	99.9539	99.9667	99.1024	99.9572	99.2876	99.2684	99.3316	99.3346	99.3203	99.1975	99.4426	99.2773	99.2605	99.2698
SRR16977008	99.2438	99.2111	99.2182	99.2602	99.2461	99.2344	99.2903	99.2743	99.2328	99.2678	99.1005	99.1367	99.2083	99.2587	99.1544	99.1347	99.1648	99.0585	99.1881	99.09	99.1828	99.1542	99.2001	99.1018	99.1169	99.2201	99.1893	99.2	99.1463	99.2265	99.0112	99.1622	99.2007	99.0394	99.198	99.0894	99.145	99.1304	99.1114	99.2931	99.2882	99.2343	99.2411	99.2066	98.9991	99.1478	99.2372	99.2647	99.2791
SRR16977012	99.6096	99.5717	99.5687	99.5732	99.5762	99.225	99.5835	99.1707	99.5648	99.1639	99.1859	98.9741	99.1566	99.5896	99.1664	99.0629	99.0857	99.0143	99.8213	99.1921	99.2523	99.3795	99.2407	99.1251	99.2992	99.1114	99.3729	99.2173	99.1982	99.5896	99.0145	99.2805	99.2983	99.0696	99.2107	99.1789	99.1533	99.0545	99.1714	99.577	99.5873	99.376	99.394	99.2846	99.1728	99.2248	99.5783	99.5859	99.5677
SRR17179105	99.119	99.1481	99.1194	99.0794	99.0622	99.1862	99.0394	99.0831	99.0742	99.2381	99.0856	99.0781	99.1514	99.0535	99.1268	99.0663	99.0445	98.9607	99.196	99.053	99.1987	99.148	99.2	99.043	99.2076	99.1943	99.202	99.1171	99.1784	99.1641	99.0028	99.1712	99.1689	99.0231	99.1691	99.068	99.105	99.0443	99.0795	99.0723	99.0373	99.193	99.1831	99.1478	98.9834	99.1054	99.0916	99.0665	99.1208
SRR17179243	99.7474	99.6837	99.6813	99.6224	99.6352	99.2234	99.6489	99.2546	99.6818	99.2205	99.1933	98.8269	99.1829	99.675	99.2638	99.1339	99.1456	99.0406	99.68	99.1153	99.2831	99.3297	99.2805	99.1568	99.3031	99.2368	99.3078	99.2775	99.2251	99.7368	99.0129	99.268	99.3531	99.0541	99.2235	99.1854	99.2111	99.1499	99.1937	99.7166	99.6838	99.3002	99.3287	99.3041	99.1813	99.2891	99.7213	99.7216	99.7208
SRR17301922	99.1443	99.1886	99.1819	99.0505	99.0526	99.1336	99.0983	99.1213	99.0864	99.19	99.1237	98.9636	99.0355	99.1381	99.1599	98.841	98.8527	98.9958	99.1879	99.0073	99.205	99.1176	99.2361	99.0274	99.1276	99.2001	99.3076	99.1847	99.1347	99.1682	98.9024	99.2149	99.3851	98.9079	99.122	99.0104	99.113	98.9792	98.9935	99.0551	99.1177	99.1618	99.1731	99.2288	98.964	99.0397	99.1006	99.0566	99.1271
SRR17301949	99.1279	99.0559	99.0537	98.9526	98.9815	99.1956	98.9561	98.9582	98.9322	99.8406	99.0608	99.6381	99.7165	99.0599	98.9748	98.8607	98.8737	98.9412	99.0947	99.0244	99.0183	99.1877	99.1537	99.0232	99.0917	99.0879	99.1668	99.01	99.098	99.1156	98.933	99.0687	99.1122	98.9978	99.0897	98.9077	99.009	98.9162	98.9303	98.9792	99.0447	99.1134	99.1656	99.0196	98.8547	99.0779	98.9295	99.0161	98.9546
SRR17302071	99.0794	99.0417	99.0377	99.0004	99.0308	99.1938	98.9635	99.1217	99.023	99.0992	99.1521	99.0414	99.0334	99.0577	99.1249	99.1166	99.112	99.0023	99.1936	99.1377	99.0754	99.2261	99.2023	99.0922	99.2834	99.1417	99.3388	99.1428	99.261	99.1357	99	99.1783	99.216	98.9779	99.2559	99.1848	99.1838	98.8739	99.2006	98.9793	99.0422	99.2297	99.2561	99.151	99.0526	99.249	99.0836	99.0265	99.0161
SRR17302157	99.1981	99.1677	99.1694	99.2494	99.2776	99.1915	99.1523	99.9542	99.2364	99.1708	99.1759	99.0428	99.0351	99.2175	99.1747	99.0121	99.02	99.0284	99.2308	99.137	99.2551	99.2217	99.1888	99.1038	99.2024	99.8673	99.3326	99.2267	99.3951	99.2419	98.9478	99.1318	99.2902	99.074	99.4247	99.3106	99.3721	99.1321	99.3162	99.2475	99.2521	99.3056	99.3123	99.2617	99.06	99.8441	99.1634	99.2576	99.2487
SRR17302226	99.225	99.17	99.1972	99.1526	99.1723	99.1693	99.2239	99.1865	99.0973	99.2017	99.85	99.054	99.0815	99.1708	99.8837	99.1078	99.1101	99.052	99.2189	99.2287	99.8325	99.3791	99.2591	99.1115	99.2097	99.1756	99.3609	99.8662	99.1889	99.2184	99.0193	99.2315	99.3741	99.0627	99.2191	99.1516	99.201	99.0766	99.1926	99.2041	99.251	99.3496	99.3465	99.9281	99.7525	99.2154	99.2316	99.2203	99.2314
SRR17302316	99.1714	99.0674	99.0604	99.1513	99.1472	99.1589	99.1459	99.1914	99.1486	99.1942	99.2278	99.1438	99.1659	99.1604	99.3545	99.1006	99.1263	99.0343	99.2163	99.2814	99.2929	99.3928	99.311	99.1198	99.1649	99.2314	99.9797	99.2595	99.2623	99.1932	98.9955	99.3587	99.4216	99.0212	99.1882	99.0953	99.1769	99.048	99.1032	99.2111	99.1843	99.574	99.5662	99.2797	99.1466	99.2568	99.2028	99.2135	99.171
SRR17302374	99.1793	99.1247	99.1112	99.0815	99.1257	99.1896	99.0935	99.1508	99.0503	99.1818	99.2723	99.0343	99.0935	99.1921	99.2274	98.9922	98.9957	99.053	99.2792	99.2517	99.3045	99.2762	99.2453	99.1106	99.1124	99.2597	99.4515	99.295	99.1615	99.1344	99.0364	99.838	99.4098	99.0346	99.1558	99.0303	99.1721	99.0916	99.0974	99.1246	99.1438	99.38	99.3752	99.3443	99.1474	99.2458	99.1358	99.157	99.153
SRR17302531	99.2373	99.2085	99.2112	99.19	99.2111	99.1996	99.2474	99.1803	99.2335	99.1888	99.2413	99.099	99.1493	99.2452	99.2131	99.0967	99.1124	99.0574	99.3028	99.2289	99.2892	99.2896	99.2477	99.0742	99.2004	99.2691	99.302	99.2812	99.2572	99.2435	99.0039	99.2552	99.4409	99.0524	99.2407	99.1471	99.2277	99.0858	99.1516	99.2634	99.2369	99.2812	99.2869	99.2792	99.1703	99.1767	99.2492	99.2229	99.276
SRR17302570	99.3057	99.2644	99.2894	99.1704	99.1717	99.2043	99.2909	99.1438	99.1527	99.1815	99.2617	98.9399	99.0763	99.2149	99.336	98.9817	98.9656	99.0747	99.3207	99.2179	99.3845	99.2978	99.3288	99.1535	99.2554	99.2157	99.4688	99.3466	99.2505	99.2847	99.0196	99.3002	99.4506	99.1282	99.2609	99.1461	99.2573	99.0606	99.1751	99.2444	99.2326	99.4276	99.4404	99.3728	99.0712	99.1024	99.1907	99.2374	99.2522
SRR17302772	99.1066	99.0729	99.0845	99.0202	99.0122	99.1723	98.9411	98.9171	98.9761	99.8017	99.0746	99.3849	99.681	99.0842	98.9559	98.5281	98.5914	98.9211	99.0558	98.6441	98.9952	99.1717	99.0841	99.0334	99.0654	99.0179	99.1672	99.0092	99.043	99.1377	98.8976	99.0278	99.0861	98.9596	99.0326	98.8604	98.9645	98.871	98.8856	98.967	99.0723	99.1476	99.1769	99.0337	98.8262	99.1004	98.9469	99.0378	99.0083
SRR17303600	98.881	98.804	98.8442	98.8256	98.845	98.9087	98.8137	98.7989	98.8256	98.8677	98.9479	98.8163	98.7857	98.8528	98.8781	98.7454	98.7329	98.9498	98.9069	98.8702	98.9209	98.9454	98.9488	98.9585	98.9133	98.915	98.9773	98.8835	98.928	98.8671	99.0283	98.8627	98.9894	99.0071	98.9179	98.8297	98.8417	98.7423	98.8321	98.7852	98.8406	98.9618	98.9959	98.9073	98.7987	98.9208	98.8672	98.8216	98.8396
SRR17303613	99.0492	99.0113	99.0359	99.0129	98.9765	99.1781	98.9534	99.013	99.0055	99.1682	98.9923	98.6593	99.0023	99.0343	99.0346	99.9918	99.9954	99.054	99.1021	98.8659	99.092	99.1127	99.1102	99.0415	99.1376	99.0794	99.2371	99.1132	99.1125	99.1283	98.9223	99.089	99.1805	99.0275	99.0763	99.0558	99.0613	98.9671	99.0313	98.9779	99.0165	99.1177	99.1197	99.1307	98.8944	98.9301	99.0265	99.004	98.9778
SRR17303631	99.1133	99.0181	99.0307	99.0063	99.0113	99.2262	98.9812	99.1246	99.0109	99.0995	99.1788	99.0545	99.0382	99.0762	99.1205	99.0902	99.077	98.9843	99.16	99.1238	99.0747	99.2009	99.2036	99.106	99.2895	99.132	99.366	99.1709	99.2417	99.1153	98.997	99.1684	99.2399	98.9848	99.2397	99.2002	99.2006	98.8549	99.2039	99.0118	99.0314	99.2149	99.2357	99.1899	99.0464	99.2504	99.0852	98.9967	99.046
SRR17303946	99.1625	99.0936	99.0851	98.9963	99.0261	99.1711	98.9443	98.9743	98.9542	99.8643	99.0984	99.4324	99.7576	99.0389	99.0861	98.668	98.6822	98.959	99.1424	98.7687	99.105	99.1071	99.0874	99.0315	99.0569	99.0705	99.2682	99.1071	99.1096	99.1362	98.9301	99.091	99.1692	98.9915	99.073	98.9012	98.9811	98.9614	98.9057	98.9512	99.0779	99.1472	99.1776	99.1386	98.9101	99.0812	99.0117	99.0074	98.9492
SRR17303985	99.1877	99.1682	99.1317	99.1959	99.2143	99.1189	99.1866	99.1606	99.1978	99.1907	99.345	99.1578	99.1095	99.2343	99.2992	99.1206	99.162	98.9393	99.2351	99.4145	99.2785	99.3093	99.3544	99.1166	99.286	99.1465	99.4615	99.2897	99.3175	99.1746	98.9938	99.3709	99.7556	99.0822	99.3144	99.2519	99.2483	99.0168	99.2559	99.1814	99.2141	99.3749	99.3852	99.2459	99.1827	99.2517	99.1982	99.1952	99.188
SRR17303990	99.2311	99.1511	99.1547	99.1322	99.1285	99.1587	99.208	99.1432	99.0981	99.1192	99.8587	99.0234	99.0481	99.2064	99.9197	99.0656	99.0717	99.0759	99.2206	99.3009	99.8862	99.4017	99.2631	99.0575	99.1819	99.167	99.3822	99.891	99.2156	99.1865	99.0147	99.2416	99.3435	99.0298	99.2496	99.1731	99.1712	99.0535	99.1817	99.1654	99.2119	99.3391	99.3465	99.8984	99.7112	99.2078	99.1565	99.1972	99.2056
SRR17303996	99.2324	99.138	99.126	99.1066	99.1172	99.178	99.2004	99.2015	99.0751	99.114	99.8578	99.0265	99.0627	99.209	99.9288	99.0611	99.0776	99.0606	99.2315	99.2703	99.859	99.3953	99.2258	99.0617	99.2111	99.1808	99.371	99.8659	99.2098	99.1349	98.9664	99.2217	99.3403	99.0428	99.2452	99.1538	99.1931	99.0483	99.2136	99.177	99.1799	99.3534	99.3518	99.8959	99.7245	99.2178	99.2025	99.1835	99.1688
SRR17304373	99.231	99.1746	99.1602	99.195	99.1966	99.2398	99.1849	99.3649	99.2013	99.0845	99.1586	99.0751	99.0864	99.2005	99.2235	99.1055	99.1117	99.0584	99.2529	99.2161	99.265	99.3088	99.2653	99.1215	99.3156	99.3788	99.324	99.2362	99.9523	99.2474	99.0339	99.1753	99.2704	99.1039	99.9451	99.874	99.9101	99.0419	99.8872	99.2178	99.2096	99.3326	99.3358	99.2743	99.1894	99.4216	99.2374	99.2293	99.183
SRR17308421	99.211	99.1816	99.1533	98.9822	98.9915	99.0708	99.0113	98.9526	98.9963	99.189	99.9127	98.9336	99.0396	99.0606	99.813	98.9077	98.9191	99.0676	99.222	99.2361	99.8773	99.243	99.2369	99.0518	99.133	99.1663	99.2941	99.9668	99.1786	99.2351	99.0026	99.1797	99.2736	98.9791	99.2341	99.0099	99.1585	98.9762	99.0556	99.0398	99.0804	99.2305	99.2136	99.9511	99.846	99.0615	99.0775	99.0183	99.0511
SRR17308463	99.1639	99.1117	99.1118	99.105	99.1517	99.1564	99.1439	99.2058	99.1409	99.2212	99.1691	99.194	99.1751	99.1623	99.3202	99.1335	99.1316	99.0623	99.2182	99.2823	99.267	99.3825	99.2954	99.1266	99.1646	99.2418	99.9865	99.2134	99.2745	99.1963	99.0383	99.3577	99.4086	99.004	99.2292	99.1297	99.1974	99.085	99.1348	99.1973	99.1782	99.5665	99.5474	99.2384	99.1636	99.2556	99.2163	99.2032	99.1754
SRR17308565	99.9124	99.8578	99.841	99.9635	99.9552	99.1817	99.9287	99.222	99.9475	99.1712	99.1612	99.0483	99.0475	99.9749	99.1437	99.0093	99.0315	98.9721	99.5243	99.1974	99.1498	99.2082	99.2562	99.0404	99.2238	99.1639	99.2704	99.1766	99.2265	99.8796	98.9371	99.2333	99.21	99.0081	99.2404	99.033	99.1598	99.0932	99.0284	99.9234	99.934	99.2184	99.231	99.1544	98.9514	99.1461	99.9556	99.9565	99.9548
SRR17308816	99.0397	98.9305	98.8905	99.0132	99.0382	99.1814	98.9113	98.9968	99.0821	99.7384	99.0951	99.396	99.718	99.0428	99.0573	98.9896	99.0525	98.913	99.1305	98.8829	99.0594	99.232	99.0812	98.9898	99.074	99.0125	99.1948	99.0765	98.9966	99.0073	98.888	99.0686	99.1741	98.9924	99.0405	98.9844	98.9637	98.9132	98.9679	99.0365	98.9905	99.1603	99.1573	99.1004	99.0275	99.1165	98.9857	98.9701	98.9959
SRR17308879	99.2557	99.135	99.1305	99.1184	99.1457	99.1383	99.2045	99.1545	99.1262	99.1102	99.8001	99.0637	99.0545	99.2279	99.8757	98.7611	98.7651	99.061	99.2165	98.9202	99.8831	99.3694	99.2231	99.0625	99.1904	99.0929	99.3756	99.8867	99.1426	99.1745	98.9947	99.1704	99.3645	99.0542	99.1764	99.0973	99.1152	99.0274	99.1112	99.1876	99.2284	99.3557	99.3654	99.8913	99.6707	99.2119	99.1753	99.1979	99.2008
SRR17308982	99.2109	99.2001	99.186	99.1603	99.1779	99.2131	99.1904	99.1542	99.1968	99.1658	99.2499	99.0515	99.11	99.2184	99.215	99.0302	99.0008	99.0172	99.2513	99.2127	99.2835	99.3071	99.268	99.0463	99.1736	99.2064	99.3609	99.2427	99.2416	99.2375	98.9865	99.2008	99.4288	99.087	99.2216	99.0982	99.1644	99.0065	99.115	99.2285	99.2373	99.3538	99.3647	99.2732	99.1364	99.1902	99.2606	99.2181	99.2074
SRR18030861	99.2581	99.234	99.2176	99.2257	99.2206	99.2028	99.2108	99.178	99.2178	99.1977	99.2766	99.0804	99.1258	99.2469	99.2268	99.0784	99.0962	99.041	99.2681	99.2555	99.3143	99.2988	99.2647	99.0539	99.1796	99.2372	99.3609	99.3003	99.2746	99.2643	99.008	99.2542	99.4663	99.0591	99.2488	99.1911	99.239	99.0716	99.204	99.2329	99.2299	99.3683	99.3591	99.3091	99.185	99.1751	99.2497	99.216	99.2281
SRR18030928	99.252	99.2404	99.2317	99.2381	99.2183	99.1847	99.2131	99.1626	99.2392	99.1863	99.2633	99.1022	99.1046	99.2497	99.2355	99.0602	99.1007	99.0257	99.2817	99.2773	99.314	99.3036	99.2877	99.0815	99.1852	99.2206	99.3502	99.3074	99.2811	99.2652	98.9916	99.2563	99.4553	99.0618	99.2533	99.1702	99.2437	99.0498	99.188	99.2673	99.2627	99.3718	99.3716	99.2983	99.174	99.1788	99.2675	99.2239	99.2374
SRR18030947	99.2429	99.2531	99.2382	99.2065	99.1713	99.1641	99.1845	99.1638	99.2388	99.181	99.2607	99.1428	99.1045	99.2167	99.2179	99.0467	99.0643	99.0462	99.2605	99.2488	99.3029	99.2778	99.2392	99.0977	99.2091	99.2131	99.3526	99.2926	99.2635	99.2675	98.9803	99.2558	99.4657	99.0869	99.2652	99.1829	99.2673	99.0468	99.1909	99.2028	99.201	99.3579	99.3592	99.313	99.1669	99.1368	99.2375	99.2035	99.2362
SRR18031791	99.2691	99.2571	99.2479	99.2066	99.2061	99.1658	99.2586	99.2208	99.2621	99.1749	99.2442	99.1208	99.1322	99.2475	99.2366	99.0948	99.1312	99.0516	99.2806	99.3002	99.3328	99.2774	99.2767	99.0844	99.1935	99.2513	99.3447	99.3167	99.2807	99.2727	98.986	99.2731	99.4737	99.0747	99.2418	99.1906	99.2497	99.0728	99.1956	99.2814	99.2643	99.358	99.363	99.3253	99.2133	99.1692	99.262	99.2428	99.2612
SRR18178378	99.89	99.8233	99.8339	99.9285	99.9235	99.1916	99.9393	99.1607	99.9125	99.1671	99.1919	98.8984	99.0593	99.9515	99.1117	99.0546	99.0411	98.9894	99.5484	99.0977	99.1543	99.2379	99.2489	99.0816	99.2826	99.1936	99.2947	99.2195	99.24	99.868	98.976	99.2188	99.1739	99.0588	99.245	99.125	99.1512	99.0425	99.1196	99.9373	99.952	99.2192	99.2492	99.1828	98.9683	99.1565	99.9466	99.9705	99.9511
SRR18213637	99.1443	99.075	99.0413	99.0936	99.0942	99.1342	99.046	99.0603	99.0674	99.1119	99.1589	99.1622	99.1123	99.0963	99.2455	98.7926	98.7844	99.0418	99.2542	98.9246	99.231	99.3513	99.2513	99.0946	99.058	99.1073	99.951	99.1825	99.1514	99.1367	98.9408	99.308	99.3994	99.0448	99.093	99.045	99.0417	98.9556	99.002	99.1016	99.1173	99.5105	99.516	99.2113	99.0155	99.2018	99.1429	99.1422	99.1438
SRR18214944	98.9768	98.9552	98.9212	98.8414	98.8502	99.0766	98.8675	98.7982	98.771	99.0521	99.0148	98.9419	98.9704	98.9006	98.9522	98.8812	98.8849	99.0874	98.959	98.9285	98.9994	98.9851	99.1292	99.0349	99.0048	98.9949	99.0659	99.0001	99.0036	98.9744	99.0823	99.0014	99.0011	98.9779	98.9807	98.8894	98.9393	98.9581	98.9083	98.8947	98.9035	99.0348	99.0547	98.9829	98.8465	98.901	98.904	98.8658	98.9234
SRR18687155	99.2125	99.1499	99.1782	99.0489	99.0517	99.1649	99.0356	99.0616	99.1263	99.2592	99.1659	99.2554	99.2174	99.0954	99.1535	98.7298	98.7276	99.0233	99.1975	98.7579	99.215	99.1557	99.1328	99.1001	99.1126	99.1229	99.2174	99.2093	99.1324	99.2259	98.9993	99.0997	99.2282	99.0447	99.0673	98.9677	99.1029	99.0877	98.9897	99.1287	99.106	99.231	99.2301	99.212	98.9888	99.145	99.112	99.1003	99.1271
SRR18774185	99.1749	99.1563	99.1769	99.0672	99.0804	99.2215	99.0938	99.1243	99.0816	99.2061	99.1782	99.065	99.1457	99.0985	99.1079	99.0253	99.027	99.0156	99.2622	99.1834	99.1835	99.19	99.9269	99.1431	99.2047	99.1647	99.3323	99.2342	99.2313	99.1971	98.936	99.2898	99.2858	99.0913	99.259	99.2049	99.2414	99.0353	99.1872	99.0967	99.0954	99.2753	99.3022	99.2364	99.0546	99.0846	99.0644	99.0988	99.0874
SRR18774240	99.194	99.1559	99.2315	99.1122	99.1178	99.2534	99.1556	99.1655	99.1502	99.2226	99.2111	99.1281	99.1732	99.1507	99.1768	99.029	99.0583	99.0454	99.2296	99.2141	99.2324	99.2	99.9322	99.1402	99.2367	99.1837	99.3638	99.2719	99.2449	99.2301	98.9659	99.3171	99.3103	99.1177	99.2984	99.2163	99.2521	99.054	99.2224	99.171	99.1591	99.3276	99.3278	99.2733	99.0836	99.1633	99.1392	99.1122	99.1278
SRR18829215	98.9993	98.9675	98.9456	98.8671	98.8713	99.0099	98.9119	98.8979	98.8443	99.0466	98.9291	98.9513	98.9598	98.977	98.9644	98.9468	98.9149	99.0813	99.0053	98.9138	99.0569	99.0035	99.1219	99.0778	99.0045	98.9719	99.0523	99.0202	98.993	98.9922	99.0397	99.046	99.0515	98.9712	98.9673	98.8601	98.9639	98.9709	98.939	98.9935	98.9481	99.0428	99.0465	99.0343	98.8987	98.8994	98.9524	98.9554	98.9169
SRR19165513	99.602	99.4285	99.4182	99.4316	99.4313	99.1965	99.3188	99.137	99.5276	99.1094	99.1389	98.9856	99.0457	99.4883	99.1588	99.0283	99.0107	99.0664	99.7005	99.1609	99.2374	99.2798	99.33	99.0969	99.2635	99.2611	99.348	99.241	99.2665	99.6258	98.9962	99.2385	99.3114	99.0788	99.1637	99.0375	99.0579	99.0089	99.0138	99.5171	99.5036	99.2705	99.2817	99.2945	99.0052	99.1681	99.5012	99.4688	99.5288
SRR19419633	99.2224	99.1835	99.1567	99.0759	99.1028	99.2102	99.0412	99.1558	99.1059	99.0773	99.1565	98.7521	99.0175	99.1303	99.1101	99.0492	99.0641	98.9717	99.0973	99.0605	99.1946	99.3044	99.1554	99.1307	99.328	99.1029	99.2989	99.2546	99.1643	99.2289	98.9918	99.1875	99.3035	99.0178	99.23	99.0856	99.1947	98.9203	99.1016	99.1489	99.1092	99.2957	99.3003	99.2728	99.1151	99.1541	99.1377	99.1476	99.1447
SRR19433153	99.2119	99.1718	99.1748	99.1434	99.1197	99.1422	99.2361	99.1927	99.1015	99.125	99.8751	99.0596	99.075	99.2427	99.9304	99.0948	99.1246	99.0762	99.2402	99.3433	99.8737	99.3908	99.2592	99.0759	99.2316	99.2135	99.3621	99.8703	99.2021	99.1826	98.9846	99.2459	99.3383	99.0387	99.2653	99.2228	99.2141	99.1026	99.237	99.2074	99.244	99.3511	99.3573	99.9038	99.7275	99.2157	99.2084	99.2079	99.2301
SRR19433154	99.1556	99.2165	99.2199	99.1527	99.1245	99.0956	99.1471	99.1995	99.1239	99.1941	99.2829	99.1677	99.1474	99.1327	99.2388	99.1751	99.191	98.9265	99.2298	99.3274	99.2235	99.2994	99.3173	99.0867	99.2526	99.1669	99.4012	99.2032	99.2841	99.2318	98.976	99.3552	99.3901	99.0425	99.3339	99.2908	99.2739	98.9944	99.2995	99.1587	99.1956	99.278	99.2763	99.2285	99.1571	99.2364	99.1454	99.1647	99.1803
SRR19433155	99.251	99.2856	99.2899	99.2361	99.2352	99.1963	99.271	99.1566	99.2418	99.2928	99.1888	99.2179	99.2425	99.2717	99.2284	99.112	99.1177	98.9771	99.2936	99.2392	99.2994	99.5613	99.2712	99.0885	99.1785	99.1926	99.4016	99.2257	99.1774	99.2969	98.9695	99.2627	99.3355	98.9829	99.2102	99.1795	99.141	99.0322	99.187	99.2624	99.2469	99.2957	99.2985	99.3123	99.1466	99.1742	99.2658	99.2835	99.2785
SRR19433160	99.2215	99.258	99.2741	99.2004	99.2201	99.1829	99.2482	99.1497	99.2156	99.2856	99.1781	99.248	99.2327	99.2563	99.2213	99.129	99.1629	98.9867	99.2933	99.233	99.2816	99.5625	99.2557	99.0861	99.1699	99.1924	99.3886	99.2413	99.1791	99.2871	98.9593	99.2967	99.3378	98.971	99.1898	99.1642	99.1309	99.0206	99.1426	99.2457	99.239	99.2973	99.2989	99.2797	99.1344	99.1673	99.2561	99.2544	99.2376
SRR19442190	99.0586	99.0888	99.093	99.0724	99.0531	99.0759	99.0748	99.0806	99.068	99.0836	99.1596	99.03	98.985	99.0802	99.111	99.0568	99.0657	99.1403	99.1072	99.1228	99.1392	99.1504	99.134	99.3537	99.148	99.0547	99.1197	99.1365	99.1339	99.0859	99.0913	99.0877	99.1439	99.8419	99.191	99.1313	99.1418	99.0369	99.1414	99.0944	99.0664	99.1743	99.1842	99.1454	99.1222	99.0923	99.0132	99.0413	99.0729
SRR19561158	99.6259	99.6273	99.5762	99.5807	99.5744	99.2174	99.6495	99.2075	99.5778	99.2133	99.1747	99.1749	99.1965	99.6176	99.2408	99.0754	99.0729	99.0879	99.8369	99.276	99.2952	99.3709	99.3372	99.1245	99.2611	99.2423	99.4138	99.251	99.2359	99.6257	99.0382	99.3055	99.4258	99.1183	99.2329	99.1956	99.2119	99.0497	99.2047	99.6096	99.6228	99.3674	99.3601	99.269	99.1528	99.2545	99.5728	99.6372	99.5999
SRR19561447	99.6108	99.5439	99.5708	99.5095	99.5098	99.2331	99.5116	99.1864	99.5043	99.2578	99.2907	99.1931	99.1861	99.526	99.19	99.1131	99.1218	99.0397	99.7403	99.3409	99.2503	99.3161	99.3411	99.1424	99.304	99.2051	99.3843	99.3228	99.2782	99.5861	99.0359	99.3399	99.3094	99.1029	99.2757	99.2288	99.2755	99.0307	99.2577	99.537	99.519	99.3562	99.3791	99.2973	99.24	99.2303	99.5413	99.5165	99.5417
SRR19561608	99.237	99.2345	99.2471	99.2146	99.251	99.1957	99.3243	99.24	99.2317	99.2061	99.2279	99.1626	99.1629	99.2627	99.3419	99.1969	99.1606	99.0334	99.3501	99.3227	99.3454	99.4135	99.3466	99.0963	99.2982	99.237	99.5198	99.3275	99.2927	99.2666	99.0338	99.4677	99.5018	99.1525	99.2588	99.2618	99.2598	99.0647	99.2678	99.227	99.2939	99.512	99.5121	99.3523	99.1936	99.2387	99.2285	99.2827	99.2599
SRR19561681	99.2789	99.279	99.2891	99.2029	99.1786	99.1701	99.2134	99.1992	99.1726	99.2273	99.2974	99.1342	99.1682	99.2121	99.3168	99.1405	99.1514	99.0399	99.2492	99.3303	99.3346	99.328	99.2934	99.0592	99.27	99.246	99.4614	99.3162	99.2855	99.3057	99.0249	99.819	99.4344	99.0961	99.3044	99.1592	99.2728	99.1369	99.1719	99.2285	99.2062	99.4055	99.4247	99.3314	99.1514	99.2729	99.2393	99.2276	99.2204
SRR19561694	99.5295	99.5715	99.5632	99.5836	99.571	99.178	99.511	99.1906	99.564	99.232	99.2816	99.1986	99.2002	99.5717	99.2552	99.1589	99.1602	98.9634	99.8025	99.3166	99.2318	99.357	99.3377	99.0949	99.2946	99.1678	99.3772	99.2193	99.2764	99.5832	98.9972	99.305	99.3927	99.0494	99.2768	99.215	99.2003	99.0772	99.2216	99.5341	99.5338	99.3063	99.3325	99.2619	99.1189	99.2758	99.539	99.5435	99.5681
SRR19561699	99.3342	99.3154	99.3227	99.2195	99.2102	99.1541	99.2228	99.062	99.2566	99.2354	99.2052	99.111	99.1437	99.2079	99.2212	98.9876	98.9611	99.0448	99.3272	99.1869	99.2708	99.2447	99.6671	99.0874	99.2813	99.2592	99.3576	99.2759	99.2931	99.3192	98.9866	99.3173	99.3794	99.0423	99.2569	99.1162	99.2173	99.0549	99.1118	99.1896	99.2132	99.3627	99.364	99.2771	99.0737	99.1541	99.2033	99.2178	99.2264
SRR19593004	99.2295	99.1256	99.1005	99.2038	99.1754	99.1663	99.1578	99.1586	99.1641	99.0908	99.2199	99.0572	99.1149	99.1176	99.2919	98.9429	99.0197	98.9898	99.2666	99.2289	99.2943	99.2935	99.3121	99.0901	99.1677	99.2442	99.3513	99.2784	99.218	99.2161	98.9962	99.2269	99.4624	99.0203	99.1777	99.1033	99.1204	98.9901	99.0965	99.2239	99.2562	99.3295	99.3219	99.2666	99.1972	99.1869	99.2114	99.207	99.229
SRR20227875	99.2505	99.2065	99.2232	99.116	99.1372	99.1417	99.0763	99.0455	99.2035	99.1986	99.288	99.1408	99.0953	99.1726	99.2777	99.0289	99.0101	99.0281	99.2322	99.8631	99.3223	99.2776	99.2933	99.0453	99.2774	99.1746	99.4237	99.3372	99.2221	99.2924	98.9761	99.2667	99.4157	99.0707	99.232	99.0284	99.1703	99.006	99.0152	99.132	99.1611	99.3562	99.3605	99.3458	99.178	99.1693	99.136	99.1484	99.158
SRR20227886	99.135	99.1747	99.1832	99.1546	99.1729	99.1701	99.1418	99.1598	99.1187	99.0885	99.8295	99.0985	99.1328	99.1544	99.8647	99.0992	99.0744	99.06	99.2866	99.2793	99.8906	99.392	99.2588	99.1437	99.1852	99.2137	99.3298	99.8567	99.2621	99.2747	99.0069	99.2706	99.3347	99.0866	99.2618	99.2449	99.2322	99.0654	99.2405	99.1868	99.1885	99.3045	99.3246	99.885	99.733	99.2278	99.1319	99.1553	99.2051
SRR20701005	99.2062	99.0987	99.1193	99.1567	99.1585	99.2207	99.0548	99.0773	99.1729	99.0765	99.097	98.7524	98.9761	99.1588	99.1129	99.0583	99.0529	99.043	99.1906	98.9978	99.2135	99.2696	99.139	99.079	99.9503	99.0804	99.2878	99.2228	99.2579	99.2078	98.9774	99.1698	99.2381	99.031	99.2035	99.1621	99.1994	98.9613	99.1758	99.1526	99.1526	99.3311	99.3456	99.2572	99.0982	99.1303	99.194	99.1415	99.1793
SRR20755111	99.1993	99.068	99.0801	99.1512	99.1559	99.2272	99.0216	99.0763	99.1507	99.0647	99.1016	98.7189	99.0155	99.142	99.1202	99.0383	99.0529	99.0333	99.1769	98.9862	99.2148	99.2818	99.1516	99.1038	99.9214	99.0807	99.3101	99.2441	99.2311	99.2165	98.9849	99.1964	99.2307	99.0604	99.239	99.1714	99.1658	98.9587	99.1646	99.1591	99.1413	99.3216	99.3382	99.2831	99.1187	99.1479	99.229	99.1432	99.1827
SRR2965631	99.0972	99.0516	99.0833	99.0203	98.9958	99.0526	98.9812	99.0195	99.0271	99.086	99.1032	98.9974	99.0178	98.9746	99.1741	98.9595	98.925	98.8888	99.1497	99.0995	99.1744	99.2495	99.2508	99.0618	99.0275	99.1243	99.9351	99.1669	99.1309	99.1285	98.8879	99.3104	99.2621	98.9585	99.0672	98.7842	99.0138	98.8994	98.7756	98.9814	98.9798	99.4705	99.4592	99.1999	98.9238	99.1743	99.0237	98.9703	99.0046
SRR2965632	99.1299	99.0657	99.0523	99.0191	99.0093	99.0476	98.9721	98.9346	98.9854	99.1071	99.1022	99.0274	99.0356	99.0008	99.1389	98.9867	98.9682	98.9107	99.1528	99.1348	99.1252	99.2219	99.2534	99.0609	99.0371	99.1115	99.9423	99.1242	99.1494	99.1168	98.8908	99.2989	99.2504	98.9721	99.0845	98.7421	99.0193	98.9015	98.7553	99.0312	99.0435	99.4477	99.4363	99.1502	98.9172	99.1178	99.1005	99.0263	99.0582
SRR2965633	99.1219	99.0512	99.041	98.9736	98.9767	99.0168	98.9143	98.953	98.9592	99.1454	99.1182	99.0087	99.0097	98.9083	99.1475	98.9879	98.9722	98.9115	99.1611	99.1296	99.2067	99.2672	99.2896	99.0635	99.0623	99.1142	99.9528	99.1869	99.1371	99.0918	98.8729	99.3599	99.2225	98.9754	99.1636	98.8003	99.0981	98.9039	98.8296	98.9584	98.9912	99.4829	99.4762	99.1905	98.9829	99.1258	99.0679	98.9715	99.0127
SRR2965634	99.1606	99.113	99.1396	99.0256	99.0225	99.0266	98.9978	98.9878	99.0318	99.1108	99.1116	98.9885	98.9869	98.9492	99.1218	98.9636	98.932	98.9002	99.1447	99.1072	99.1761	99.2648	99.2357	99.0882	99.0099	99.1223	99.9462	99.1559	99.1031	99.1919	98.9167	99.3386	99.2138	99.0213	99.0907	98.7813	99.06	98.9063	98.7885	99.0219	99.0527	99.4688	99.4723	99.1892	98.961	99.1103	99.127	99.0299	99.0347
SRR2965636	99.1363	99.0514	99.0719	99.0151	98.9865	99.0143	98.9499	98.9825	98.9675	99.1258	99.119	98.977	98.9968	98.9103	99.1637	98.9771	98.9529	98.9013	99.1437	99.1089	99.2015	99.2577	99.2685	99.0848	99.0503	99.13	99.9352	99.1491	99.152	99.1439	98.9054	99.3466	99.2326	99.0021	99.1479	98.7924	99.069	98.9005	98.79	98.9971	99.0312	99.4789	99.4771	99.187	98.985	99.1216	99.1267	99.023	99.0335
SRR2965637	99.1406	99.0361	99.0425	98.975	98.9677	98.9768	98.907	98.9755	98.9651	99.128	99.116	99.0078	99.0194	98.9129	99.1428	98.9451	98.9613	98.9001	99.1301	99.1524	99.1935	99.2659	99.2298	99.0761	99.0277	99.0996	99.9416	99.1505	99.1215	99.0996	98.8955	99.3331	99.2228	98.9684	99.1278	98.7655	99.0659	98.8964	98.7982	98.9646	99.005	99.4637	99.4485	99.1937	98.9591	99.1036	99.0663	98.9689	99.0045
SRR2965638	99.159	99.0883	99.0911	99.0021	98.994	99.0277	98.9543	98.9865	98.9835	99.1191	99.0806	99.0009	98.9824	98.9594	99.1209	98.9592	98.9332	98.8945	99.1497	99.0968	99.1769	99.1976	99.2459	99.0457	99.0478	99.0907	99.9411	99.1245	99.0957	99.1682	98.9026	99.3322	99.2482	98.9928	99.1076	98.8182	99.0045	98.875	98.7808	99.0086	99.0262	99.4569	99.4638	99.1768	98.9187	99.0971	99.0918	99.0353	99.0674
SRR2965640	99.1106	99.0489	99.0579	98.9546	98.9693	98.9956	98.9438	98.9932	99.0057	99.1011	99.0728	98.9912	99.0212	98.9678	99.1114	98.9819	98.9759	98.9108	99.1738	99.1542	99.1698	99.2537	99.272	99.0472	99.0485	99.128	99.9414	99.1498	99.1078	99.1048	98.896	99.3629	99.2443	98.9853	99.0922	98.8011	99.0538	98.9028	98.8168	98.9942	99.0207	99.4655	99.4589	99.1876	98.9113	99.0985	99.0746	99.0292	99.0444
SRR2965641	99.1549	99.0412	99.0655	98.9669	98.9476	99.008	98.9383	98.9883	98.9714	99.1299	99.0845	98.9822	99.0007	98.9176	99.1264	98.953	98.9543	98.9085	99.1358	99.1245	99.2041	99.1895	99.2385	99.0461	99.0255	99.1262	99.9415	99.135	99.0836	99.1059	98.9391	99.347	99.2472	98.9946	99.1117	98.8044	99.0479	98.8396	98.7659	98.9774	99.0046	99.479	99.4732	99.1655	98.932	99.1161	99.0641	98.9677	99.0033
SRR2965645	99.0913	99.056	99.0674	98.9885	98.9739	98.9677	98.9067	98.9444	98.9944	99.1067	99.1294	98.9921	98.9722	98.9119	99.1297	98.9438	98.9257	98.8687	99.1481	99.1308	99.1815	99.2115	99.2645	99.0417	99.0233	99.0974	99.9327	99.1749	99.1088	99.1414	98.9424	99.3494	99.2289	99.0003	99.0631	98.9792	99.0065	98.8487	98.9985	99.0257	98.9895	99.4125	99.4326	99.1528	98.9433	99.0927	99.0952	98.9579	98.9956
SRR2965649	99.1137	99.0277	99.0543	98.9531	98.9453	99.0022	98.9317	98.9683	98.9384	99.1377	99.0733	98.9704	99.0105	98.9419	99.1148	98.9328	98.9305	98.9161	99.1402	99.1178	99.1735	99.1978	99.2569	99.0535	99.0285	99.1274	99.9226	99.1484	99.0978	99.0707	98.9138	99.3525	99.2143	98.967	99.0702	98.7727	99.0247	98.8893	98.7623	98.969	98.9615	99.4479	99.4301	99.1925	98.9011	99.1157	99.0742	98.9833	98.999
SRR2965650	99.1145	99.0529	99.0623	98.9779	98.9752	98.9847	98.9395	98.9879	98.9703	99.1271	99.0947	99.0005	99.0078	98.9762	99.1161	98.8927	98.8935	98.9215	99.1357	99.1218	99.1325	99.2299	99.2685	99.0724	99.0187	99.1076	99.9429	99.1361	99.094	99.1441	98.8782	99.358	99.2153	98.9946	99.0911	98.7739	99.0567	98.8977	98.793	98.9647	99.017	99.4654	99.465	99.1831	98.9197	99.1083	99.0605	99.0043	99.0423
SRR2965651	99.1316	99.0503	99.0629	98.964	98.9576	99.0207	98.9229	98.9567	98.9658	99.1502	99.0721	98.8864	98.9814	98.9132	99.1085	98.9105	98.9183	98.909	99.1638	99.0487	99.1824	99.281	99.2553	99.0755	99.0181	99.1256	99.9205	99.153	99.0874	99.111	98.9417	99.3512	99.2275	99.0317	99.0679	98.9568	99.0196	98.8515	99.0003	98.9873	98.9634	99.4665	99.452	99.1836	98.8852	99.032	99.0113	98.9256	98.9687
SRR2965652	99.1573	99.1126	99.0949	98.9409	98.9547	99.0573	98.9025	98.9183	98.9942	99.1111	99.0511	98.8844	98.9675	98.981	99.1312	98.9751	98.9355	98.932	99.172	99.021	99.1462	99.317	99.2365	99.0468	98.9977	99.0828	99.9372	99.1669	99.0877	99.1508	98.9141	99.3628	99.2576	99.0213	99.0965	99.0196	99.0499	98.9325	99.04	98.9473	99.0047	99.4588	99.4625	99.1927	98.8255	99.0184	99.077	98.9403	98.9952
SRR2965653	99.118	99.055	99.0474	98.8943	98.9265	98.9602	98.9141	98.9318	98.9414	99.1425	99.0737	98.8436	98.9574	98.9242	99.1453	98.9361	98.9035	98.9118	99.186	99.0373	99.2234	99.2884	99.258	99.0732	99.0327	99.1391	99.9274	99.2035	99.1422	99.1071	98.9444	99.3624	99.2634	99.0396	99.1604	99.0484	99.0872	98.8777	99.0701	98.8989	98.999	99.4224	99.4284	99.2028	98.8745	99.0282	99.0261	98.9743	98.9913
SRR2965654	99.1465	99.047	99.0786	98.9631	98.973	99.0256	98.9097	98.9446	98.9777	99.1051	99.0472	98.9006	98.9603	98.9407	99.104	98.9311	98.9289	98.9469	99.1963	99.0517	99.1925	99.2945	99.266	99.0631	99.0323	99.1522	99.9424	99.1503	99.1242	99.1552	98.9156	99.3731	99.2143	99.0294	99.1027	98.9782	99.0302	98.8848	98.9704	98.9541	99.0212	99.476	99.4937	99.1844	98.8526	99.0665	99.0445	98.9602	99.018
SRR2965656	99.1173	99.0822	99.1075	99.0176	99.0301	99.0162	98.999	99.0435	99.0092	99.1424	99.0953	98.9593	99.0218	98.9371	99.1459	98.9403	98.9544	98.9498	99.2339	99.1212	99.2064	99.2377	99.2843	99.1001	99.0552	99.1789	99.9217	99.1738	99.1339	99.1557	98.9838	99.3655	99.2263	99.0537	99.1558	98.8151	99.1089	98.9047	98.861	98.9908	99.0206	99.4815	99.4815	99.1818	98.9362	99.1569	99.095	99.0346	99.0396
SRR2965658	99.1057	99.0718	99.1145	98.9799	98.9699	99.0183	98.9297	98.9688	98.9497	99.1248	99.1044	98.9699	99.0091	98.9326	99.1237	98.9191	98.8895	98.9171	99.1165	99.1353	99.1781	99.2524	99.2708	99.0593	99.0255	99.1384	99.939	99.1618	99.0864	99.1428	98.9117	99.3524	99.2102	99.0008	99.1176	98.7235	99.0523	98.8912	98.7669	98.9532	99.0024	99.4595	99.4585	99.1779	98.933	99.1461	99.0513	98.9934	99.0244
SRR2965659	99.1189	99.0705	99.0951	98.9785	98.9838	99.0389	98.9151	98.9885	98.9746	99.1432	99.1088	99.0066	99.0105	98.9573	99.1246	98.9209	98.9551	98.9431	99.159	99.1512	99.1844	99.2561	99.2861	99.0766	99.0045	99.147	99.9192	99.1826	99.1415	99.1238	98.9119	99.3788	99.2198	98.9969	99.1231	98.8358	99.1051	98.8378	98.8469	98.9795	98.9715	99.4716	99.4648	99.1977	98.9548	99.1435	99.0782	98.9449	99.0002
SRR2965661	99.123	99.0565	99.0573	98.9549	98.9418	99.0217	98.9114	98.9355	98.9481	99.1286	99.0607	98.9127	98.9705	98.9372	99.1693	98.9418	98.9352	98.919	99.1608	99.0418	99.1738	99.3097	99.2599	99.0862	99.0222	99.0661	99.9493	99.1572	99.1181	99.105	98.8794	99.313	99.233	99.0187	99.1481	99.0266	99.0723	98.9042	99.0035	98.9306	99.0035	99.4825	99.4826	99.1941	98.9015	99.0034	99.0378	98.9685	99.0054
SRR2965662	99.1351	99.0798	99.0895	98.8904	98.9056	99.0205	98.8956	98.8545	98.9491	99.1132	99.0277	98.9092	98.9856	98.9666	99.136	98.9247	98.9395	98.9177	99.1992	99.0527	99.1928	99.274	99.2602	99.0476	98.9966	99.0902	99.9518	99.1855	99.0811	99.166	98.8934	99.3469	99.2307	98.9892	99.0788	98.9538	99.0205	98.8791	98.9663	98.9257	98.9911	99.4364	99.4464	99.1832	98.8686	99.0115	99.0291	98.9515	98.9693
SRR2965663	99.1165	99.0642	99.076	98.9463	98.9476	99.0235	98.9382	98.9065	98.9949	99.0836	99.0548	98.8766	98.9978	98.9328	99.1187	98.8624	98.8931	98.9185	99.1812	99.0163	99.1829	99.2815	99.2786	99.053	99.0149	99.1105	99.9269	99.1389	99.0816	99.1149	98.9109	99.3866	99.2254	99.0081	99.0817	98.9698	99.0518	98.8876	98.9523	98.9324	98.9884	99.4522	99.4539	99.2064	98.8671	99.0275	99.0787	98.9762	98.9865
SRR3305079	99.1301	99.106	99.1264	98.951	98.9884	99.1559	98.9075	99.1533	98.9785	99.1523	99.2756	99.0234	98.9878	99.0265	99.2648	99.05	99.0253	98.9464	99.0871	99.3592	99.2467	99.3149	99.3093	99.1015	99.2199	99.0992	99.4836	99.2541	99.1983	99.2222	98.9756	99.3059	99.743	98.9279	99.2179	99.109	99.1496	99.0008	99.1084	99.0741	99.0012	99.3665	99.3614	99.2973	99.1749	99.1655	99.1071	99.069	98.9688
SRR3305142	99.1834	99.149	99.1495	99.0113	99.0208	99.1691	98.97	99.1404	99.0012	99.1304	99.2948	99.0051	99.0119	99.0447	99.2892	99.0508	99.0862	98.9194	99.1306	99.3335	99.2862	99.3003	99.2831	99.1492	99.2308	99.1391	99.481	99.2632	99.2514	99.2197	98.9787	99.3105	99.771	98.9845	99.1742	99.1047	99.1412	99.0083	99.1222	99.1344	99.0224	99.4345	99.4346	99.31	99.1737	99.196	99.1315	99.1472	98.9936
SRR5901136	98.9551	98.9219	98.9614	98.9349	98.9449	99.0633	98.9599	99.0248	98.947	99.0862	99.0608	99.0452	98.9552	98.951	99.0032	98.9399	98.9472	99.0326	98.9839	98.9999	98.944	99.0137	99.1625	99.0748	99.0211	99.0341	99.1241	99.0233	99.0128	98.9594	99.0661	99.0181	99.0275	99.0373	99.0637	99.0025	99.0384	98.9462	98.9927	98.9575	98.9347	99.0723	99.0639	99.003	98.9932	99.0074	98.9768	98.9542	98.9696
SRR9615882	99.221	99.0727	99.079	98.9338	98.9235	99.2085	98.9589	98.8964	98.9679	99.7924	99.0394	99.2517	99.7229	99.0297	98.9234	98.8286	98.8711	98.9419	99.1311	98.8363	99.099	99.1611	99.1144	99.0525	99.1112	98.9986	99.2229	99.1198	99.07	99.1848	98.9676	99.0863	99.0577	98.9103	99.1162	98.9299	99.021	98.9437	98.9789	98.9883	99.0664	99.1695	99.178	99.1407	98.9182	99.032	99.0091	99.0157	99.0419
SRR9696898	99.2315	99.2119	99.2319	99.1171	99.1255	99.1567	99.1355	99.1945	99.1228	99.2084	99.2283	99.1269	99.0758	99.1679	99.1938	99.0732	99.0592	99.007	99.2652	99.3202	99.2409	99.3622	99.208	99.0824	99.2947	99.1695	99.4748	99.2596	99.2725	99.23	98.9785	99.7595	99.4069	99.0924	99.239	99.1208	99.2134	98.9631	99.1223	99.1281	99.1376	99.3764	99.3647	99.2843	99.1068	99.2407	99.1308	99.1533	99.1403
SRR9696974	99.2188	99.1975	99.201	99.1837	99.1686	99.1651	99.1324	99.1124	99.174	99.1401	99.8313	99.0374	99.1083	99.21	99.8629	99.0618	99.0612	99.0667	99.2405	99.2908	99.8752	99.388	99.235	99.0761	99.1823	99.1527	99.3692	99.9046	99.165	99.2265	99.001	99.2666	99.3544	98.9829	99.2345	99.1455	99.2037	99.0571	99.1729	99.199	99.2083	99.3181	99.3228	99.9163	99.7784	99.1915	99.1634	99.2134	99.2076
SRR9697002	99.2062	99.1859	99.1858	99.154	99.1648	99.1917	99.1264	99.159	99.186	99.1537	99.8526	99.0737	99.0975	99.2135	99.9163	99.1017	99.1017	99.0406	99.2223	99.3448	99.9053	99.3874	99.2493	99.1006	99.2316	99.1709	99.3879	99.9024	99.1704	99.2204	99.004	99.2737	99.3632	99.0081	99.2177	99.1514	99.197	99.093	99.1948	99.1756	99.2089	99.3311	99.3316	99.9035	99.7697	99.1879	99.1645	99.1663	99.1932
SRR9734608	99.1462	99.2311	99.1662	99.1074	99.1074	99.1927	99.1186	99.0476	99.0955	99.3625	99.0576	99.2665	99.2189	99.1371	99.1268	99.0554	99.0955	98.9905	99.12	99.0946	99.1552	99.2588	99.2123	99.0189	99.1066	99.0508	99.241	99.1213	99.0606	99.2358	98.9322	99.1065	99.1889	98.9534	99.1199	99.1383	99.0796	98.9945	99.1595	99.1342	99.1483	99.2108	99.1929	99.1421	99.0499	99.1126	99.1211	99.165	99.1374
SRR9734610	99.0955	99.1471	99.1222	99.042	99.0342	99.1545	99.0298	98.9999	99.0428	99.3603	99.077	99.2625	99.1849	99.0711	99.0734	99.0133	99.0767	98.9765	99.1129	99.0629	99.1372	99.2348	99.1559	98.9818	99.0665	99.0471	99.194	99.0978	99.0676	99.1808	98.9091	99.1249	99.1692	98.9032	99.1282	99.0459	99.0407	98.93	99.064	99.0412	99.0715	99.1731	99.1797	99.0662	98.9916	99.134	99.0988	99.0417	99.0995
SRR9734613	99.1524	99.2242	99.1912	99.1231	99.109	99.1663	99.1686	99.0439	99.1027	99.3257	99.0311	99.2655	99.2109	99.169	99.0979	99.0648	99.1273	98.9608	99.1512	99.1468	99.1021	99.2371	99.1606	99.0259	99.0844	99.0066	99.2213	99.1383	99.0666	99.2467	98.9162	99.1755	99.1728	98.9114	99.1044	99.0623	99.0639	99.0123	99.0844	99.1167	99.1516	99.1858	99.1945	99.1134	99.061	99.1351	99.0876	99.1338	99.1578
SRR9734615	99.1847	99.2555	99.1982	99.103	99.1117	99.2052	99.1252	99.0665	99.0942	99.3082	99.0809	99.2626	99.199	99.1612	99.1003	99.0898	99.1183	99.0071	99.1471	99.1522	99.1018	99.2464	99.1804	99.0497	99.1058	99.0854	99.2474	99.1493	99.0877	99.2606	98.9642	99.153	99.2302	98.971	99.1379	99.1158	99.1172	98.9943	99.1301	99.1412	99.1551	99.2289	99.2221	99.1403	99.047	99.1314	99.1048	99.1316	99.1696
[truncated: 275 more columns]

## Sheet: Table_S7
Supplementary Table S7. Classification of genes in the pan-genome of the combined 20 New Hampshire K. oxytoca genomes sequenced in this study and 304 globally distributed genomes retrieved from NCBI. The pan-genome was analyzed using Roary.
Core genes	(99% <= strains <= 100%)	4062
Soft core genes	(95% <= strains < 99%)	399
Shell genes	(15% <= strains < 95%)	1413
Cloud genes	(0% <= strains < 15%)	29751
Total genes	(0% <= strains <= 100%)	35625

## Sheet: Table_S8
Supplementary Table S8. Associated metadata, multi-locus sequence type, antimicrobial resistance genes, virulence determinants, and plasmid replicon types detected in the 304 K. oxytoca genomes retrieved from NCBI (global clinical dataset).
									7 house keeping genes							blaOXY			Antimicrobial resistance genes
id	Location	Isolation source	source type	Host	collection_year	K_locus	O_locus	ST	gapA	infB	mdh	pgi	phoE	rpoB	tonB	blaOXY_gene	seq_len	percentage identity	aadA1	rmtC	aac(3)-IIe	aph(3')-XV	ant(2'')-Ia	aadA5	aph(3'')-Ib	aph(6)-Id	aac(6')-Ib3	aadA2	aac(3)-IId	aac(6')-Ib4	aadA16	armA	aph(3')-VI	aph(3')-Ia	aac(6')-Ib	aac(6')-Il	aadA10	aac(6')-Ib'	aac(6')-IIc	aac(6')-IIa	aac(3)-IIg	aphA16	aadA6	aac(3)-VIa	aac(6')-30	aadA4	aac(6')-Ib-cr	aac(6')-Ib-cr5	blaCMY-6
SRR16976950	Australia: Melbourne	blood	clinical	Homo sapiens	2018	unknown (KL68)	O3/O3a	289	1	2	2	27	65	1	1	OXY-2-6*	1388	99.655	0	0	0	0	0	0	0	0	0	0	0	0	0	0	0	0	0	0	0	0	0	0	0	0	0	0	0	0	0	0	0
GCA_018444115.1	Germany	Wound swab foot	clinical	Homo sapiens	2017	unknown (KL128)	O5	unassigned	1	3	13	24	2	10	~1	OXY-2-6	1396	100	0	0	0	0	0	0	0	0	0	0	0	0	0	0	0	0	0	0	0	0	0	0	0	0	0	0	0	0	0	0	0
ERR8651826	France	human	clinical	Homo sapiens	2016	unknown (KL47)	O5	22	1	3	13	1	2	10	10	OXY-2-6	1394	100	0	0	1	0	0	0	1	1	0	0	0	0	0	0	0	0	0	0	0	0	0	0	0	0	0	0	0	0	0	1	0
GCA_016734995.1	Australia	Clinical Lab	clinical	Homo sapiens	2019	unknown (KL47)	O5	257	1	3	13	24	2	10	10	OXY-2-6	1396	100	0	0	0	0	0	0	0	0	0	0	0	0	0	0	0	0	0	0	0	0	0	0	0	0	0	0	0	0	0	0	0
GCA_020120515.1	Switzerland	Superficial Swab	clinical	Homo sapiens	2017	unknown (KL107)	O1/O2v1	unassigned	1	3	13	1	~2	10	10	OXY-2-6	1392	100	0	0	0	0	0	0	0	0	0	0	0	0	0	0	0	0	0	0	0	0	0	0	0	0	0	0	0	0	0	0	0
KXB10	USA	blood	clinical	Homo sapiens	2018	unknown (KL107)	O5	22	1	3	13	1	2	10	10	OXY-2-6	1396	100	0	0	0	0	0	0	0	0	0	0	0	0	0	0	0	0	0	0	0	0	0	0	0	0	0	0	0	0	0	0	0
SRR16976949	Australia: Melbourne	urine	clinical	Homo sapiens	2018	unknown (KL107)	O5	22	1	3	13	1	2	10	10	OXY-2-6	1396	100	0	0	0	0	0	0	0	0	0	0	0	0	0	0	0	0	0	0	0	0	0	0	0	0	0	0	0	0	0	0	0
SRR18829215	USA	urine	clinical	Homo sapiens	2022	KL109	O1/O2v1	unassigned	1	3	13	1	~2	10	1	OXY-2-7	1430	100	0	0	0	0	0	0	0	0	1	0	0	0	0	0	0	0	0	0	0	0	0	0	0	0	0	0	0	0	0	0	0
SRR18214944	USA	Rectal Swab	clinical	Homo sapiens	2022	unknown (KL74)	O5	unassigned	1	3	33	24	2	10	1	OXY-2-6	1396	100	0	0	0	0	1	0	0	0	0	1	0	0	0	0	0	1	0	0	0	0	0	0	0	0	0	0	0	0	0	0	0
SRR16976958	Australia: Melbourne	respiratory	clinical	Homo sapiens	2018	unknown (KL26)	O5	280	1	3	13	24	2	21	75	OXY-2-6	1396	100	0	0	0	0	0	0	0	0	0	0	0	0	0	0	0	0	0	0	0	0	0	0	0	0	0	0	0	0	0	0	0
KXB3	USA	blood	clinical	Homo sapiens	2017	unknown (KL55)	O5	285	1	3	13	24	2	10	1	OXY-2-7	1430	100	0	0	0	0	0	0	0	0	0	0	0	0	0	0	0	0	0	0	0	0	0	0	0	0	0	0	0	0	0	0	0
GCA_020118135.1	Switzerland	Deep Tissue	clinical	Homo sapiens	2017	unknown (KL107)	O5	unassigned	1	3	13	24	~2	10	1	OXY-2-6	1396	100	0	0	0	0	0	0	0	0	0	0	0	0	0	0	0	0	0	0	0	0	0	0	0	0	0	0	0	0	0	0	0
GCA_015721495.1	USA: Pittsburgh, Pennsylvania	urine	clinical	Homo sapiens	2018	KL169	O5	285	1	3	13	24	2	10	1	OXY-2-6	1396	100	0	0	1	0	0	0	1	1	0	0	0	0	0	0	0	0	0	0	0	0	0	0	0	0	0	0	0	0	0	1	0
SRR16976947	Australia: Melbourne	urine	clinical	Homo sapiens	2018	unknown (KL169)	O5	285	1	3	13	24	2	10	1	OXY-2-6	1394	100	0	0	0	0	0	0	0	0	0	0	0	0	0	0	0	0	0	0	0	0	0	0	0	0	0	0	0	0	0	0	0
SRR5901136	USA:Boston	bronchial alveolar lavage	clinical	Homo sapiens	2017	unknown (KL169)	OL104	48	1	3	13	24	27	10	1	OXY-2-29	1394	100	0	0	0	0	0	0	0	0	0	0	0	0	0	0	0	0	0	0	0	0	0	0	0	0	0	0	0	0	0	0	0
SRR16977001	Australia: Melbourne	blood	clinical	Homo sapiens	2019	unknown (KL47)	O5	48	1	3	13	24	27	10	1	OXY-2-6	1396	100	0	0	0	0	0	0	0	0	0	0	0	0	0	0	0	0	0	0	0	0	0	0	0	0	0	0	0	0	0	0	0
KXB4	USA	blood	clinical	Homo sapiens	2017	unknown (KL169)	OL104	48	1	3	13	24	27	10	1	OXY-2-6	1396	100	0	0	0	0	0	0	0	0	0	0	0	0	0	0	0	0	0	0	0	0	0	0	0	0	0	0	0	0	0	0	0
SRR17303600	United Kingdom	0	clinical	Homo sapiens	2015	unknown (KL128)	OL104	145	1	3	2	34	16	34	1	OXY-2-22	1431	100	0	0	0	0	0	1	0	0	0	0	0	0	0	0	0	0	0	1	0	0	0	0	0	0	0	0	0	0	0	0	0
SRR16976966	Australia: Melbourne	wound	clinical	Homo sapiens	2018	unknown (KL163)	O5	286	2	2	33	14	16	1	39	OXY-2-10	1431	100	0	0	0	0	0	0	0	0	0	0	0	0	0	0	0	0	0	0	0	0	0	0	0	0	0	0	0	0	0	0	0
ERR4013553	Denmark	0	clinical	Homo sapiens	2018	KL74	O5	152	2	3	2	27	16	1	2	OXY-2-17	1431	100	0	0	0	0	0	0	0	0	0	0	0	0	0	0	0	0	0	0	0	0	0	0	0	0	0	0	0	0	0	0	0
ERR4014499	Denmark	0	clinical	Homo sapiens	2018	unknown (KL107)	O5	112	2	3	2	27	16	1	42	OXY-2-17	1431	100	0	0	0	0	0	0	0	0	0	0	0	0	0	0	0	0	0	0	0	0	0	0	0	0	0	0	0	0	0	0	0
SRR16976994	Australia: Melbourne	blood	clinical	Homo sapiens	2018	unknown (KL107)	OL104	296	1	7	2	5	34	1	1	OXY-2-12	1431	100	0	0	0	0	0	0	0	0	0	0	0	0	0	0	0	0	0	0	0	0	0	0	0	0	0	0	0	0	0	0	0
GCA_018441525.1	Germany	Rectal swab/stool	clinical	Homo sapiens	2018	unknown (KL128)	unk0wn (OL104)	222	23	42	2	14	34	41	62	OXY-2-19*	1332	99.655	0	0	0	0	0	0	0	0	0	0	0	0	0	0	0	0	0	0	0	0	0	0	0	0	0	0	0	0	0	0	0
GCA_010365605.1	Netherlands	wound	clinical	Homo sapiens	2016	unknown (KL128)	OL104	222	23	42	2	14	34	41	62	OXY-2-12	1431	100	0	0	0	0	0	0	0	0	0	0	0	0	0	0	0	0	0	0	0	0	0	0	0	0	0	0	0	0	0	0	0
SRR13563886	USA	fluid	clinical	Homo sapiens	2020	unknown (KL128)	OL104	222	23	42	2	14	34	41	62	OXY-2-12	1430	100	0	0	0	0	1	0	0	0	0	0	0	0	0	0	0	1	0	0	0	0	0	0	0	0	0	0	0	0	0	0	0
SRR13563887	USA	urine	clinical	Homo sapiens	2020	unknown (KL128)	OL104	222	23	42	2	14	34	41	62	OXY-2-12	1430	100	0	0	0	0	1	0	0	0	0	0	0	0	0	0	0	1	0	0	0	0	0	0	0	0	0	0	0	0	0	0	0
SRR11816203	Sweden: Skaraborg	Upper airways	clinical	Homo sapiens	2011	unknown (KL128)	OL104	201	1	3	12	53	16	1	1	OXY-2-10	1431	100	0	0	0	0	0	0	0	0	0	0	0	0	0	0	0	0	0	0	0	0	0	0	0	0	0	0	0	0	0	0	0
GCA_020116675.1	Switzerland	urine	clinical	Homo sapiens	2017	unknown (KL107)	OL104	unassigned	1	3	12	53	16	~21	1	OXY-2-36*	1434	99.655	0	0	0	0	0	0	0	0	0	0	0	0	0	0	0	0	0	0	0	0	0	0	0	0	0	0	0	0	0	0	0
ERR4013560	Denmark	0	clinical	Homo sapiens	2018	KL74	unk0wn (OL104)	96	2	19	2	18	34	10	1	OXY-2-7*	1426	99.655	0	0	0	0	0	0	0	0	0	0	0	0	0	0	0	0	0	0	0	0	0	0	0	0	0	0	0	0	0	0	0
SRR16976967	Australia: Melbourne	respiratory	clinical	Homo sapiens	2018	KL74	O5	287	1	2	2	2	94	1	1	OXY-2-7	1429	100	0	0	0	0	0	0	0	0	0	0	0	0	0	0	0	0	0	0	0	0	0	0	0	0	0	0	0	0	0	0	0
GCA_020116575.1	Switzerland	urine	clinical	Homo sapiens	2017	unknown (KL107)	OL104	101	2	3	2	2	45	10	1	OXY-2-26	1432	100	0	0	0	0	0	0	0	0	0	0	0	0	0	0	0	0	0	0	0	0	0	0	0	0	0	0	0	0	0	0	0
GCA_020118195.1	Switzerland	Deep Tissue	clinical	Homo sapiens	2017	unknown (KL50)	OL104	unassigned	2	3	2	2	85	10	1	OXY-2-26*	1426	99.655	0	0	0	0	0	0	0	0	0	0	0	0	0	0	0	0	0	0	0	0	0	0	0	0	0	0	0	0	0	0	0
KXB44	USA	blood	clinical	Homo sapiens	2021	KL74	OL104	101	2	3	2	2	45	10	1	OXY-2-26	1431	100	0	0	0	0	0	0	0	0	0	0	0	0	0	0	0	0	0	0	0	0	0	0	0	0	0	0	0	0	0	0	0
GCA_020116885.1	Switzerland	urine	clinical	Homo sapiens	2017	unknown (KL68)	OL104	unassigned	2	19	2	14	29	10	1	OXY-2-20	1397	100	0	0	0	0	0	0	0	0	0	0	0	0	0	0	0	0	0	0	0	0	0	0	0	0	0	0	0	0	0	0	0
SRR19442190	Australia:Queensland	blood	clinical	Homo sapiens	2018	unknown (KL68)	OL104	unassigned	2	19	2	14	29	10	52	OXY-2-20	1397	100	0	0	0	0	0	0	0	0	0	0	0	0	0	0	0	0	0	0	0	0	0	0	0	0	0	0	0	0	0	0	0
SRR16976990	Australia: Melbourne	blood	clinical	Homo sapiens	2018	unknown (KL128)	OL104	282	2	19	2	14	29	1	52	OXY-2-20	1397	100	0	0	0	0	0	0	0	0	0	0	0	0	0	0	0	0	0	0	0	0	0	0	0	0	0	0	0	0	0	0	0
GCA_016636165.1	Australia	blood	clinical	Homo sapiens	2015	unknown (KL128)	OL104	282	2	19	2	14	29	1	52	OXY-2-20*	1306	99.655	0	0	0	0	0	0	0	0	0	0	0	0	0	0	0	0	0	0	0	0	0	0	0	0	0	0	0	0	0	0	0
ERR4014692	Denmark	0	clinical	Homo sapiens	2018	unknown (KL128)	OL104	282	2	19	2	14	29	1	52	OXY-2-20	1397	100	0	0	0	0	0	0	0	0	0	0	0	0	0	0	0	0	0	0	0	0	0	0	0	0	0	0	0	0	0	0	0
ERR5432303	Germany	hospital	clinical	Homo sapiens	2018	unknown (KL68)	O5	1	1	1	1	1	1	1	1	OXY-2-18	1431	100	0	0	0	0	0	0	0	0	0	0	0	0	0	0	0	0	0	0	0	0	0	0	0	0	0	0	0	0	0	0	0
GCA_009832375.1	USA:PA	stool	clinical	Homo sapiens	2017	unknown (KL128)	O3/O3a	unassigned	2	2	1	1	16	1	2	OXY-2-11	1431	100	0	0	0	0	0	0	0	0	0	0	0	0	0	0	0	0	0	0	0	0	0	0	0	0	0	0	0	0	0	0	0
ERR2983537	Spain	human	clinical	Homo sapiens	2016	unknown (KL68)	O5	325	1	7	67	1	4	1	2	OXY-2-7	1430	100	0	0	0	0	0	0	0	0	0	0	0	0	0	0	0	0	0	0	0	0	0	0	0	0	0	0	0	0	0	0	0
GCA_016636055.1	Australia	blood	clinical	Homo sapiens	2014	unknown (KL68)	O5	65	1	7	2	30	4	21	2	OXY-2-7	1430	100	0	0	0	0	0	0	0	0	0	0	0	0	0	0	0	0	0	0	0	0	0	0	0	0	0	0	0	0	0	0	0
SRR12352180	USA	wound	clinical	Homo sapiens	2019	unknown (KL124)	O5	unassigned	1	7	1	15	90	1	76	OXY-2-12*	1508	99.655	0	0	0	0	0	0	0	0	0	0	0	0	0	0	0	0	0	0	0	0	0	0	0	0	0	0	0	0	0	0	0
ERR3535479	United Kingdom	stool	clinical	Homo sapiens	2015	unknown (KL50)	O5	unassigned	1	7	12	1	~90	1	1	OXY-2-16*	1427	99.655	0	0	1	0	0	0	0	0	0	0	0	0	0	0	0	0	0	0	0	0	0	0	0	0	0	0	0	0	0	1	0
ERR3535473	United Kingdom	stool	clinical	Homo sapiens	2015	unknown (KL50)	O5	unassigned	1	7	12	1	~90	1	1	OXY-2-16*	1427	99.655	0	0	1	0	0	0	0	0	0	0	0	0	0	0	0	0	0	0	0	0	0	0	0	0	0	0	0	0	0	1	0
SRR17303613	United Kingdom	0	clinical	Homo sapiens	2015	unknown (KL50)	O5	unassigned	1	7	12	1	~90	1	1	OXY-2-16*	1427	99.655	0	0	1	0	0	0	0	0	0	0	0	0	0	0	0	0	0	0	0	0	0	0	0	0	0	0	0	0	0	1	0
GCA_020117055.1	Switzerland	urine	clinical	Homo sapiens	2017	unknown (KL161)	OL104	252	1	7	2	15	89	1	1	OXY-2-16*	1425	99.655	0	0	0	0	0	0	0	0	0	0	0	0	0	0	0	0	0	0	0	0	0	0	0	0	0	0	0	0	0	0	0
GCA_015559095.1	USA	stool	clinical	Homo sapiens	2017	unknown (KL62)	unk0wn (O5)	unassigned	35	7	12	18	89	1	1	OXY-2-7	1430	100	0	0	0	0	0	0	0	0	0	0	0	0	0	0	0	0	0	0	0	0	0	0	0	0	0	0	0	0	0	0	0
SRR11816204	Sweden: Skaraborg	urine	clinical	Homo sapiens	2011	unknown (KL62)	O5	unassigned	35	7	12	18	89	1	1	OXY-2-7	1430	100	0	0	0	0	0	0	0	0	0	0	0	0	0	0	0	0	0	0	0	0	0	0	0	0	0	0	0	0	0	0	0
ERR9832649	Israel	clinical material	clinical	Homo sapiens	2019	unknown (KL161)	O5	388	1	7	2	2	2	1	1	OXY-2-27	1432	100	1	0	0	0	0	0	1	1	0	0	1	0	0	1	0	0	0	0	0	0	0	0	0	0	0	0	0	0	0	1	0
SRR11816202	Sweden: Skaraborg	urine	clinical	Homo sapiens	2011	unknown (KL68)	O5	357	1	2	2	15	4	1	1	OXY-2-7	1430	100	0	0	0	0	0	0	0	0	0	0	0	0	0	0	0	0	0	0	0	0	0	0	0	0	0	0	0	0	0	0	0
SRR16977008	Australia: Melbourne	blood	clinical	Homo sapiens	2019	unknown (KL128)	OL104	31	1	13	1	15	4	1	1	OXY-2-11	1431	100	0	0	0	0	0	0	0	0	0	0	0	0	0	0	0	0	0	0	0	0	0	0	0	0	0	0	0	0	0	0	0
SRR17179105	Ethiopia: Addis Ababa	Human blood sample	clinical	Homo sapiens	2019	unknown (KL128)	OL104	31	1	13	1	15	4	1	1	OXY-2-11	1431	100	0	0	0	0	0	0	0	0	0	0	0	0	0	0	0	0	0	0	0	0	0	0	0	0	0	0	0	0	0	0	0
SRR16847988	United Kingdom:Birmingham	Faeces or rectal swab	clinical	Homo sapiens	2019	unknown (KL128)	OL104	237	1	13	1	56	4	1	1	OXY-2-11	1431	100	0	0	0	0	0	0	0	0	0	0	0	0	0	0	0	0	0	0	0	0	0	0	0	0	0	0	0	0	0	0	0
SRR12509119	USA: South	wound	clinical	Homo sapiens	2017	unknown (KL128)	OL104	237	1	13	1	56	4	1	1	OXY-2-11	1431	100	0	0	0	0	0	0	0	0	0	0	0	0	0	0	0	0	0	0	0	0	0	0	0	0	0	0	0	0	0	0	0
GCA_020118785.1	Switzerland	sputum	clinical	Homo sapiens	2017	unknown (KL107)	O3b	258	2	7	2	15	2	1	1	OXY-2-7	1430	100	0	0	0	0	0	0	0	0	0	0	0	0	0	0	0	0	0	0	0	0	0	0	0	0	0	0	0	0	0	0	0
SRR18687155	USA	blood	clinical	Homo sapiens	2021	unknown (KL128)	OL104	258	2	7	2	15	2	1	1	OXY-2-7	1430	100	0	0	1	0	0	0	1	1	0	1	0	0	0	0	0	0	0	0	0	0	0	0	0	0	0	0	0	0	0	1	0
GCA_015721705.1	USA: Pittsburgh, Pennsylvania	sputum	clinical	Homo sapiens	2017	unknown (KL128)	OL104	200	2	7	2	15	2	1	57	OXY-2-7	1430	100	0	0	0	0	0	0	0	0	0	1	0	0	0	0	0	0	0	0	0	0	0	0	0	0	0	0	0	0	0	0	0
SRR11816199	Sweden: Skaraborg	urine	clinical	Homo sapiens	2011	unknown (KL128)	OL104	258	2	7	2	15	2	1	1	OXY-2-7	1430	100	0	0	0	0	0	0	0	0	0	0	0	0	0	0	0	0	0	0	0	0	0	0	0	0	1	0	0	0	0	0	0
SRR11816178	Sweden: Skaraborg	urine	clinical	Homo sapiens	2011	unknown (KL128)	OL104	258	2	7	2	15	2	1	1	OXY-2-7	1430	100	0	0	0	0	0	0	0	0	0	0	0	0	0	0	0	0	0	0	0	0	0	0	0	0	1	0	0	0	0	0	0
GCA_020117035.1	Switzerland	urine	clinical	Homo sapiens	2017	unknown (KL107)	O5	46	1	7	2	15	2	1	1	OXY-2-27	1432	100	0	0	0	0	0	0	0	0	0	0	0	0	0	0	0	0	0	0	0	0	0	0	0	0	0	0	0	0	0	0	0
GCA_020116835.1	Switzerland	urine	clinical	Homo sapiens	2017	unknown (KL68)	O5	46	1	7	2	15	2	1	1	OXY-2-7	1430	100	1	0	0	0	0	0	0	0	0	0	0	0	0	0	0	0	0	0	0	0	0	0	0	0	0	0	0	0	0	0	0
GCA_020116275.1	Switzerland	urine	clinical	Homo sapiens	2016	unknown (KL68)	O5	46	1	7	2	15	2	1	1	OXY-2-7	1430	100	1	0	0	0	0	0	0	0	0	0	0	0	0	0	0	0	0	0	0	0	0	0	0	0	0	0	0	0	0	0	0
GCA_020119125.1	Switzerland	0	clinical	Homo sapiens	2017	unknown (KL68)	O5	46	1	7	2	15	2	1	1	OXY-2-7	1430	100	1	0	0	0	0	0	0	0	0	0	0	0	0	0	0	0	0	0	0	0	0	0	0	0	0	0	0	0	0	0	0
GCA_020119115.1	Switzerland	Superficial Swab	clinical	Homo sapiens	2016	unknown (KL107)	O5	46	1	7	2	15	2	1	1	OXY-2-7	1430	100	1	0	0	0	0	0	0	0	0	0	0	0	0	0	0	0	0	0	0	0	0	0	0	0	0	0	0	0	0	0	0
SRR9734610	Australia	0	clinical	Homo sapiens	2016	unknown (KL124)	O5	278	1	2	2	60	91	1	76	OXY-2-7	1430	100	0	0	0	0	0	0	1	1	0	0	1	0	0	0	0	0	0	0	0	0	0	0	0	0	0	0	0	0	0	1	0
SRR9734608	Australia	0	clinical	Homo sapiens	2016	unknown (KL124)	O5	278	1	2	2	60	91	1	76	OXY-2-7	1430	100	0	0	0	0	0	0	1	1	0	0	1	1	0	0	0	0	0	0	0	0	0	0	0	0	0	0	0	0	0	0	0
SRR9734615	Australia	0	clinical	Homo sapiens	2016	unknown (KL124)	O5	278	1	2	2	60	91	1	76	OXY-2-7	1430	100	0	0	0	0	0	0	1	1	0	0	1	1	0	0	0	0	0	0	0	0	0	0	0	0	0	0	0	0	0	0	0
SRR9734613	Australia	0	clinical	Homo sapiens	2016	unknown (KL124)	O5	278	1	2	2	60	91	1	76	OXY-2-7	1430	100	0	0	0	0	0	0	1	1	0	0	1	0	0	0	0	0	0	0	0	0	0	0	0	0	0	0	0	0	0	1	0
GCA_020116615.1	Switzerland	urine	clinical	Homo sapiens	2017	unknown (KL50)	O5	unassigned	1	17	1	15	91	1	2	OXY-2-27	1432	100	0	0	0	0	0	0	0	0	0	0	0	0	0	0	0	0	0	0	0	0	0	0	0	0	0	0	0	0	0	0	0
SRR9615882	France	urine	clinical	Homo sapiens	2015	unknown (KL68)	O5	36	1	7	2	15	21	1	14	OXY-2-11	1431	100	0	0	0	0	0	0	0	0	0	0	1	0	0	0	0	0	0	0	0	0	0	0	0	0	0	0	0	0	0	0	0
SRR17303946	United Kingdom	0	clinical	Homo sapiens	2014	unknown (KL68)	unk0wn (O3/O3a)	36	1	7	2	15	21	1	14	OXY-2-11	1430	100	0	0	0	0	0	0	0	0	0	0	0	0	0	0	0	0	0	0	0	0	0	0	0	0	0	0	0	0	0	0	0
SRR17301949	United Kingdom	0	clinical	Homo sapiens	2016	unknown (KL68)	unk0wn (O3/O3a)	36	1	7	2	15	21	1	14	OXY-2-11	1431	100	0	0	0	0	0	0	0	0	0	0	0	0	0	0	0	0	0	0	0	0	0	0	0	0	0	0	0	0	0	0	0
SRR17302772	United Kingdom	0	clinical	Homo sapiens	2015	unknown (KL68)	unk0wn (O3/O3a)	36	1	7	2	15	21	1	14	OXY-2-11	1431	100	0	0	0	0	0	0	0	0	0	0	0	0	0	0	0	0	0	0	0	0	0	0	0	0	0	0	0	0	0	0	0
SRR11046358	United Kingdom: Oxford	clinical sample	clinical	Homo sapiens	2017	unknown (KL68)	O5	36	1	7	2	15	21	1	14	OXY-2-11	1431	100	0	0	0	0	0	0	0	0	0	0	0	0	0	0	0	0	0	0	0	0	0	0	0	0	0	0	0	0	0	0	0
ERR2983541	Spain	human	clinical	Homo sapiens	2016	unknown (KL68)	O5	36	1	7	2	15	21	1	14	OXY-2-11	1430	100	1	0	0	0	0	0	0	0	0	0	0	1	0	0	0	0	0	0	0	0	0	0	0	0	0	0	0	0	0	0	0
ERR2983543	Spain	human	clinical	Homo sapiens	2016	unknown (KL68)	O5	36	1	7	2	15	21	1	14	OXY-2-11	1430	100	1	0	0	0	0	0	0	0	0	0	0	1	0	0	0	0	0	0	0	0	0	0	0	0	0	0	0	0	0	0	0
SRR17308816	United Kingdom	0	clinical	Homo sapiens	2014	unknown (KL68)	O5	36	1	7	2	15	21	1	14	OXY-2-11	1431	100	0	0	0	0	0	0	0	0	0	1	0	0	0	1	1	0	0	0	0	0	0	0	0	0	0	0	0	0	0	0	0
GCA_018447075.1	Germany	Rectal swab/stool	clinical	Homo sapiens	2019	unknown (KL68)	O5	unassigned	1	~7	2	15	21	1	~14	OXY-2-11	1431	100	0	0	0	0	0	0	0	0	0	0	0	0	0	0	0	0	0	0	0	0	0	0	0	0	0	0	0	0	0	0	0
SRR11816187	Sweden: Skaraborg	urine	clinical	Homo sapiens	2011	unknown (KL68)	O5	36	1	7	2	15	21	1	14	OXY-2-11	1431	100	0	0	0	0	0	0	0	0	0	0	0	0	0	0	0	0	0	0	0	0	0	0	0	0	0	0	0	0	0	0	0
ERR2983544	Spain	human	clinical	Homo sapiens	2016	unknown (KL68)	O5	36	1	7	2	15	21	1	14	OXY-2-11	1431	100	1	0	0	0	0	0	0	0	0	0	0	1	0	0	0	0	0	0	0	0	0	0	0	0	0	0	0	0	0	0	0
GCA_905331245.1	Spain	Clinica Universitaria de Navarra (Navarra)	clinical	Homo sapiens	2018	unknown (KL68)	O5	36	1	7	2	15	21	1	14	OXY-2-11	1431	100	1	0	0	0	0	0	0	0	0	0	0	1	0	0	0	0	0	0	0	0	0	0	0	0	0	0	0	0	0	0	0
SRR13081922	USA	sputum	clinical	Homo sapiens	2020	unknown (KL68)	O5	36	1	7	2	15	21	1	14	OXY-2-11	1430	100	0	0	0	0	1	0	1	1	0	1	0	0	0	0	0	0	0	0	0	0	0	0	0	1	0	0	1	0	0	0	0
SRR10377086	USA	blood	clinical	Homo sapiens	2016	unknown (KL68)	O5	36	1	7	2	15	21	1	14	OXY-2-11	1431	100	0	0	0	0	1	0	0	0	0	0	0	0	0	0	0	0	0	0	0	0	0	0	0	1	0	0	0	0	0	0	0
SRR12509022	USA: South	blood	clinical	Homo sapiens	2016	unknown (KL68)	O5	36	1	7	2	15	21	1	14	OXY-2-11	1431	100	0	0	0	0	1	0	0	0	0	0	0	0	0	0	0	0	0	0	0	0	0	0	0	1	0	0	0	0	0	0	0
GCA_015551825.1	USA	stool	clinical	Homo sapiens	2015	unknown (KL55)	O5	unassigned	1	~7	2	1	2	2	1	OXY-2-7	1430	100	0	0	0	0	0	0	0	0	0	0	0	0	0	0	0	0	0	0	0	0	0	0	0	0	0	0	0	0	0	0	0
SRR11816200	Sweden: Skaraborg	urine	clinical	Homo sapiens	2011	unknown (KL128)	O3/O3a	359	1	7	2	66	89	1	2	OXY-2-8	1398	100	0	0	0	0	0	0	0	0	0	0	0	0	0	0	0	0	0	0	0	0	0	0	0	0	0	0	0	0	0	0	0
SRR11816206	Sweden: Skaraborg	urine	clinical	Homo sapiens	2011	unknown (KL128)	O3/O3a	359	1	7	2	66	89	1	2	OXY-2-8	1398	100	0	0	0	0	0	0	0	0	0	0	0	0	0	0	0	0	0	0	0	0	0	0	0	0	0	0	0	0	0	0	0
SRR11816207	Sweden: Skaraborg	urine	clinical	Homo sapiens	2011	unknown (KL68)	O3/O3a	37	1	7	1	18	4	13	15	OXY-2-12	1431	100	0	0	0	0	0	0	0	0	0	0	0	0	0	0	0	0	0	0	0	0	0	0	0	0	0	0	0	0	0	0	0
GCA_020116545.1	Switzerland	urine	clinical	Homo sapiens	2017	unknown (KL68)	O3/O3a	37	1	7	1	18	4	13	15	OXY-2-12	1431	100	0	0	0	0	0	0	0	0	0	0	0	0	0	0	0	0	0	0	0	0	0	0	0	0	0	0	0	0	0	0	0
GCA_020118315.1	Switzerland	Deep Tissue	clinical	Homo sapiens	2017	unknown (KL68)	O3/O3a	37	1	7	1	18	4	13	15	OXY-2-12	1431	100	0	0	0	0	0	0	0	0	0	0	0	0	0	0	0	0	0	0	0	0	0	0	0	0	0	0	0	0	0	0	0
SRR17303631	United Kingdom	0	clinical	Homo sapiens	2015	unknown (KL68)	O3/O3a	37	1	7	1	18	4	13	15	OXY-2-12	1431	100	0	0	0	0	0	0	0	0	0	0	0	0	0	0	0	0	0	0	0	0	0	0	0	0	0	0	0	0	0	0	0
SRR17302071	United Kingdom	0	clinical	Homo sapiens	2015	unknown (KL68)	O3/O3a	37	1	7	1	18	4	13	15	OXY-2-12	1431	100	0	0	0	0	0	0	0	0	0	0	0	0	0	0	0	0	0	0	0	0	0	0	0	0	0	0	0	0	0	0	0
SRR16976925	Australia: Melbourne	blood	clinical	Homo sapiens	2018	unknown (KL62)	O5	299	2	7	2	18	19	1	2	OXY-2-17	1431	100	0	0	0	0	0	0	1	1	0	0	0	0	0	0	0	0	0	0	0	0	0	0	0	0	0	0	0	0	0	0	0
SRR11993008	Singapore	RECTAL	clinical	Homo sapiens	2014	unknown (KL161)	OL104	78	1	22	2	27	9	1	2	OXY-2-21	1431	100	0	0	0	0	0	0	0	0	0	0	1	0	0	1	0	0	0	0	0	0	0	0	0	0	0	0	0	0	0	0	0
GCA_020117275.1	Switzerland	urine	clinical	Homo sapiens	2017	unknown (KL50)	OL104	58	1	2	2	1	4	1	2	OXY-2-21	1431	100	0	0	0	0	0	0	0	0	0	0	0	0	0	0	0	0	0	0	0	0	0	0	0	0	0	0	0	0	0	0	0
GCA_016636085.1	Australia	blood	clinical	Homo sapiens	2014	unknown (KL128)	OL104	58	1	2	2	1	4	1	2	OXY-2-21	1431	100	0	0	0	0	0	0	0	0	0	0	0	0	0	0	0	0	0	0	0	0	0	0	0	0	0	0	0	0	0	0	0
SRR13195689	USA	Bile Fluid	clinical	Homo sapiens	2020	unknown (KL128)	OL104	58	1	2	2	1	4	1	2	OXY-2-21	1431	100	1	0	0	1	0	0	1	1	0	0	0	1	0	0	0	0	0	0	0	0	0	0	0	0	0	0	0	0	0	0	0
SRR16976926	Australia: Melbourne	wound	clinical	Homo sapiens	2018	unknown (KL50)	OL104	292	1	2	2	14	4	1	2	OXY-2-1	1433	100	0	0	0	0	0	0	0	0	0	0	0	0	0	0	0	0	0	0	0	0	0	0	0	0	0	0	0	0	0	0	0
KXB34	USA	blood	clinical	Homo sapiens	2020	unknown (KL47)	OL104	430	1	2	12	1	2	1	2	OXY-2-36	1398	100	0	0	0	0	0	0	0	0	0	0	0	0	0	0	0	0	0	0	0	0	0	0	0	0	0	0	0	0	0	0	0
SRR19419633	USA	urine	clinical	Homo sapiens	2022	unknown (KL107)	OL104	unassigned	2	7	2	28	79	1	2	OXY-2-18	1432	100	1	0	0	0	0	0	0	0	0	0	0	0	0	0	1	0	1	0	0	0	0	0	0	0	0	0	0	0	0	0	0
SRR16976923	Australia	respiratory	clinical	Homo sapiens	2018	unknown (KL107)	OL104	288	1	2	2	28	66	1	2	OXY-2-1	1433	100	0	0	0	0	0	0	0	0	0	0	0	0	0	0	0	0	0	0	0	0	0	0	0	0	0	0	0	0	0	0	0
KXB29	USA	blood	clinical	Homo sapiens	2020	unknown (KL107)	OL104	155	1	2	2	28	56	1	2	OXY-2-8	1398	100	0	0	0	0	0	0	0	0	0	0	0	0	0	0	0	0	0	0	0	0	0	0	0	0	0	0	0	0	0	0	0
SRR11816135	Sweden: Skaraborg	blood	clinical	Homo sapiens	2011	unknown (KL68)	OL104	288	1	2	2	28	66	1	2	OXY-2-8	1398	100	0	0	0	0	0	0	0	0	0	0	0	0	0	0	0	0	0	0	0	0	0	0	0	0	0	0	0	0	0	0	0
GCA_015721345.1	USA: Pittsburgh, Pennsylvania	urine	clinical	Homo sapiens	2018	unknown (KL55)	O3/O3a	223	2	18	2	55	79	1	2	OXY-2-8	1398	100	0	0	0	0	0	0	0	0	0	0	0	0	0	0	0	0	0	0	0	0	0	0	0	0	0	0	0	0	0	0	0
GCA_020118775.1	Switzerland	sputum	clinical	Homo sapiens	2009	unknown (KL107)	OL104	223	2	18	2	55	79	1	2	OXY-2-8	1398	100	0	0	0	0	0	0	0	0	0	0	0	0	0	0	0	0	0	0	0	0	0	0	0	0	0	0	0	0	0	0	0
ERR4013579	Denmark	0	clinical	Homo sapiens	2018	KL74	OL104	223	2	18	2	55	79	1	2	OXY-2-8	1398	100	0	0	0	0	0	0	0	0	0	0	0	0	0	0	0	0	0	0	0	0	0	0	0	0	0	0	0	0	0	0	0
SRR16976937	Australia: Melbourne	respiratory	clinical	Homo sapiens	2018	KL74	OL104	223	2	18	2	55	79	1	2	OXY-2-8	1398	100	0	0	0	0	0	0	0	0	0	0	0	0	0	0	0	0	0	0	0	0	0	0	0	0	0	0	0	0	0	0	0
GCA_020116975.1	Switzerland	urine	clinical	Homo sapiens	2017	unknown (KL74)	OL104	223	2	18	2	55	79	1	2	OXY-2-8	1398	100	0	0	0	0	0	0	0	0	0	0	0	0	0	0	0	0	0	0	0	0	0	0	0	0	0	0	0	0	0	0	0
SRR13337493	USA	Biopsy	clinical	Homo sapiens	2020	KL74	OL104	223	2	18	2	55	79	1	2	OXY-2-8	1398	100	1	0	0	0	0	0	0	0	0	0	0	0	0	0	0	0	0	1	0	0	0	0	0	0	0	0	0	0	0	1	0
SRR16200902	USA	urine	clinical	Homo sapiens	2021	unknown (KL74)	OL104	223	2	18	2	55	79	1	2	OXY-2-8	1398	100	0	0	1	0	0	0	1	1	0	0	1	0	0	0	0	0	0	0	0	0	0	0	0	0	0	0	0	0	0	1	0
SRR20701005	USA	tracheal aspirate	clinical	Homo sapiens	2022	KL74	OL104	223	2	18	2	55	79	1	2	OXY-2-8	1398	100	0	0	1	0	0	0	1	1	0	0	1	0	0	0	0	0	0	0	0	0	0	0	0	0	0	0	0	0	0	1	0
SRR15503289	USA	urine	clinical	Homo sapiens	2021	KL74	OL104	223	2	18	2	55	79	1	2	OXY-2-8	1398	100	0	0	1	0	0	0	1	1	0	0	1	0	0	0	0	0	0	0	0	0	0	0	0	0	0	0	0	0	0	1	0
SRR20755111	USA	Urine, Clean catch	clinical	Homo sapiens	2022	KL74	OL104	223	2	18	2	55	79	1	2	OXY-2-8	1398	100	0	0	1	0	0	0	1	1	0	0	1	0	0	0	0	0	0	0	0	0	0	0	0	0	0	0	0	0	0	1	0
ERR4013965	Denmark	0	clinical	Homo sapiens	2018	unknown (KL128)	O3/O3a	20	1	11	12	1	4	9	1	OXY-2-4	1517	100	0	0	0	0	0	0	0	0	0	0	0	0	0	0	0	0	0	0	0	0	0	0	0	0	0	0	0	0	0	0	0
SRR16976976	Australia: Melbourne	respiratory	clinical	Homo sapiens	2018	unknown (KL128)	O3/O3a	20	1	11	12	1	4	9	1	OXY-2-4	1517	100	0	0	0	0	0	0	0	0	0	0	0	0	0	0	0	0	0	0	0	0	0	0	0	0	0	0	0	0	0	0	0
SRR17302157	United Kingdom	0	clinical	Homo sapiens	2015	unknown (KL128)	O3/O3a	20	1	11	12	1	4	9	1	OXY-2-4	1517	100	1	0	0	0	0	0	0	0	0	0	0	0	0	0	0	0	0	1	0	0	0	0	0	0	0	0	0	0	0	0	0
ERR7472424	United Kingdom	sputum	clinical	Homo sapiens	2018	unknown (KL128)	O3/O3a	20	1	11	12	1	4	9	1	OXY-2-4	1514	100	0	0	0	0	0	0	0	0	0	0	0	0	0	0	0	0	0	0	0	0	0	0	0	0	0	0	0	0	0	0	0
ERR2983539	Spain	human	clinical	Homo sapiens	2016	unknown (KL128)	O3/O3a	20	1	11	12	1	4	9	1	OXY-2-4	1517	100	1	0	0	0	0	0	0	0	0	0	0	1	0	0	0	0	0	0	0	0	0	0	0	0	0	0	0	0	0	0	0
SRR17304373	United Kingdom	0	clinical	Homo sapiens	2016	unknown (KL128)	OL104	178	1	11	2	1	4	1	2	OXY-2-4	1517	100	0	0	0	0	0	0	0	0	0	0	0	0	0	0	0	0	0	0	0	0	0	0	0	0	0	0	0	0	0	0	0
SRR16977003	Australia: Melbourne	respiratory	clinical	Homo sapiens	2018	unknown (KL128)	OL104	178	1	11	2	1	4	1	2	OXY-2-4	1517	100	0	0	0	0	0	0	0	0	0	0	0	0	0	0	0	0	0	0	0	0	0	0	0	0	0	0	0	0	0	0	0
SRR16976974	Australia: Melbourne	blood	clinical	Homo sapiens	2018	unknown (KL128)	OL104	178	1	11	2	1	4	1	2	OXY-2-4	1517	100	0	0	0	0	0	0	0	0	0	0	0	0	0	0	0	0	0	0	0	0	0	0	0	0	0	0	0	0	0	0	0
ERR4014184	Denmark	0	clinical	Homo sapiens	2018	unknown (KL128)	OL104	178	1	11	2	1	4	1	2	OXY-2-4	1517	100	0	0	0	0	0	0	0	0	0	0	0	0	0	0	0	0	0	0	0	0	0	0	0	0	0	0	0	0	0	0	0
SRR16976971	Australia: Melbourne	respiratory	clinical	Homo sapiens	2018	unknown (KL128)	OL104	178	1	11	2	1	4	1	2	OXY-2-4	1517	100	0	0	0	0	0	0	0	0	0	0	0	0	0	0	0	0	0	0	0	0	0	0	0	0	0	0	0	0	0	0	0
ERR5432180	Germany	hospital	clinical	Homo sapiens	2017	unknown (KL128)	OL104	178	1	11	2	1	4	1	2	OXY-2-4	1515	100	1	0	0	0	0	0	1	1	0	0	0	1	0	0	0	0	0	0	0	0	0	0	0	0	0	0	0	0	0	0	0
ERR5432276	Germany	hospital	clinical	Homo sapiens	2018	unknown (KL128)	OL104	178	1	11	2	1	4	1	2	OXY-2-4	1515	100	1	0	0	0	0	0	1	1	0	0	0	1	0	0	0	0	0	0	0	0	0	0	0	0	0	0	0	0	0	0	0
ERR5432186	Germany	hospital	clinical	Homo sapiens	2017	unknown (KL128)	OL104	178	1	11	2	1	4	1	2	OXY-2-4	1515	100	1	0	0	0	0	0	1	1	0	0	0	1	0	0	0	0	0	0	0	0	0	0	0	0	0	0	0	0	0	0	0
ERR5432320	Germany	hospital	clinical	Homo sapiens	2018	unknown (KL128)	OL104	178	1	11	2	1	4	1	2	OXY-2-4	1515	100	1	0	0	0	0	0	1	1	0	0	0	1	0	0	0	0	0	0	0	0	0	0	0	0	0	0	0	0	0	0	0
SRR16952082	USA	other	clinical	Homo sapiens	2021	unknown (KL36)	OL104	unassigned	1	18	2	1	30	1	1	OXY-2-1	1433	100	0	0	0	0	0	0	0	0	0	0	0	0	0	0	0	0	0	0	0	0	0	0	0	0	0	0	0	0	0	1	0
SRR19561699	Australia:Queensland	Rectal Swab	clinical	Homo sapiens	2020	unknown (KL27)	O5	unassigned	1	18	2	1	2	1	1	OXY-2-1	1433	100	0	0	0	0	0	0	0	0	0	0	1	0	0	0	0	0	0	0	0	0	0	0	0	0	0	0	0	0	0	1	0
SRR11992982	Singapore	RECTAL	clinical	Homo sapiens	2014	unknown (KL36)	OL104	unassigned	1	18	2	1	~2	1	1	OXY-2-1	1433	100	0	0	0	0	0	0	0	0	0	0	0	0	0	0	0	0	0	0	0	0	0	0	0	0	0	0	0	0	0	0	0
SRR18774240	USA: Utah	feces	clinical	Homo sapiens	2017	unknown (KL27)	OL104	21	1	12	2	1	2	1	1	OXY-2-1	1433	100	0	0	0	0	0	0	0	0	0	0	0	0	0	0	0	0	0	0	0	0	0	0	0	0	0	0	0	0	0	0	0
SRR18774185	USA: Utah	feces	clinical	Homo sapiens	2017	unknown (KL27)	OL104	21	1	12	2	1	2	1	1	OXY-2-1	1433	100	0	0	0	0	0	0	0	0	0	0	0	0	0	0	0	0	0	0	0	0	0	0	0	0	0	0	0	0	0	0	0
ERR4013559	Denmark	0	clinical	Homo sapiens	2018	unknown (KL27)	OL104	21	1	12	2	1	2	1	1	OXY-2-1	1433	100	0	0	0	0	0	0	0	0	0	0	0	0	0	0	0	0	0	0	0	0	0	0	0	0	0	0	0	0	0	0	0
GCA_020116635.1	Switzerland	urine	clinical	Homo sapiens	2017	unknown (KL107)	OL104	21	1	12	2	1	2	1	1	OXY-2-1	1433	100	0	0	0	0	0	0	0	0	0	0	0	0	0	0	0	0	0	0	0	0	0	0	0	0	0	0	0	0	0	0	0
SRR16976935	Australia: Melbourne	urine	clinical	Homo sapiens	2018	unknown (KL27)	OL104	21	1	12	2	1	2	1	1	OXY-2-1	1433	100	0	0	0	0	0	0	0	0	0	0	0	0	0	0	0	0	0	0	0	0	0	0	0	0	0	0	0	0	0	0	0
KXB43	USA	blood	clinical	Homo sapiens	2021	KL74	OL104	18	1	2	2	3	2	1	2	OXY-2-2	1430	100	0	0	0	0	0	0	0	0	0	0	0	0	0	0	0	0	0	0	0	0	0	0	0	0	0	0	0	0	0	0	0
GCA_019771925.1	China	sputum	clinical	Homo sapiens	2016	KL74	O3b	34	2	2	2	17	2	1	2	OXY-2-16	1429	100	0	0	0	0	0	0	1	1	0	0	1	0	1	0	0	0	0	0	0	0	0	1	0	0	0	0	0	0	0	0	0
SRR19165513	USA: Houston	blood	clinical	Homo sapiens	2017	KL74	OL104	34	2	2	2	17	2	1	2	OXY-2-16*	1423	99.655	0	0	0	0	1	0	0	0	0	1	0	0	0	0	0	0	0	0	0	0	0	0	0	0	0	0	0	0	0	0	0
GCA_020116585.1	Switzerland	urine	clinical	Homo sapiens	2009	unknown (KL74)	OL104	34	2	2	2	17	2	1	2	OXY-2-16*	1423	99.655	0	0	0	0	0	0	1	1	0	0	0	0	0	0	0	1	0	0	0	0	1	0	1	0	0	0	0	0	0	0	0
SRR16848052	United Kingdom:Birmingham	Umbilical swab	clinical	Homo sapiens	2019	KL74	OL104	2	1	2	2	1	2	1	2	OXY-2-1	1433	100	0	0	0	0	0	0	0	0	0	0	0	0	0	0	0	0	0	0	0	0	0	0	0	0	0	0	0	0	0	0	0
SRR16847909	United Kingdom:Birmingham	Faeces or rectal swab	clinical	Homo sapiens	2019	KL74	OL104	2	1	2	2	1	2	1	2	OXY-2-1	1433	100	0	0	0	0	0	0	0	0	0	0	0	0	0	0	0	0	0	0	0	0	0	0	0	0	0	0	0	0	0	0	0
KXB15	USA	blood	clinical	Homo sapiens	2018	KL74	OL104	2	1	2	2	1	2	1	2	OXY-2-16	1430	100	0	0	0	0	0	0	0	0	0	0	0	0	0	0	0	0	0	0	0	0	0	0	0	0	0	0	0	0	0	0	0
KXB8	USA	blood	clinical	Homo sapiens	2017	KL74	OL104	2	1	2	2	1	2	1	2	OXY-2-16	1430	100	0	0	0	0	0	0	0	0	0	0	0	0	0	0	0	0	0	0	0	0	0	0	0	0	0	0	0	0	0	0	0
ERR4013554	Denmark	0	clinical	Homo sapiens	2018	KL74	OL104	2	1	2	2	1	2	1	2	OXY-2-16	1430	100	0	0	0	0	0	0	1	0	0	0	0	0	0	0	0	0	0	0	0	0	0	0	0	0	0	0	0	0	0	0	0
SRR12902632	USA	urine	clinical	Homo sapiens	2014	KL74	OL104	2	1	2	2	1	2	1	2	OXY-2-16	1430	100	0	0	0	0	0	0	0	0	0	0	0	0	0	0	0	0	0	0	0	0	0	0	0	0	0	0	0	0	0	0	0
GCA_016636025.1	Australia	blood	clinical	Homo sapiens	2015	KL74	OL104	266	1	2	2	1	65	1	2	OXY-2-16	1430	100	0	0	0	0	0	0	0	0	0	0	0	0	0	0	0	0	0	0	0	0	0	0	0	0	0	0	0	0	0	0	0
SRR19561158	Australia:Queensland	blood	clinical	Homo sapiens	2018	unknown (KL74)	OL104	266	1	2	2	1	65	1	2	OXY-2-16	1430	100	0	1	0	0	0	0	1	1	1	0	1	0	0	0	1	0	0	0	0	0	0	0	0	0	0	0	0	0	0	0	1
GCA_016636105.1	Australia	blood	clinical	Homo sapiens	2016	KL74	OL104	266	1	2	2	1	65	1	2	OXY-2-16	1430	100	0	0	0	0	0	0	0	0	0	0	0	0	0	0	0	0	0	0	0	0	0	0	0	0	0	0	0	0	0	0	0
GCA_016636135.1	Australia	blood	clinical	Homo sapiens	2015	KL74	OL104	266	1	2	2	1	65	1	2	OXY-2-16	1430	100	0	0	0	0	0	0	0	0	0	0	0	0	0	0	0	0	0	0	0	0	0	0	0	0	0	0	0	0	0	0	0
SRR16976956	Australia: Melbourne	swab	clinical	Homo sapiens	2018	KL74	OL104	266	1	2	2	1	65	1	2	OXY-2-16	1430	100	0	0	0	0	0	0	0	0	0	0	0	0	0	0	0	0	0	0	0	0	0	0	0	0	0	0	0	0	0	0	0
SRR16977012	Australia: Melbourne	respiratory	clinical	Homo sapiens	2018	KL74	OL104	266	1	2	2	1	65	1	2	OXY-2-16	1429	100	0	0	0	0	0	0	0	0	0	0	0	0	0	0	0	0	0	0	0	0	0	0	0	0	0	0	0	0	0	0	0
SRR16976934	Australia: Melbourne	blood	clinical	Homo sapiens	2018	KL74	OL104	266	1	2	2	1	65	1	2	OXY-2-16	1430	100	0	0	0	0	0	0	0	0	0	0	0	0	0	0	0	0	0	0	0	0	0	0	0	0	0	0	0	0	0	0	0
SRR16976928	Australia: Melbourne	respiratory	clinical	Homo sapiens	2018	KL74	OL104	266	1	2	2	1	65	1	2	OXY-2-16	1430	100	0	0	0	0	0	0	0	0	0	0	0	0	0	0	0	0	0	0	0	0	0	0	0	0	0	0	0	0	0	0	0
SRR16976943	Australia: Melbourne	tissue/sterile fluid	clinical	Homo sapiens	2018	KL74	OL104	266	1	2	2	1	65	1	2	OXY-2-16	1430	100	0	0	0	0	0	0	0	0	0	0	0	0	0	0	0	0	0	0	0	0	0	0	0	0	0	0	0	0	0	0	0
SRR19561694	Australia:Queensland	Kidney Urine	clinical	Homo sapiens	2019	KL74	OL104	266	1	2	2	1	65	1	2	OXY-2-16	1429	100	0	0	0	0	0	0	0	0	0	0	0	0	0	0	0	0	0	0	0	0	0	0	0	0	0	0	0	0	0	0	0
SRR16976959	Australia: Melbourne	tissue/sterile fluid	clinical	Homo sapiens	2018	KL74	OL104	266	1	2	2	1	65	1	2	OXY-2-16	1430	100	0	0	0	0	0	0	0	0	0	0	0	0	0	0	0	0	0	0	0	0	0	0	0	0	0	0	0	0	0	0	0
SRR19561447	Australia:Queensland	Rectal Swab	clinical	Homo sapiens	2020	unknown (KL74)	OL104	266	1	2	2	1	65	1	2	OXY-2-16	1429	100	0	0	0	0	0	0	0	0	0	0	0	0	0	0	0	0	0	0	0	0	0	0	0	0	0	0	0	0	0	0	0
SRR16976979	Australia: Melbourne	urine	clinical	Homo sapiens	2018	KL74	OL104	266	1	2	2	1	65	1	2	OXY-2-16	1430	100	0	0	0	0	0	0	0	0	0	0	0	0	0	0	0	0	0	0	0	0	0	0	0	0	0	0	0	0	0	0	0
SRR16976978	Australia: Melbourne	urine	clinical	Homo sapiens	2019	KL74	OL104	266	1	2	2	1	65	1	2	OXY-2-16	1429	100	0	0	0	0	0	0	0	0	0	0	0	0	0	0	0	0	0	0	0	0	0	0	0	0	0	0	0	0	0	0	0
SRR17179243	Ethiopia: Dessie	Human blood sample	clinical	Homo sapiens	2019	KL74	OL104	19	1	2	2	1	16	1	2	OXY-2-16	1430	100	0	0	1	0	0	0	0	0	0	0	0	0	0	0	0	1	0	0	0	0	0	0	0	0	0	0	0	0	0	0	0
GCA_020120535.1	Switzerland	Superficial Swab	clinical	Homo sapiens	2017	unknown (KL107)	O5	2	1	2	2	1	2	1	2	OXY-2-16	1430	100	0	0	0	0	0	0	0	0	0	0	0	0	0	0	0	0	0	0	0	0	0	0	0	0	0	0	0	0	0	0	0
GCA_015721295.1	USA: Pittsburgh, Pennsylvania	wound	clinical	Homo sapiens	2018	KL74	OL104	2	1	2	2	1	2	1	2	OXY-2-16	1429	100	0	0	0	0	0	0	0	0	0	0	0	0	0	0	0	0	0	0	0	0	0	0	0	0	0	0	0	0	0	0	0
GCA_020117455.1	Switzerland	urine	clinical	Homo sapiens	2016	unknown (KL50)	OL104	2	1	2	2	1	2	1	2	OXY-2-16	1430	100	0	0	0	0	0	0	0	0	0	0	0	0	0	0	0	0	0	0	0	0	0	0	0	0	0	0	0	0	0	0	0
SRR11585239	Spain	Human gut	clinical	Homo sapiens	2014	unknown (KL47)	O3/O3a	2	1	2	2	1	2	1	2	OXY-2-16	1430	100	0	0	0	0	0	0	0	0	0	0	0	0	0	0	0	0	0	0	0	0	0	0	0	0	0	0	0	0	0	0	0
SRR10383464	USA:Cincinnati	blood	clinical	Homo sapiens	2017	KL74	OL104	2	1	2	2	1	2	1	2	OXY-2-16	1430	100	0	0	0	0	0	0	0	0	0	0	0	0	0	0	0	0	0	0	0	0	0	0	0	0	0	0	0	0	0	0	0
SRR10383449	USA:Cincinnati	blood	clinical	Homo sapiens	2017	KL74	OL104	2	1	2	2	1	2	1	2	OXY-2-16	1430	100	0	0	0	0	0	0	0	0	0	0	0	0	0	0	0	0	0	0	0	0	0	0	0	0	0	0	0	0	0	0	0
GCA_015721655.1	USA: Pittsburgh, Pennsylvania	sputum	clinical	Homo sapiens	2017	KL74	OL104	2	1	2	2	1	2	1	2	OXY-2-16	1429	100	1	0	0	0	0	0	0	0	0	0	0	0	0	0	0	0	0	0	0	0	0	0	0	0	0	0	0	0	0	0	0
GCA_015721685.1	USA: Pittsburgh, Pennsylvania	sputum	clinical	Homo sapiens	2017	KL74	OL104	2	1	2	2	1	2	1	2	OXY-2-16	1429	100	1	0	0	0	0	0	0	0	0	0	0	0	0	0	0	0	0	0	0	0	0	0	0	0	0	0	0	0	0	0	0
GCA_021228185.1	United Kingdom: Porton Down	Laboratory Derived	clinical	0	2016	KL74	OL104	2	1	2	2	1	2	1	2	OXY-2-16	1430	100	0	0	0	0	0	0	0	0	0	0	0	0	0	0	0	0	0	0	0	0	0	0	0	0	0	0	0	0	0	0	0
SRR12902553	USA	urine	clinical	Homo sapiens	2017	unknown (KL74)	OL104	415	1	2	2	1	110	1	2	OXY-2-16	1429	100	1	0	0	0	0	0	0	0	0	0	0	0	0	0	0	0	0	0	0	0	0	0	0	0	0	0	0	0	0	0	0
DRR061429	USA	0	clinical	Homo sapiens	2014	KL74	OL104	415	1	2	2	1	110	1	2	OXY-2-16	1429	100	1	0	0	0	0	0	0	0	0	0	0	0	0	0	0	0	0	0	0	0	0	0	0	0	0	0	0	0	0	0	0
SRR12519111	USA	Rectal Swab	clinical	Homo sapiens	2020	KL74	OL104	415	1	2	2	1	110	1	2	OXY-2-16	1429	100	1	0	0	0	0	0	0	0	0	0	0	0	0	0	0	0	0	0	0	0	0	0	0	0	0	0	0	0	0	0	0
GCA_905331355.1	Spain	Hospital Vall d'Hebron (Barcelona)	clinical	Homo sapiens	2018	KL74	OL104	2	1	2	2	1	2	1	2	OXY-2-16	1430	100	1	0	0	0	0	0	1	1	0	1	0	1	0	0	0	0	0	0	0	0	0	0	0	0	0	0	0	0	0	1	0
ERR4014276	Denmark	0	clinical	Homo sapiens	2018	KL74	OL104	2	1	2	2	1	2	1	2	OXY-2-16	1431	100	1	0	0	0	1	1	1	1	0	0	0	0	0	0	0	0	0	0	0	0	0	0	0	0	0	0	0	0	0	0	0
ERR1191586	Denmark	0	clinical	Homo sapiens	2015	KL74	OL104	2	1	2	2	1	2	1	2	OXY-2-16	1431	100	1	0	1	1	1	1	1	1	0	0	0	0	0	0	0	0	0	0	0	0	0	0	0	0	0	0	0	0	0	1	0
ERR1191585	Denmark	0	clinical	Homo sapiens	2015	KL74	OL104	2	1	2	2	1	2	1	2	OXY-2-16	1431	100	1	1	1	1	1	1	1	1	0	0	0	0	0	0	0	0	0	0	0	0	0	0	0	0	0	0	0	0	1	0	1
ERR5432328	Germany	hospital	clinical	Homo sapiens	2018	KL74	OL104	2	1	2	2	1	2	1	2	OXY-2-16	1429	100	1	0	0	0	0	0	0	0	0	0	0	0	0	0	0	0	0	0	0	0	0	0	0	0	0	0	0	0	0	0	0
GCA_018443995.1	Germany	0t determined	clinical	Homo sapiens	2017	KL74	OL104	2	1	2	2	1	2	1	2	OXY-2-16	1429	100	1	0	0	0	0	0	0	0	0	0	0	1	0	0	0	0	0	0	0	0	0	0	0	0	0	0	0	0	0	0	0
GCA_018443785.1	Germany	0t determined	clinical	Homo sapiens	2015	KL74	OL104	2	1	2	2	1	2	1	2	OXY-2-16	1429	100	1	0	0	0	0	0	0	0	0	0	0	1	0	0	0	0	0	0	0	0	0	0	0	0	0	0	0	0	0	0	0
GCA_018444465.1	Germany	0t determined	clinical	Homo sapiens	2017	unknown (KL74)	OL104	2	1	2	2	1	2	1	2	OXY-2-16	1429	100	1	0	0	0	0	0	0	0	0	0	0	1	0	0	0	0	0	0	0	0	0	0	0	0	0	0	0	0	0	0	0
GCA_018443495.1	Germany	urine	clinical	Homo sapiens	2016	KL74	OL104	2	1	2	2	1	2	1	2	OXY-2-16	1429	100	1	0	0	0	0	0	0	0	0	0	0	1	0	0	0	0	0	0	0	0	0	0	0	0	0	0	0	0	0	0	0
GCA_018443705.1	Germany	0t determined	clinical	Homo sapiens	2016	KL74	OL104	2	1	2	2	1	2	1	2	OXY-2-16	1429	100	1	0	0	0	0	0	0	0	0	0	0	1	0	0	0	0	0	0	0	0	0	0	0	0	0	0	0	0	0	0	0
GCA_018443185.1	Germany	0t determined	clinical	Homo sapiens	2016	KL74	OL104	2	1	2	2	1	2	1	2	OXY-2-16	1429	100	1	0	0	0	0	0	0	0	0	0	0	1	0	0	0	0	0	0	0	0	0	0	0	0	0	0	0	0	0	0	0
GCA_018444055.1	Germany	Wound swab foot	clinical	Homo sapiens	2017	KL74	OL104	2	1	2	2	1	2	1	2	OXY-2-16	1429	100	1	0	0	0	0	0	0	0	0	0	0	1	0	0	0	0	0	0	0	0	0	0	0	0	0	0	0	0	0	0	0
GCA_018443665.1	Germany	0t determined	clinical	Homo sapiens	2016	KL74	OL104	2	1	2	2	1	2	1	2	OXY-2-16	1429	100	1	0	0	0	0	0	0	0	0	0	0	1	0	0	0	0	0	0	0	0	0	0	0	0	0	0	0	0	0	0	0
GCA_018443915.1	Germany	0t determined	clinical	Homo sapiens	2017	KL74	OL104	2	1	2	2	1	2	1	2	OXY-2-16	1429	100	1	0	0	0	0	0	0	0	0	0	0	1	0	0	0	0	0	0	0	0	0	0	0	0	0	0	0	0	0	0	0
ERR2983545	Spain	human	clinical	Homo sapiens	2016	KL74	OL104	2	1	2	2	1	2	1	2	OXY-2-16	1427	100	1	0	0	0	0	0	0	0	0	0	0	1	0	0	0	0	0	0	0	0	0	0	0	0	0	0	0	0	0	0	0
ERR2983536	Spain	human	clinical	Homo sapiens	2016	KL74	OL104	2	1	2	2	1	2	1	2	OXY-2-16	1429	100	1	0	0	0	0	0	0	0	0	0	0	0	0	0	0	0	0	0	0	0	0	0	0	0	0	0	0	0	0	0	0
ERR2983535	Spain	human	clinical	Homo sapiens	2016	KL74	OL104	2	1	2	2	1	2	1	2	OXY-2-16	1429	100	1	0	0	0	0	0	0	0	0	0	0	0	0	0	0	0	0	0	0	0	0	0	0	0	0	0	0	0	0	0	0
ERR2983540	Spain	human	clinical	Homo sapiens	2016	KL74	OL104	2	1	2	2	1	2	1	2	OXY-2-16	1429	100	1	0	0	0	0	0	0	0	0	0	0	1	0	0	0	0	0	0	0	0	0	0	0	0	0	0	0	0	0	0	0
ERR2983538	Spain	human	clinical	Homo sapiens	2016	KL74	OL104	390	1	53	2	1	2	1	2	OXY-2-16	1429	100	1	0	0	0	1	0	0	0	0	1	0	1	0	0	0	0	0	0	0	0	0	0	0	0	0	0	0	0	0	0	0
SRR17308565	United Kingdom	0	clinical	Homo sapiens	2016	KL74	OL104	2	1	2	2	1	2	1	2	OXY-2-16	1429	100	1	0	0	0	0	0	0	0	0	0	0	0	0	0	0	0	0	0	0	0	0	0	0	0	0	0	0	0	0	0	0
ERR7472505	United Kingdom	urine	clinical	Homo sapiens	2019	unknown (KL74)	OL104	2	1	2	2	1	2	1	2	OXY-2-16	1429	100	1	0	0	0	0	0	0	0	0	0	0	0	0	0	0	0	0	0	0	0	0	0	0	0	0	0	0	0	0	0	0
SRR18178378	United Kingdom	0	clinical	Homo sapiens	2015	KL74	OL104	2	1	2	2	1	2	1	2	OXY-2-2*	1059	73.684	1	0	0	0	0	0	0	0	0	1	0	0	0	0	0	0	0	0	0	0	0	0	0	0	0	0	0	0	0	0	0
ERR5432327	Germany	hospital	clinical	Homo sapiens	2018	KL74	OL104	2	1	2	2	1	2	1	2	OXY-2-16	1429	100	1	0	0	0	0	0	0	0	0	0	0	0	0	0	0	0	0	0	0	0	0	0	0	0	0	0	0	0	0	0	0
ERR8288676	Germany	hospital	clinical	Homo sapiens	2021	KL74	OL104	2	1	2	2	1	2	1	2	OXY-2-16	1429	100	1	0	0	0	0	0	0	0	0	0	0	0	0	0	0	0	0	0	0	0	0	0	0	0	0	0	0	0	0	0	0
ERR8288657	Germany	hospital	clinical	Homo sapiens	2021	KL74	OL104	2	1	2	2	1	2	1	2	OXY-2-16	1429	100	1	0	0	0	0	0	0	0	0	0	0	0	0	0	0	0	0	0	0	0	0	0	0	0	0	0	0	0	0	0	0
SRR11816198	Sweden: Skaraborg	blood	clinical	Homo sapiens	2011	unknown (KL50)	OL104	unassigned	1	2	12	14	19	9	2	OXY-2-7	1430	100	0	0	0	0	0	0	0	0	0	0	0	0	0	0	0	0	0	0	0	0	0	0	0	0	0	0	0	0	0	0	0
ERR4013557	Denmark	0	clinical	Homo sapiens	2018	unknown (KL27)	O5	unassigned	1	7	2	30	2	9	1	OXY-2-7	1430	100	0	0	0	0	0	0	0	0	0	0	0	0	0	0	0	0	0	0	0	0	0	0	0	0	0	0	0	0	0	0	0
SRR12509330	USA: South	urine	clinical	Homo sapiens	2016	unknown (KL128)	OL104	53	1	7	2	14	19	9	2	OXY-2-7	1430	100	0	0	0	0	0	0	0	0	0	0	1	0	0	0	0	0	0	0	0	0	0	0	0	0	0	0	0	0	0	0	0
[truncated: 123 more rows]
[truncated: 176 more columns]
